# Supplementary material for: Genomic population structure associated with repeated escape of Salmonella enterica ATCC14028s from the laboratory into nature
Source: PLoS Genet. 2021 Sep 27;17(9):e1009820. doi: 10.1371/journal.pgen.1009820 (PMC8496778; doi:10.1371/journal.pgen.1009820)
Supplement: S1 Table — (XLSX) [file pgen.1009820.s002.xlsx]

## Sheet: Sheet1
S1 Table. Reassigned categories for genomes whose supposed source or date of isolation according to public metadata was suspect plus details on outgroup genome.
Reassigned category	Strain name	Barcode	Accession	Supposed source	Supposed date	Discrepancy	Assignment	Interpretation
ATCC 14028s deriv.	OSF018612	SAL_DA5729AA	SRR1511569	Mouse (colon)	1/2007	GI07:Tn5:Δftn	lab strain	Laboratory evolution
ATCC 14028s deriv.	FS3066	SAL_VA9852AA	SRR8697625	Chicken meat, Florida	2016	Descendent of Tn5 isolate	Poultry	Laboratory evolution
Human	65041	SAL_BA7776AA	SRR1970138	Human	11/2014	GI06:cat:ΔyebR	Human	Laboratory Infection
Human	PNUSAS010509	SAL_JA3240AA	SRR5486554	Human	3/2017	GI03:Tn3 lacZ; GI14:tet	Human	Laboratory Infection
deleted	hns mutant S. Typhimurium lineage D passaged 30 days	SAL_BA9174AA	SRR946304	Laboratory evolution		Distinct HC20 cluster	Deleted	Low sequencing quality
deleted	14028S	SAL_DB0669AA	SRR8815447	Laboratory evolution	9/2018	Distinct HC20 cluster	Deleted	Low sequencing quality
Ovine	TTU_210	SAL_RA4212AA	SRR7499302	Lamb, Australia	1/2017	GI13:Tn5:ΔphoN	Livestock	Escape from laboratory
Laboratory Infection	202001180	SAL_CB5568AA	None	Truck Driver X, France	2020	ΔSPI-2	Laboratory Infection	Accident with disposal of biological waste; Mixed infection
Laboratory Infection	202001222	SAL_DB4987AA	None	Truck Driver X, France	2020	PLA02A:IncI1-I plasmid	Laboratory Infection	Accident with disposal of biological waste; Mixed infection
resequenced salmonellae	CFSAN095756	SAL_CB6094AA	SRR11305790	Cabbage	7/2015		Deleted from 14028S collection	Laboratory contamination
resequenced salmonellae	CFSAN095760	SAL_CB6098AA	SRR11305773	Carrot	8/2015		Deleted from 14028S collection	Laboratory contamination
resequenced salmonellae	CFSAN095763	SAL_CB6099AA	SRR11305772	Carrot	10/2015		Deleted from 14028S collection	Laboratory contamination
resequenced salmonellae	CFSAN095762	SAL_CB6101AA	SRR11305765	Carrot	10/2015		Deleted from 14028S collection	Laboratory contamination
resequenced salmonellae	CFSAN095761	SAL_CB6102AA	SRR11305764	Cabbage	10/2015		Deleted from 14028S collection	Laboratory contamination
resequenced salmonellae	CFSAN095757	SAL_CB6104AA	SRR11305762	Cabbage	7/2015		Deleted from 14028S collection	Laboratory contamination
resequenced salmonellae	CFSAN095764	SAL_CB6107AA	SRR11305753	Spinach	10/2015		Deleted from 14028S collection	Laboratory contamination
resequenced salmonellae	CFSAN095758	SAL_CB6109AA	SRR11305751	Lettuce	8/2015		Deleted from 14028S collection	Laboratory contamination
resequenced salmonellae	CFSAN095759	SAL_CB6110AA	SRR11305747	Lettuce	8/2015		Deleted from 14028S collection	Laboratory contamination
resequenced salmonellae	CFSAN095754	SAL_CB6112AA	SRR11305743	Red Onion	7/2015		Deleted from 14028S collection	Laboratory contamination
resequenced salmonellae	CFSAN095755	SAL_CB6114AA	SRR11305741	Cabbage	7/2015		Deleted from 14028S collection	Laboratory contamination
Outgroup	SAP17-7699	SAL_AB1180AA	GCF_005885875	Human		HC50_147 representative	Outgroup	Nearest HC50 outgroup
