# Supplementary material for: Genomic population structure associated with repeated escape of Salmonella enterica ATCC14028s from the laboratory into nature
Source: PLoS Genet. 2021 Sep 27;17(9):e1009820. doi: 10.1371/journal.pgen.1009820 (PMC8496778; doi:10.1371/journal.pgen.1009820)
Supplement: S3 Table — (XLSX) [file pgen.1009820.s004.xlsx]

## Sheet: Sheet1
S3 Table. Metadata for 495 genomes of HC20_373 from diverse sources plus one outgroup genome from HC20_147
Assembly Barcode	Uberstrain	Name	Barcode	BEAST datasets	Collection Year	Collection Month	Serovar	Lab Contact	Comment	Bio Project ID	Project ID	Sample ID	Secondary Sample ID	General Source	comments	Geo Region
SAL_HC8699AA_AS	SAL_FA6627AA	PNUSAS000328	SAL_FA6627AA	1	2010		Typhimurium	Centers for Disease Control and Prevention Enteric Diseases Laboratory Branch		PRJNA230403	SRP040281	SAMN04993646	SRS1434238	Laboratory Infection	Clinical	United States
SAL_LC8766AA_AS	SAL_EA9729AA	CIP104115	SAL_FB2028AA		1994		Typhimurium	F.X.Weill, Institut Pasteur	ATCC 14028 = CDC 6516-60; NCTC strain was received in 1987				ERR4993881	ATCC14028s derivative		United States
SAL_HC8700AA_AS	SAL_FA6628AA	PNUSAS000325	SAL_FA6628AA	1	2010		Typhimurium	Centers for Disease Control and Prevention Enteric Diseases Laboratory Branch		PRJNA230403	SRP040281	SAMN04993645	SRS1434236	Laboratory Infection	Clinical	United States
SAL_HC8701AA_AS	SAL_FA6629AA	PNUSAS000324	SAL_FA6629AA	1	2010		Typhimurium	Centers for Disease Control and Prevention Enteric Diseases Laboratory Branch		PRJNA230403	SRP040281	SAMN04993644	SRS1434235	Laboratory Infection	Clinical	United States
SAL_HC8702AA_AS	SAL_FA6630AA	PNUSAS000320	SAL_FA6630AA	1	2010		Typhimurium	Centers for Disease Control and Prevention Enteric Diseases Laboratory Branch		PRJNA230403	SRP040281	SAMN04993643	SRS1434234	Laboratory Infection	Clinical	United States
SAL_HC8703AA_AS	SAL_FA6631AA	PNUSAS000323	SAL_FA6631AA	1	2010		Typhimurium	Centers for Disease Control and Prevention Enteric Diseases Laboratory Branch		PRJNA230403	SRP040281	SAMN04993637	SRS1434233	Laboratory Infection	Clinical	United States
SAL_HC8704AA_AS	SAL_FA6632AA	PNUSAS000322	SAL_FA6632AA	1	2010		Typhimurium	Centers for Disease Control and Prevention Enteric Diseases Laboratory Branch		PRJNA230403	SRP040281	SAMN04993636	SRS1434232	Laboratory Infection	Clinical	United States
SAL_HC8705AA_AS	SAL_FA6633AA	PNUSAS000321	SAL_FA6633AA	1	2010		Typhimurium	Centers for Disease Control and Prevention Enteric Diseases Laboratory Branch		PRJNA230403	SRP040281	SAMN04993635	SRS1434231	Laboratory Infection	Clinical	United States
SAL_HC8713AA_AS	SAL_FA6641AA	PNUSAS000327	SAL_FA6641AA	1	2010		Typhimurium	Centers for Disease Control and Prevention Enteric Diseases Laboratory Branch		PRJNA230403	SRP040281	SAMN04993627	SRS1434223	Laboratory Infection	Clinical	United States
SAL_HC8714AA_AS	SAL_FA6642AA	PNUSAS000329	SAL_FA6642AA	1	2010	11	Typhimurium	Centers for Disease Control and Prevention Enteric Diseases Laboratory Branch		PRJNA230403	SRP040281	SAMN04993626	SRS1434222	Laboratory Infection	Clinical	United States
SAL_HC8735AA_AS	SAL_GA0103AA	STM-A	SAL_GA0103AA	1	2011	5	Typhimurium	University of Regina		PRJNA294243	SRP065444	SAMN03482998	SRS924063	Laboratory Infection		Saskatchewan, Canada
SAL_HC8738AA_AS	SAL_GA0106AA	STM-D	SAL_GA0106AA	1	2013	5	Typhimurium	University of Regina		PRJNA294243	SRP065444	SAMN03483001	SRS924207	Laboratory Infection		Saskatchewan, Canada
SAL_HC8583AA_AS	SAL_BA7776AA	65041	SAL_BA7776AA	1	2014	11	Typhimurium	Public Health England - Gastrointestinal Bacteria Reference Unit		PRJNA248792	SRP042645	SAMN03480214	SRS906711	Laboratory Infection	Supposed human; Lab GI	London, England
SAL_HC8776AA_AS	SAL_JA3240AA	PNUSAS010509	SAL_JA3240AA	1	2017	3	Typhimurium	PulseNet Next Generation Subtyping Methods Unit		PRJNA230403	SRP040281	SAMN06806019	SRS2153086	Laboratory Infection	Supposed human; Lab GI	United States
SAL_PB4766AA_AS	SAL_YA8422AA	201905553	SAL_YA8422AA	1	2019		Typhimurium	F.X.Weill, Institut Pasteur						Laboratory Infection	Lab technician	France
SAL_CC8435AA_AS	SAL_CB5568AA	202001180	SAL_CB5568AA	1	2020		Typhimurium	F.X.Weill, Institut Pasteur						Laboratory Infection	Truck Driver	France
SAL_IC0770AA_AS	SAL_DB4987AA	202001222	SAL_DB4987AA	1	2020		Typhimurium	F.X.Weill, Institut Pasteur						Laboratory Infection	Truck Driver	France
SAL_IC0785AA_AS	SAL_EA0172AA	WAPHL_SAL-A00095	SAL_EA0172AA				Typhimurium	FDA Center for Food Safety and Applied Nutrition		PRJNA183851	SRP028334	SAMN02182938	SRS528558	Laboratory Infection	Clinical	Washington, United States
SAL_IC0846AA_AS	SAL_EA9729AA	60-6516	SAL_PA3962AA	1	1960		Typhimurium	University of Georgia, Food Safety Center, Dr. Deng's Lab		PRJNA453962	SRP144070	SAMN08996177	SRS3236034	ATCC14028s derivative		United States
SAL_PA7422AA_AS	SAL_EA9729AA	NC983	SAL_HA8920AA	1	2004	6	Typhimurium	North Carolina State University	A laboratory derivative of ATCC 14028s	PRJNA224116		SAMN04600271	SRS1371737	ATCC14028s derivative		United States
SAL_IC0907AA_AS	SAL_EA9729AA	QA05/28	SAL_SA1876AA	1	2005		Typhimurium	M. Achtman	B. Madden (AFBI, Belfast); Quality Control	PRJEB20997	ERP023216	SAMEA6513870	ERS4278294	ATCC14028s derivative		Northern Ireland
SAL_HC8669AA_AS	SAL_EA9729AA	OSF018612	SAL_DA5729AA	1	2007	1	Typhimurium	FDA Center for Food Safety and Applied Nutrition		PRJNA186035	SRP018785	SAMN02849880	SRS657357	ATCC14028s derivative	Mouse isolate Tn5 deletion	Washington, United States
SAL_HC8642AA_AS	SAL_EA9729AA	ATCC 14028	SAL_DA3148AA	1	2009	7	Typhimurium	FDA Center for Food Safety and Applied Nutrition		PRJNA186035	SRP018785	SAMN03002080	SRS701595	ATCC14028s derivative		North Carolina, United States
SAL_HC8737AA_AS	SAL_EA9729AA	14028	SAL_GA0105AA	1	2010	5	Typhimurium	University of Regina		PRJNA294243	SRP065444	SAMN03483002	SRS924242	ATCC14028s derivative		Saskatchewan, Canada
SAL_IC0967AA_AS	SAL_EA9729AA	NCTC 12023 Gerlach	SAL_VA5605AA	1	2008		Typhimurium	Robert Koch Institute	NCTC variant of ATCC14028s	PRJNA355390	SRP094103	SAMN06075664	SRS1824912	ATCC14028s derivative		Sachsen-Anhalt, Germany
SAL_IC0968AA_AS	SAL_EA9729AA	NCTC 12023 mutant WRG279	SAL_VA5606AA	1	2016	9	Typhimurium	Robert Koch Institute	NCTC variant of ATCC14028s	PRJNA355390	SRP094103	SAMN06075676	SRS1824913	ATCC14028s derivative		Sachsen-Anhalt, Germany
SAL_AC5782AA_AS	SAL_EA9729AA	14028s	SAL_CB2234AA	1	2016		Typhimurium	Weizmann Institute of Science		PRJNA545195	SRP199705	SAMN11877971	SRS4832267	ATCC14028s derivative		Israel
SAL_AC6358AA_AS	SAL_EA9729AA	14028s	SAL_CB2602AA	1	2016		Typhimurium	Weizmann Institute of Science		PRJNA545195	SRP199705	SAMN11877972	SRS4832268	ATCC14028s derivative		Israel
SAL_HC8763AA_AS	SAL_EA9729AA	ATCC 14028s	SAL_IA6391AA	1	2017		Typhimurium	FDA Center for Food Safety and Applied Nutrition		PRJNA325243	SRP095363	SAMN06307822	SRS1983122	ATCC14028s derivative		New York, United States
SAL_HC8764AA_AS	SAL_EA9729AA	ATCC 14028s	SAL_IA6393AA	1	2017		Typhimurium	FDA Center for Food Safety and Applied Nutrition		PRJNA325243	SRP095363	SAMN06307823	SRS1983120	ATCC14028s derivative		New York, United States
SAL_HC8765AA_AS	SAL_EA9729AA	ATCC 14028s	SAL_IA6394AA	1	2017		Typhimurium	FDA Center for Food Safety and Applied Nutrition		PRJNA325243	SRP095363	SAMN06307821	SRS1983119	ATCC14028s derivative		New York, United States
SAL_HC8766AA_AS	SAL_EA9729AA	ATCC 14028s	SAL_IA6395AA	1	2017		Typhimurium	FDA Center for Food Safety and Applied Nutrition		PRJNA325243	SRP095363	SAMN06307820	SRS1983118	ATCC14028s derivative		New York, United States
SAL_HC8767AA_AS	SAL_EA9729AA	ATCC 14028s	SAL_IA6397AA	1	2017		Typhimurium	FDA Center for Food Safety and Applied Nutrition		PRJNA325243	SRP095363	SAMN06307819	SRS1983116	ATCC14028s derivative		New York, United States
SAL_HC3771AA_AS	SAL_EA9729AA	Azi-biofilm-M-B-S1	SAL_DB0673AA	1	2018	9	Typhimurium	Quadram institute Bioscience		PRJNA529870	SRP189875	SAMN11288351	SRS4555889	ATCC14028s derivative		England
SAL_HC3772AA_AS	SAL_EA9729AA	Azi-biofilm-L-B-S1	SAL_DB0672AA	1	2018	9	Typhimurium	Quadram institute Bioscience		PRJNA529870	SRP189875	SAMN11288348	SRS4555890	ATCC14028s derivative		England
SAL_HC3773AA_AS	SAL_EA9729AA	Azi-biofilm-L-B-S2	SAL_DB0671AA	1	2018	9	Typhimurium	Quadram institute Bioscience		PRJNA529870	SRP189875	SAMN11288349	SRS4555891	ATCC14028s derivative		England
SAL_HC3774AA_AS	SAL_EA9729AA	Azi-biofilm-E-B-S2	SAL_DB0670AA	1	2018	9	Typhimurium	Quadram institute Bioscience		PRJNA529870	SRP189875	SAMN11288346	SRS4555892	ATCC14028s derivative		England
SAL_HC3777AA_AS	SAL_EA9729AA	Azi-biofilm-E-B-S1	SAL_DB0667AA	1	2018	9	Typhimurium	Quadram institute Bioscience		PRJNA529870	SRP189875	SAMN11288345	SRS4555895	ATCC14028s derivative		England
SAL_HC3778AA_AS	SAL_EA9729AA	Azi-biofilm-M-B-S2	SAL_DB0666AA	1	2018	9	Typhimurium	Quadram institute Bioscience		PRJNA529870	SRP189875	SAMN11288352	SRS4555896	ATCC14028s derivative		England
SAL_HC3779AA_AS	SAL_EA9729AA	Azi-biofilm-M-B-S3	SAL_DB0665AA	1	2018	9	Typhimurium	Quadram institute Bioscience		PRJNA529870	SRP189875	SAMN11288353	SRS4555897	ATCC14028s derivative		England
SAL_HC3780AA_AS	SAL_EA9729AA	Cip-biofilm-L-A-S2	SAL_DB0664AA	1	2018	9	Typhimurium	Quadram institute Bioscience		PRJNA529870	SRP189875	SAMN11288391	SRS4555898	ATCC14028s derivative		England
SAL_HC3781AA_AS	SAL_EA9729AA	Cip-biofilm-L-A-S1	SAL_DB0663AA	1	2018	9	Typhimurium	Quadram institute Bioscience		PRJNA529870	SRP189875	SAMN11288390	SRS4555899	ATCC14028s derivative		England
SAL_HC3795AA_AS	SAL_EA9729AA	Cip-biofilm-E-C-S2	SAL_DB0662AA	1	2018	9	Typhimurium	Quadram institute Bioscience		PRJNA529870	SRP189875	SAMN11288389	SRS4555900	ATCC14028s derivative		England
SAL_HC3796AA_AS	SAL_EA9729AA	Cip-biofilm-E-B-S3	SAL_DB0661AA	1	2018	9	Typhimurium	Quadram institute Bioscience		PRJNA529870	SRP189875	SAMN11288388	SRS4555901	ATCC14028s derivative		England
SAL_HC3797AA_AS	SAL_EA9729AA	Cip-biofilm-E-B-S2	SAL_DB0660AA	1	2018	9	Typhimurium	Quadram institute Bioscience		PRJNA529870	SRP189875	SAMN11288387	SRS4555902	ATCC14028s derivative		England
SAL_HC3798AA_AS	SAL_EA9729AA	Cip-biofilm-E-B-S1	SAL_DB0659AA	1	2018	9	Typhimurium	Quadram institute Bioscience		PRJNA529870	SRP189875	SAMN11288386	SRS4555903	ATCC14028s derivative		England
SAL_HC3799AA_AS	SAL_EA9729AA	Cip-biofilm-E-A-S2	SAL_DB0658AA	1	2018	9	Typhimurium	Quadram institute Bioscience		PRJNA529870	SRP189875	SAMN11288385	SRS4555904	ATCC14028s derivative		England
SAL_HC3800AA_AS	SAL_EA9729AA	Cef-plank-M-S3	SAL_DB0657AA	1	2018	9	Typhimurium	Quadram institute Bioscience		PRJNA529870	SRP189875	SAMN11288384	SRS4555905	ATCC14028s derivative		England
SAL_HC3801AA_AS	SAL_EA9729AA	Cip-control-L-S1	SAL_DB0656AA	1	2018	9	Typhimurium	Quadram institute Bioscience		PRJNA529870	SRP189875	SAMN11288402	SRS4555906	ATCC14028s derivative		England
SAL_HC3802AA_AS	SAL_EA9729AA	Cip-plank-E-S2	SAL_DB0655AA	1	2018	9	Typhimurium	Quadram institute Bioscience		PRJNA529870	SRP189875	SAMN11288404	SRS4555907	ATCC14028s derivative		England
SAL_HC3803AA_AS	SAL_EA9729AA	Cip-plank-L-S3	SAL_DB0654AA	1	2018	9	Typhimurium	Quadram institute Bioscience		PRJNA529870	SRP189875	SAMN11288407	SRS4555908	ATCC14028s derivative		England
SAL_HC3804AA_AS	SAL_EA9729AA	Cip-plank-L-S2	SAL_DB0653AA	1	2018	9	Typhimurium	Quadram institute Bioscience		PRJNA529870	SRP189875	SAMN11288406	SRS4555909	ATCC14028s derivative		England
SAL_HC3805AA_AS	SAL_EA9729AA	Cip-plank-M-S2	SAL_DB0652AA	1	2018	9	Typhimurium	Quadram institute Bioscience		PRJNA529870	SRP189875	SAMN11288409	SRS4555910	ATCC14028s derivative		England
SAL_HC3806AA_AS	SAL_EA9729AA	Cip-plank-M-S1	SAL_DB0651AA	1	2018	9	Typhimurium	Quadram institute Bioscience		PRJNA529870	SRP189875	SAMN11288408	SRS4555911	ATCC14028s derivative		England
SAL_HC3807AA_AS	SAL_EA9729AA	Cip-biofilm-L-B-S2	SAL_DB0650AA	1	2018	9	Typhimurium	Quadram institute Bioscience		PRJNA529870	SRP189875	SAMN11288393	SRS4555912	ATCC14028s derivative		England
SAL_HC3808AA_AS	SAL_EA9729AA	Cip-biofilm-L-A-S3	SAL_DB0649AA	1	2018	9	Typhimurium	Quadram institute Bioscience		PRJNA529870	SRP189875	SAMN11288392	SRS4555913	ATCC14028s derivative		England
SAL_HC3809AA_AS	SAL_EA9729AA	Cef-biofilm-M-D-S2	SAL_DB0648AA	1	2018	9	Typhimurium	Quadram institute Bioscience		PRJNA529870	SRP189875	SAMN11288369	SRS4555914	ATCC14028s derivative		England
SAL_HC3810AA_AS	SAL_EA9729AA	Cef-biofilm-M-D-S1	SAL_DB0647AA	1	2018	9	Typhimurium	Quadram institute Bioscience		PRJNA529870	SRP189875	SAMN11288368	SRS4555915	ATCC14028s derivative		England
SAL_HC3811AA_AS	SAL_EA9729AA	Cef-control-E-S2	SAL_DB0646AA	1	2018	9	Typhimurium	Quadram institute Bioscience		PRJNA529870	SRP189875	SAMN11288371	SRS4555916	ATCC14028s derivative		England
SAL_HC3812AA_AS	SAL_EA9729AA	Cef-biofilm-M-D-S3	SAL_DB0645AA	1	2018	9	Typhimurium	Quadram institute Bioscience		PRJNA529870	SRP189875	SAMN11288370	SRS4555917	ATCC14028s derivative		England
SAL_HC3813AA_AS	SAL_EA9729AA	Cef-biofilm-L-D-S2	SAL_DB0644AA	1	2018	9	Typhimurium	Quadram institute Bioscience		PRJNA529870	SRP189875	SAMN11288365	SRS4555918	ATCC14028s derivative		England
SAL_HC3814AA_AS	SAL_EA9729AA	Cef-biofilm-L-D-S1	SAL_DB0643AA	1	2018	9	Typhimurium	Quadram institute Bioscience		PRJNA529870	SRP189875	SAMN11288364	SRS4555919	ATCC14028s derivative		England
SAL_HC3815AA_AS	SAL_EA9729AA	Cef-biofilm-M-C-S2	SAL_DB0642AA	1	2018	9	Typhimurium	Quadram institute Bioscience		PRJNA529870	SRP189875	SAMN11288367	SRS4555920	ATCC14028s derivative		England
SAL_HC3816AA_AS	SAL_EA9729AA	Cef-biofilm-L-D-S3	SAL_DB0641AA	1	2018	9	Typhimurium	Quadram institute Bioscience		PRJNA529870	SRP189875	SAMN11288366	SRS4555921	ATCC14028s derivative		England
SAL_HC3817AA_AS	SAL_EA9729AA	Cef-control-L-S2	SAL_DB0640AA	1	2018	9	Typhimurium	Quadram institute Bioscience		PRJNA529870	SRP189875	SAMN11288373	SRS4555922	ATCC14028s derivative		England
SAL_HC3818AA_AS	SAL_EA9729AA	14028S	SAL_DB0639AA	1	2018	9	Typhimurium	Quadram institute Bioscience		PRJNA529870	SRP189875	SAMN11288372	SRS4555923	ATCC14028s derivative		England
SAL_HC3819AA_AS	SAL_EA9729AA	Cip-plank-E-S1	SAL_DB0638AA	1	2018	9	Typhimurium	Quadram institute Bioscience		PRJNA529870	SRP189875	SAMN11288403	SRS4555924	ATCC14028s derivative		England
SAL_HC3820AA_AS	SAL_EA9729AA	Cip-plank-M-S3	SAL_DB0637AA	1	2018	9	Typhimurium	Quadram institute Bioscience		PRJNA529870	SRP189875	SAMN11288410	SRS4555925	ATCC14028s derivative		England
SAL_HC3822AA_AS	SAL_EA9729AA	Cip-biofilm-L-B-S3	SAL_DB0635AA	1	2018	9	Typhimurium	Quadram institute Bioscience		PRJNA529870	SRP189875	SAMN11288394	SRS4555927	ATCC14028s derivative		England
SAL_HC3823AA_AS	SAL_EA9729AA	Cip-biofilm-L-C-S1	SAL_DB0634AA	1	2018	9	Typhimurium	Quadram institute Bioscience		PRJNA529870	SRP189875	SAMN11288395	SRS4555928	ATCC14028s derivative		England
SAL_HC3824AA_AS	SAL_EA9729AA	Cip-biofilm-L-C-S2	SAL_DB0633AA	1	2018	9	Typhimurium	Quadram institute Bioscience		PRJNA529870	SRP189875	SAMN11288396	SRS4555929	ATCC14028s derivative		England
SAL_HC3825AA_AS	SAL_EA9729AA	Cip-biofilm-M-B-S1	SAL_DB0632AA	1	2018	9	Typhimurium	Quadram institute Bioscience		PRJNA529870	SRP189875	SAMN11288397	SRS4555930	ATCC14028s derivative		England
SAL_HC3826AA_AS	SAL_EA9729AA	Cef-biofilm-E-D-S3	SAL_DB0631AA	1	2018	9	Typhimurium	Quadram institute Bioscience		PRJNA529870	SRP189875	SAMN11288362	SRS4555931	ATCC14028s derivative		England
SAL_HC3827AA_AS	SAL_EA9729AA	Cef-biofilm-L-C-S3	SAL_DB0630AA	1	2018	9	Typhimurium	Quadram institute Bioscience		PRJNA529870	SRP189875	SAMN11288363	SRS4555932	ATCC14028s derivative		England
SAL_HC3828AA_AS	SAL_EA9729AA	Cip-biofilm-M-C-S1	SAL_DB0629AA	1	2018	9	Typhimurium	Quadram institute Bioscience		PRJNA529870	SRP189875	SAMN11288400	SRS4555933	ATCC14028s derivative		England
SAL_HC3829AA_AS	SAL_EA9729AA	Cip-biofilm-M-C-S2	SAL_DB0628AA	1	2018	9	Typhimurium	Quadram institute Bioscience		PRJNA529870	SRP189875	SAMN11288401	SRS4555934	ATCC14028s derivative		England
SAL_HC3830AA_AS	SAL_EA9729AA	Azi-plank-M-S2	SAL_DB0627AA	1	2018	9	Typhimurium	Quadram institute Bioscience		PRJNA529870	SRP189875	SAMN11288358	SRS4555935	ATCC14028s derivative		England
SAL_HC3831AA_AS	SAL_EA9729AA	Azi-plank-M-S3	SAL_DB0626AA	1	2018	9	Typhimurium	Quadram institute Bioscience		PRJNA529870	SRP189875	SAMN11288359	SRS4555936	ATCC14028s derivative		England
SAL_HC3832AA_AS	SAL_EA9729AA	Cef-biofilm-E-C-S1	SAL_DB0625AA	1	2018	9	Typhimurium	Quadram institute Bioscience		PRJNA529870	SRP189875	SAMN11288360	SRS4555937	ATCC14028s derivative		England
SAL_HC3833AA_AS	SAL_EA9729AA	Cef-biofilm-E-D-S1	SAL_DB0624AA	1	2018	9	Typhimurium	Quadram institute Bioscience		PRJNA529870	SRP189875	SAMN11288361	SRS4555938	ATCC14028s derivative		England
SAL_HC3834AA_AS	SAL_EA9729AA	Azi-plank-E-S1	SAL_DB0623AA	1	2018	9	Typhimurium	Quadram institute Bioscience		PRJNA529870	SRP189875	SAMN11288354	SRS4555939	ATCC14028s derivative		England
SAL_HC3835AA_AS	SAL_EA9729AA	Azi-plank-E-S3	SAL_DB0622AA	1	2018	9	Typhimurium	Quadram institute Bioscience		PRJNA529870	SRP189875	SAMN11288355	SRS4555940	ATCC14028s derivative		England
SAL_HC3836AA_AS	SAL_EA9729AA	Azi-plank-L-S1	SAL_DB0621AA	1	2018	9	Typhimurium	Quadram institute Bioscience		PRJNA529870	SRP189875	SAMN11288356	SRS4555941	ATCC14028s derivative		England
SAL_HC3837AA_AS	SAL_EA9729AA	Azi-plank-M-S1	SAL_DB0620AA	1	2018	9	Typhimurium	Quadram institute Bioscience		PRJNA529870	SRP189875	SAMN11288357	SRS4555942	ATCC14028s derivative		England
SAL_HC3838AA_AS	SAL_EA9729AA	Cef-plank-L-S2	SAL_DB0619AA	1	2018	9	Typhimurium	Quadram institute Bioscience		PRJNA529870	SRP189875	SAMN11288380	SRS4555943	ATCC14028s derivative		England
SAL_HC3839AA_AS	SAL_EA9729AA	Cef-plank-L-S3	SAL_DB0618AA	1	2018	9	Typhimurium	Quadram institute Bioscience		PRJNA529870	SRP189875	SAMN11288381	SRS4555944	ATCC14028s derivative		England
SAL_HC3840AA_AS	SAL_EA9729AA	Cef-plank-E-S3	SAL_DB0617AA	1	2018	9	Typhimurium	Quadram institute Bioscience		PRJNA529870	SRP189875	SAMN11288378	SRS4555945	ATCC14028s derivative		England
SAL_HC3841AA_AS	SAL_EA9729AA	Cef-plank-L-S1	SAL_DB0616AA	1	2018	9	Typhimurium	Quadram institute Bioscience		PRJNA529870	SRP189875	SAMN11288379	SRS4555946	ATCC14028s derivative		England
SAL_HC3842AA_AS	SAL_EA9729AA	Cef-control-M-S3	SAL_DB0615AA	1	2018	9	Typhimurium	Quadram institute Bioscience		PRJNA529870	SRP189875	SAMN11288376	SRS4555947	ATCC14028s derivative		England
SAL_HC3843AA_AS	SAL_EA9729AA	Cef-plank-E-A-S2	SAL_DB0614AA	1	2018	9	Typhimurium	Quadram institute Bioscience		PRJNA529870	SRP189875	SAMN11288377	SRS4555948	ATCC14028s derivative		England
SAL_HC3844AA_AS	SAL_EA9729AA	Cef-control-L-S3	SAL_DB0613AA	1	2018	9	Typhimurium	Quadram institute Bioscience		PRJNA529870	SRP189875	SAMN11288374	SRS4555949	ATCC14028s derivative		England
SAL_HC3845AA_AS	SAL_EA9729AA	Cef-control-M-S2	SAL_DB0612AA	1	2018	9	Typhimurium	Quadram institute Bioscience		PRJNA529870	SRP189875	SAMN11288375	SRS4555950	ATCC14028s derivative		England
SAL_HC3846AA_AS	SAL_EA9729AA	Cef-plank-M-S1	SAL_DB0611AA	1	2018	9	Typhimurium	Quadram institute Bioscience		PRJNA529870	SRP189875	SAMN11288382	SRS4555951	ATCC14028s derivative		England
SAL_HC3847AA_AS	SAL_EA9729AA	Cef-plank-M-S2	SAL_DB0610AA	1	2018	9	Typhimurium	Quadram institute Bioscience		PRJNA529870	SRP189875	SAMN11288383	SRS4555952	ATCC14028s derivative		England
SAL_HC3848AA_AS	SAL_EA9729AA	Cip-biofilm-M-B-S2	SAL_DB0609AA	1	2018	9	Typhimurium	Quadram institute Bioscience		PRJNA529870	SRP189875	SAMN11288398	SRS4555953	ATCC14028s derivative		England
SAL_HC3849AA_AS	SAL_EA9729AA	Cip-biofilm-M-B-S3	SAL_DB0608AA	1	2018	9	Typhimurium	Quadram institute Bioscience		PRJNA529870	SRP189875	SAMN11288399	SRS4555954	ATCC14028s derivative		England
SAL_HC4506AA_AS	SAL_EA9729AA	1-EVOL	SAL_DB0604AA	1	2018	8	Typhimurium	Leon University		PRJNA546492	SRP200489	SAMN11938261	SRS4878876	ATCC14028s derivative		Spain
SAL_MC3762AA_AS	SAL_EA9729AA	NCTC 12023 Colindale	SAL_FB4645AA				Typhimurium	Public Health England - Gastrointestinal Bacteria Reference Unit	http://www.sanger.ac.uk/resources/downloads/bacteria/nctc/					ATCC14028s derivative
SAL_HC3776AA_AS	SAL_EA9729AA	14028S	SAL_DB0668AA			7	Typhimurium	Quadram institute Bioscience		PRJNA529870	SRP189875	SAMN11288344	SRS4555894	ATCC14028s derivative		Missouri, United States
SAL_KA3412AA_AS	SAL_EA9729AA	14028S	SAL_EA9729AA			7	Typhimurium	University of Arizona		PRJNA33067		SAMN02604137		ATCC14028s derivative	Lab Strain	Missouri, United States
SAL_IC0980AA_AS	SAL_EA9729AA	14028s	SAL_WA4304AA				Typhimurium	Colorado State University		PRJNA530250	SRP190044	SAMN11309559	SRS4567018	ATCC14028s derivative		United States
SAL_IC7897AA_AS	SAL_EA9729AA	ATCC14028 UPretoria	SAL_DB9284AA				Typhimurium	University of Pretoria		PRJEB39988	ERP123572	SAMEA7177399	ERS4937835	ATCC14028s derivative		South Africa
SAL_XB9870AA_AS	SAL_EA9729AA	ATCC 14028	SAL_BB8918AA				Typhimurium	Heike Claus						ATCC14028s derivative
SAL_HC8428AA_AS	SAL_EA9729AA	SMG-20-950	SAL_DB3631AA				Typhimurium	D. Brown (Scotland)						ATCC14028s derivative		Scotland
SAL_HC8814AA_AS	SAL_EA9729AA	14028s	SAL_MA8006AA				Typhimurium	FDA Center for Food Safety and Applied Nutrition		PRJNA280335	SRP059853	SAMN08054998	SRS2716709	ATCC14028s derivative		United States
SAL_IC0836AA_AS	SAL_EA9729AA	14028 ATCC	SAL_PA2074AA				Typhimurium	Uppsala University		PRJNA450591	SRP140629	SAMN08941555	SRS3176749	ATCC14028s derivative		United States
SAL_HB2105AA_AS	SAL_EA9729AA	ATCC 14028	SAL_UA2711AA				Typhimurium	FDA Center for Veterinary Medicine		PRJNA507184		SAMN10485463		ATCC14028s derivative
SAL_HC4865AA_AS	SAL_EA9729AA	14028S substrain	SAL_DB1283AA			6	Typhimurium	Yale University		PRJNA224116		SAMN12086477		ATCC14028s derivative
SAL_HC4866AA_AS	SAL_EA9729AA	14028S substrain	SAL_DB1284AA			6	Typhimurium	Yale University		PRJNA224116		SAMN12086476		ATCC14028s derivative
SAL_HC4867AA_AS	SAL_EA9729AA	14028S substrain	SAL_DB1285AA			6	Typhimurium	Yale University		PRJNA224116		SAMN12086475		ATCC14028s derivative
SAL_HC4868AA_AS	SAL_EA9729AA	14028S substrain	SAL_DB1286AA			6	Typhimurium	Yale University		PRJNA224116		SAMN12086474		ATCC14028s derivative
SAL_HC5064AA_AS	SAL_EA9729AA	14028	SAL_DB1446AA				Typhimurium	Zhejiang Tianke High Technology Development Co.Ltd.		PRJNA224116		SAMN10537407		ATCC14028s derivative
SAL_HC8584AA_AS	SAL_EA9729AA	hns/rpoS* strain WN341 isolated from microarray analysis	SAL_BA8482AA				Typhimurium	University of Toronto		PRJNA213246	SRP028363	SAMN02317064	SRS470453	ATCC14028s derivative
SAL_HC8586AA_AS	SAL_EA9729AA	WT S. Typhimurium lineage E passaged 30 days	SAL_BA8956AA				Typhimurium	University of Toronto		PRJNA213246	SRP028363	SAMN02263970	SRS465986	ATCC14028s derivative
SAL_HC8588AA_AS	SAL_EA9729AA	hns mutant S. Typhimurium lineage F passaged 30 days	SAL_BA9166AA				Typhimurium	University of Toronto		PRJNA213246	SRP028363	SAMN02263984	SRS466045	ATCC14028s derivative
SAL_HC8589AA_AS	SAL_EA9729AA	hns mutant S. Typhimurium lineage F unpassaged	SAL_BA9168AA				Typhimurium	University of Toronto		PRJNA213246	SRP028363	SAMN02263983	SRS466041	ATCC14028s derivative
SAL_HC8590AA_AS	SAL_EA9729AA	hns mutant S. Typhimurium lineage E passaged 30 days	SAL_BA9170AA				Typhimurium	University of Toronto		PRJNA213246	SRP028363	SAMN02263982	SRS466039	ATCC14028s derivative
SAL_HC8591AA_AS	SAL_EA9729AA	hns mutant S. Typhimurium lineage E unpassaged	SAL_BA9172AA				Typhimurium	University of Toronto		PRJNA213246	SRP028363	SAMN02263981	SRS466037	ATCC14028s derivative
SAL_HC8593AA_AS	SAL_EA9729AA	hns mutant S. Typhimurium lineage D unpassaged	SAL_BA9176AA				Typhimurium	University of Toronto		PRJNA213246	SRP028363	SAMN02263979	SRS466012	ATCC14028s derivative
SAL_HC8594AA_AS	SAL_EA9729AA	hns mutant S. Typhimurium lineage C passaged 30 days	SAL_BA9178AA				Typhimurium	University of Toronto		PRJNA213246	SRP028363	SAMN02263978	SRS466006	ATCC14028s derivative
SAL_HC8595AA_AS	SAL_EA9729AA	hns mutant S. Typhimurium lineage C unpassaged	SAL_BA9180AA				Typhimurium	University of Toronto		PRJNA213246	SRP028363	SAMN02263977	SRS466000	ATCC14028s derivative
SAL_HC8596AA_AS	SAL_EA9729AA	hns mutant S. Typhimurium lineage B passaged 30 days	SAL_BA9182AA				Typhimurium	University of Toronto		PRJNA213246	SRP028363	SAMN02263976	SRS465996	ATCC14028s derivative
SAL_HC8597AA_AS	SAL_EA9729AA	hns mutant S. Typhimurium lineage B unpassaged	SAL_BA9184AA				Typhimurium	University of Toronto		PRJNA213246	SRP028363	SAMN02263975	SRS465991	ATCC14028s derivative
SAL_HC8598AA_AS	SAL_EA9729AA	hns mutant S. Typhimurium lineage A passaged 30 days	SAL_BA9186AA				Typhimurium	University of Toronto		PRJNA213246	SRP028363	SAMN02263974	SRS465990	ATCC14028s derivative
SAL_HC8599AA_AS	SAL_EA9729AA	hns mutant S. Typhimurium lineage A unpassaged	SAL_BA9188AA				Typhimurium	University of Toronto		PRJNA213246	SRP028363	SAMN02263973	SRS465989	ATCC14028s derivative
SAL_HC8600AA_AS	SAL_EA9729AA	WT S. Typhimurium lineage F passaged 30 days	SAL_BA9190AA				Typhimurium	University of Toronto		PRJNA213246	SRP028363	SAMN02263972	SRS465988	ATCC14028s derivative
SAL_HC8601AA_AS	SAL_EA9729AA	WT S. Typhimurium lineage F 1 unpassaged	SAL_BA9192AA				Typhimurium	University of Toronto		PRJNA213246	SRP028363	SAMN02263971	SRS465987	ATCC14028s derivative
SAL_HC8602AA_AS	SAL_EA9729AA	WT S. Typhimurium lineage E unpassaged	SAL_BA9195AA				Typhimurium	University of Toronto		PRJNA213246	SRP028363	SAMN02263969	SRS465985	ATCC14028s derivative
SAL_HC8603AA_AS	SAL_EA9729AA	WT S. Typhimurium lineage D passaged 30 days	SAL_BA9197AA				Typhimurium	University of Toronto		PRJNA213246	SRP028363	SAMN02263968	SRS465984	ATCC14028s derivative
SAL_HC8604AA_AS	SAL_EA9729AA	WT S. Typhimurium lineage D unpassaged	SAL_BA9199AA				Typhimurium	University of Toronto		PRJNA213246	SRP028363	SAMN02263967	SRS465983	ATCC14028s derivative
SAL_HC8605AA_AS	SAL_EA9729AA	WT S. Typhimurium lineage C passaged 30 days	SAL_BA9201AA				Typhimurium	University of Toronto		PRJNA213246	SRP028363	SAMN02263966	SRS465982	ATCC14028s derivative
SAL_HC8606AA_AS	SAL_EA9729AA	WT S. Typhimurium lineage C unpassaged	SAL_BA9203AA				Typhimurium	University of Toronto		PRJNA213246	SRP028363	SAMN02263965	SRS465979	ATCC14028s derivative
SAL_HC8607AA_AS	SAL_EA9729AA	WT S. Typhimurium lineageB passaged 30 days	SAL_BA9205AA				Typhimurium	University of Toronto		PRJNA213246	SRP028363	SAMN02263964	SRS465978	ATCC14028s derivative
SAL_HC8608AA_AS	SAL_EA9729AA	WT S. Typhimurium lineage B unpassaged	SAL_BA9207AA				Typhimurium	University of Toronto		PRJNA213246	SRP028363	SAMN02263963	SRS465977	ATCC14028s derivative
SAL_HC8609AA_AS	SAL_EA9729AA	WT S. Typhimurium lineage A passaged 30 days	SAL_BA9209AA				Typhimurium	University of Toronto		PRJNA213246	SRP028363	SAMN02263962	SRS465976	ATCC14028s derivative
SAL_HC8610AA_AS	SAL_EA9729AA	WT S. Typhimurium lineage A unpassaged	SAL_BA9211AA				Typhimurium	University of Toronto		PRJNA213246	SRP028363	SAMN02263961	SRS465973	ATCC14028s derivative
SAL_HC8739AA_AS	SAL_EA9729AA	14028S	SAL_GA0759AA				Typhimurium	Technische Universität München		PRJNA293409	SRP062662	SAMN04002724	SRS1042421	ATCC14028s derivative
SAL_HC8740AA_AS	SAL_EA9729AA	14028S	SAL_GA0760AA				Typhimurium	Technische Universität München		PRJNA293409	SRP062662	SAMN04002723	SRS1042420	ATCC14028s derivative
SAL_HC8749AA_AS	SAL_EA9729AA	ATCC 14028	SAL_GA9378AA				Typhimurium	California Department of Public Health		PRJNA341407	SRP083957	SAMN05721772	SRS1663183	ATCC14028s derivative
SAL_IC0848AA_AS	SAL_EA9729AA	14028	SAL_PA4513AA				Typhimurium	DOE Joint Genome Institute		PRJNA441995	SRP144323	SAMN08777876	SRS3242137	ATCC14028s derivative
SAL_IC0985AA_AS	SAL_EA9729AA	14028s	SAL_WA6922AA				Typhimurium	Yale University		PRJNA539960	SRP193984	SAMN11516392	SRS4693840	ATCC14028s derivative
SAL_IC1028AA_AS	SAL_EA9729AA	STm	SAL_DB4849AA				Typhimurium	EMBL-EBI		PRJEB38324	ERP121739	SAMEA6832838	ERS4560456	ATCC14028s derivative
SAL_IC1029AA_AS	SAL_EA9729AA	NT16067	SAL_DB4848AA				Typhimurium	EMBL-EBI		PRJEB38324	ERP121739	SAMEA6832839	ERS4560457	ATCC14028s derivative
SAL_IC1030AA_AS	SAL_EA9729AA	NT16068	SAL_DB4847AA				Typhimurium	EMBL-EBI		PRJEB38324	ERP121739	SAMEA6832840	ERS4560458	ATCC14028s derivative
SAL_IC1031AA_AS	SAL_EA9729AA	NT16069	SAL_DB4846AA				Typhimurium	EMBL-EBI		PRJEB38324	ERP121739	SAMEA6832841	ERS4560459	ATCC14028s derivative
SAL_IC1032AA_AS	SAL_EA9729AA	NT16070	SAL_DB4845AA				Typhimurium	EMBL-EBI		PRJEB38324	ERP121739	SAMEA6832842	ERS4560460	ATCC14028s derivative
SAL_IC1033AA_AS	SAL_EA9729AA	NT16074	SAL_DB4844AA				Typhimurium	EMBL-EBI		PRJEB38324	ERP121739	SAMEA6832843	ERS4560461	ATCC14028s derivative
SAL_IC1034AA_AS	SAL_EA9729AA	NT16075	SAL_DB4843AA				Typhimurium	EMBL-EBI		PRJEB38324	ERP121739	SAMEA6832844	ERS4560462	ATCC14028s derivative
SAL_IC1035AA_AS	SAL_EA9729AA	NT16076	SAL_DB4842AA				Typhimurium	EMBL-EBI		PRJEB38324	ERP121739	SAMEA6832845	ERS4560463	ATCC14028s derivative
SAL_IC1036AA_AS	SAL_EA9729AA	NT16077	SAL_DB4841AA				Typhimurium	EMBL-EBI		PRJEB38324	ERP121739	SAMEA6832846	ERS4560464	ATCC14028s derivative
SAL_IC1037AA_AS	SAL_EA9729AA	NT16160	SAL_DB4840AA				Typhimurium	EMBL-EBI		PRJEB38324	ERP121739	SAMEA6832847	ERS4560465	ATCC14028s derivative
SAL_IC1038AA_AS	SAL_EA9729AA	NT16163	SAL_DB4839AA				Typhimurium	EMBL-EBI		PRJEB38324	ERP121739	SAMEA6832848	ERS4560466	ATCC14028s derivative
SAL_IC1039AA_AS	SAL_EA9729AA	NT16164	SAL_DB4838AA				Typhimurium	EMBL-EBI		PRJEB38324	ERP121739	SAMEA6832849	ERS4560467	ATCC14028s derivative
SAL_IC1041AA_AS	SAL_EA9729AA	NT16072	SAL_DB4836AA				Typhimurium	EMBL-EBI		PRJEB38324	ERP121739	SAMEA6832851	ERS4560469	ATCC14028s derivative
SAL_IC1042AA_AS	SAL_EA9729AA	NT16073	SAL_DB4835AA				Typhimurium	EMBL-EBI		PRJEB38324	ERP121739	SAMEA6832852	ERS4560470	ATCC14028s derivative
SAL_IC1043AA_AS	SAL_EA9729AA	NT16078	SAL_DB4834AA				Typhimurium	EMBL-EBI		PRJEB38324	ERP121739	SAMEA6832853	ERS4560471	ATCC14028s derivative
SAL_IC1044AA_AS	SAL_EA9729AA	NT16079	SAL_DB4833AA				Typhimurium	EMBL-EBI		PRJEB38324	ERP121739	SAMEA6832854	ERS4560472	ATCC14028s derivative
SAL_IC1045AA_AS	SAL_EA9729AA	NT16122	SAL_DB4832AA				Typhimurium	EMBL-EBI		PRJEB38324	ERP121739	SAMEA6832855	ERS4560473	ATCC14028s derivative
SAL_IC1046AA_AS	SAL_EA9729AA	NT16131	SAL_DB4831AA				Typhimurium	EMBL-EBI		PRJEB38324	ERP121739	SAMEA6832856	ERS4560474	ATCC14028s derivative
SAL_IC1047AA_AS	SAL_EA9729AA	NT16148	SAL_DB4830AA				Typhimurium	EMBL-EBI		PRJEB38324	ERP121739	SAMEA6832857	ERS4560475	ATCC14028s derivative
SAL_IC1048AA_AS	SAL_EA9729AA	NT16149	SAL_DB4829AA				Typhimurium	EMBL-EBI		PRJEB38324	ERP121739	SAMEA6832858	ERS4560476	ATCC14028s derivative
SAL_IC1049AA_AS	SAL_EA9729AA	NT16150	SAL_DB4828AA				Typhimurium	EMBL-EBI		PRJEB38324	ERP121739	SAMEA6832859	ERS4560477	ATCC14028s derivative
SAL_IC1050AA_AS	SAL_EA9729AA	NT16152	SAL_DB4827AA				Typhimurium	EMBL-EBI		PRJEB38324	ERP121739	SAMEA6832860	ERS4560478	ATCC14028s derivative
SAL_IC1051AA_AS	SAL_EA9729AA	NT16153	SAL_DB4826AA				Typhimurium	EMBL-EBI		PRJEB38324	ERP121739	SAMEA6832861	ERS4560479	ATCC14028s derivative
SAL_IC1052AA_AS	SAL_EA9729AA	NT16154	SAL_DB4825AA				Typhimurium	EMBL-EBI		PRJEB38324	ERP121739	SAMEA6832862	ERS4560480	ATCC14028s derivative
SAL_IC1053AA_AS	SAL_EA9729AA	NT16155	SAL_DB4824AA				Typhimurium	EMBL-EBI		PRJEB38324	ERP121739	SAMEA6832863	ERS4560481	ATCC14028s derivative
SAL_IC1054AA_AS	SAL_EA9729AA	NT16156	SAL_DB4823AA				Typhimurium	EMBL-EBI		PRJEB38324	ERP121739	SAMEA6832864	ERS4560482	ATCC14028s derivative
SAL_IC1055AA_AS	SAL_EA9729AA	NT16157	SAL_DB4822AA				Typhimurium	EMBL-EBI		PRJEB38324	ERP121739	SAMEA6832865	ERS4560483	ATCC14028s derivative
SAL_IC1056AA_AS	SAL_EA9729AA	NT16158	SAL_DB4821AA				Typhimurium	EMBL-EBI		PRJEB38324	ERP121739	SAMEA6832866	ERS4560484	ATCC14028s derivative
SAL_IC1057AA_AS	SAL_EA9729AA	NT16159	SAL_DB4820AA				Typhimurium	EMBL-EBI		PRJEB38324	ERP121739	SAMEA6832867	ERS4560485	ATCC14028s derivative
SAL_IC0797AA_AS	SAL_OA1759AA	NC_Sty1	SAL_OA1759AA	2	2000		Typhimurium	FDA Center for Food Safety and Applied Nutrition		PRJNA293224	SRP070120	SAMN08606813	SRS3002709	Livestock (beef)		Brazil
SAL_IC0798AA_AS	SAL_OA1764AA	NC_Sty3	SAL_OA1764AA	2	2000		Typhimurium	FDA Center for Food Safety and Applied Nutrition		PRJNA293224	SRP070120	SAMN08606823	SRS3002546	Livestock (beef)	carcass	Brazil
SAL_VB1764AA_AS	SAL_AB9041AA	CFSAN077727	SAL_AB9041AA	2	2001		Typhimurium	FDA Center for Food Safety and Applied Nutrition		PRJNA186035	SRP018785	SAMN11191395	SRS5637490	Poultry	Chicken	Brazil
SAL_FB5175AA_AS	SAL_PA0708AA	RM06835	SAL_PA0708AA	2	2002		Typhimurium	United States Department of Agriculture, Agricultural Research Service						Plant	Celery	Washington, United States
SAL_IC0948AA_AS	SAL_UA5732AA	RM6837	SAL_UA5732AA	2	2002		Typhimurium	USDA Agricultural Research Service		PRJNA445323	SRP174064	SAMN08775943	SRS4178632	Plant	Cantaloupe	Washington, United States
SAL_IC0906AA_AS	SAL_SA1760AA	MC_04-1068	SAL_SA1760AA	2	2004		Typhimurium	M. Achtman	M. Cormican (NSRL, Galway)	PRJEB20997	ERP023216	SAMEA6513868	ERS4278292	Human	Clinical	Ireland
SAL_HC8798AA_AS	SAL_LA2511AA	SB05.063	SAL_LA2511AA	2	2005		Typhimurium	M. Achtman	Chien-Shun Chiou (CDC, Taiwan)	PRJEB20997	ERP023216	SAMEA104280206	ERS1905184	Human	Clinical	Taiwan
SAL_XB6750AA_AS	SAL_BB8458AA	CFSAN077783	SAL_BB8458AA	2	2005		Typhimurium	FDA Center for Food Safety and Applied Nutrition		PRJNA186035	SRP018785	SAMN11191467	SRS5956600	Human	Clinical	Brazil
SAL_XB6753AA_AS	SAL_BB8455AA	CFSAN077780	SAL_BB8455AA	2	2005		Typhimurium	FDA Center for Food Safety and Applied Nutrition		PRJNA186035	SRP018785	SAMN11191463	SRS5956601	Human	Clinical	Brazil
SAL_IC0909AA_AS	SAL_SA5535AA	MC_06-0666	SAL_SA5535AA	2	2006		Typhimurium	M. Achtman	M. Cormican (NSRL, Galway)	PRJEB20997	ERP023216	SAMEA6514974	ERS4279396	Human	Clinical	Ireland
SAL_XB6752AA_AS	SAL_BB8456AA	CFSAN077785	SAL_BB8456AA	2	2006		Typhimurium	FDA Center for Food Safety and Applied Nutrition		PRJNA186035	SRP018785	SAMN11191452	SRS5956602	Human	Clinical	Brazil
SAL_IC0977AA_AS	SAL_VA6450AA	CFSAN033909	SAL_VA6450AA	2	2006		Typhimurium	FDA Center for Food Safety and Applied Nutrition		PRJNA186035	SRP018785	SAMN03941141	SRS1340473	Poultry	Chicken	Brazil
SAL_XB7180AA_AS	SAL_BB8637AA	CFSAN077758	SAL_BB8637AA	2	2006		Typhimurium	FDA Center for Food Safety and Applied Nutrition		PRJNA186035	SRP018785	SAMN11191455	SRS5964585	Poultry	Chicken	Brazil
SAL_IC0910AA_AS	SAL_SA5557AA	MC_07-1188	SAL_SA5557AA	2	2007		Typhimurium	M. Achtman	M. Cormican (NSRL, Galway)	PRJEB20997	ERP023216	SAMEA6514922	ERS4279344	Human	Clinical	Ireland
SAL_HC8800AA_AS	SAL_LA2836AA	0711R8927	SAL_LA2836AA	2	2007		Typhimurium	M. Achtman	M. Torpdahl (SSI, Denmark)	PRJEB20997	ERP023216	SAMEA104138111	ERS1797129	Human	Clinical	Denmark
SAL_IC0904AA_AS	SAL_SA1279AA	BD-DU-2007-02-004208	SAL_SA1279AA	2	2007		Typhimurium	M. Achtman	S. Strain (AFBINI)	PRJEB20997	ERP023216	SAMEA6514799	ERS4279222	Livestock (beef)		Northern Ireland
SAL_IC0905AA_AS	SAL_SA1287AA	BD-DU-2007-04-000215	SAL_SA1287AA	2	2007		Typhimurium	M. Achtman	S. Strain (AFBINI)	PRJEB20997	ERP023216	SAMEA6514728	ERS4279151	Livestock (beef)		Northern Ireland
SAL_HC8663AA_AS	SAL_DA3931AA	OSF023188	SAL_DA3931AA	2	2007	1	Typhimurium	FDA Center for Food Safety and Applied Nutrition		PRJNA186035	SRP018785	SAMN02952774	SRS692510	Animal Feed		Washington, United States
SAL_HC8666AA_AS	SAL_DA5133AA	OSF022415	SAL_DA5133AA	2	2007	1	Typhimurium	FDA Center for Food Safety and Applied Nutrition		PRJNA186035	SRP018785	SAMN02902655	SRS672735	Llama	Llama	Washington, United States
SAL_HC8667AA_AS	SAL_DA5170AA	OSF022414	SAL_DA5170AA	2	2007	1	Typhimurium	FDA Center for Food Safety and Applied Nutrition		PRJNA186035	SRP018785	SAMN02902654	SRS672758	Llama	Llama	Washington, United States
SAL_HC8640AA_AS	SAL_DA3132AA	OSF023650	SAL_DA3132AA	2	2007	1	Typhimurium	FDA Center for Food Safety and Applied Nutrition		PRJNA186035	SRP018785	SAMN03002072	SRS701613	Environment		United States
SAL_HC8643AA_AS	SAL_DA3162AA	OSF023647	SAL_DA3162AA	2	2007	1	Typhimurium	FDA Center for Food Safety and Applied Nutrition		PRJNA186035	SRP018785	SAMN03002069	SRS701576	Environment		Michigan, United States
SAL_HC8645AA_AS	SAL_DA3174AA	OSF023649	SAL_DA3174AA	2	2007	1	Typhimurium	FDA Center for Food Safety and Applied Nutrition		PRJNA186035	SRP018785	SAMN03002071	SRS701555	Environment		Michigan, United States
SAL_IC2607AA_AS	SAL_DB6009AA	CG07.289	SAL_DB6009AA	2	2007	10	Typhimurium	Chien-Shun (CDC, Taiwan)						Human	Clinical	Changhua, Taiwan
SAL_HC8579AA_AS	SAL_BA1282AA	CVM-N14803	SAL_BA1282AA	2	2007		Typhimurium	FDA Center for Veterinary Medicine		PRJNA271470	SRP061987	SAMN03842240	SRS1022624	Poultry	Chicken	California, United States
SAL_HC8630AA_AS	SAL_CA7088AA	NY-N13111	SAL_CA7088AA	2	2007		Typhimurium	FDA Center for Food Safety and Applied Nutrition		PRJNA183850	SRP028607	SAMN03275969	SRS888844	Livestock (Swine)	Pork	Colorado, United States
SAL_VB6215AA_AS	SAL_BB1383AA	1090801408	SAL_BB1383AA	2	2008		Typhimurium	M. Achtman	X. Huijsden (RIVM)	PRJEB39546	ERP123079	SAMEA7115541	ERS4876086	Livestock (Swine)	Pig	The Netherlands
SAL_HC8580AA_AS	SAL_BA4488AA	FDA495570	SAL_BA4488AA	2	2008	10	Typhimurium	FDA Center for Food Safety and Applied Nutrition		PRJNA186035	SRP018785	SAMN02918547	SRS940593	Animal Feed		Brazil
SAL_HC8581AA_AS	SAL_BA4490AA	FDA495569	SAL_BA4490AA	2	2008	10	Typhimurium	FDA Center for Food Safety and Applied Nutrition		PRJNA186035	SRP018785	SAMN02918546	SRS940594	Animal Feed		Brazil
SAL_HC8679AA_AS	SAL_EA2986AA	CVM-N16434	SAL_EA2986AA	2	2008		Typhimurium	FDA Center for Veterinary Medicine		PRJNA271470	SRP061987	SAMN03842406	SRS1107889	Livestock (beef)	ground beef food product:foodon_00001282; beef; ground beef	Pennsylvania, United States
SAL_IC2469AA_AS	SAL_DB5443AA	RM10960	SAL_DB5443AA	2	2008	10	Typhimurium	United States Department of Agriculture, Agricultural Research Service		PRJNA445323	SRP174064	SAMN15415355	SRS6931503	Water/River	Salinas River	Chile
SAL_HC8664AA_AS	SAL_DA4205AA	FDN0203	SAL_DA4205AA	2	2008	10	Typhimurium	FDA Center for Food Safety and Applied Nutrition		PRJNA186035	SRP018785	SAMN02678717	SRS686544	Food	baked snack food	South Korea
SAL_HC8673AA_AS	SAL_DA7985AA	VA_WGS-00189	SAL_DA7985AA	2	2008	12	Typhimurium	FDA Center for Food Safety and Applied Nutrition		PRJNA219491	SRP033708	SAMN02403410	SRS595715	Milk Product		Virginia, United States
SAL_HC8674AA_AS	SAL_DA8013AA	VA_WGS-00188	SAL_DA8013AA	2	2008	9	Typhimurium	FDA Center for Food Safety and Applied Nutrition		PRJNA219491	SRP033708	SAMN02403409	SRS595676	Milk Product		Virginia, United States
SAL_IC0969AA_AS	SAL_VA5634AA	L1873	SAL_VA5634AA	2	2008	3	Typhimurium	University of New South Wales		PRJNA355598	SRP094798	SAMN06090748	SRS1846128	Human	Clinical	Australia
SAL_IC2622AA_AS	SAL_DB6024AA	SB08.076	SAL_DB6024AA	2	2008	9	Typhimurium	Chien-Shun (CDC, Taiwan)						Human	Clinical	Tainan, Taiwan
SAL_IC2609AA_AS	SAL_DB6011AA	NL08.101	SAL_DB6011AA	2	2008	10	Typhimurium	Chien-Shun (CDC, Taiwan)						Human	Clinical	Yilan, Taiwan
SAL_HC8686AA_AS	SAL_FA2223AA	CVM-N19766	SAL_FA2223AA	2	2008		Typhimurium Var. O:5-	FDA Center for Veterinary Medicine		PRJNA183847	SRP028894	SAMN04218202	SRS1349710	Poultry	Turkey meat	Colorado, United States
SAL_HC8734AA_AS	SAL_FA9405AA	CVM-N19743	SAL_FA9405AA	2	2008		Typhimurium	FDA Center for Veterinary Medicine		PRJNA183847	SRP028894	SAMN04218179	SRS1337409	Livestock (Swine)	Pork	Colorado, United States
SAL_HC4805AA_AS	SAL_UA5729AA	RM13672	SAL_UA5729AA	2	2009	8	Typhimurium	USDA Agricultural Research Service		PRJNA445323	SRP174064	SAMN08775946	SRS4178635	Human	Clinical	Oregon, United States
SAL_VB5673AA_AS	SAL_BB1925AA	32309.3	SAL_BB1925AA	2	2009		Typhimurium	M. Achtman	A. Boehm (Stanford)	PRJEB39546	ERP123079	SAMEA7115430	ERS4875975	Water/River	Salinas River	United States
SAL_IC0843AA_AS	SAL_PA3957AA	2009K-1271	SAL_PA3957AA	2	2009		Typhimurium	University of Georgia, Food Safety Center, Dr. Deng's Lab	Bagged lettuce outbreak	PRJNA453962	SRP144070	SAMN08996180	SRS3236039	Plant	Lettuce	Idaho, United States
SAL_IC0844AA_AS	SAL_PA3958AA	2009K-1275	SAL_PA3958AA	2	2009		Typhimurium	University of Georgia, Food Safety Center, Dr. Deng's Lab	Bagged lettuce outbreak	PRJNA453962	SRP144070	SAMN08996181	SRS3236038	Plant	Lettuce	Idaho, United States
SAL_IC0845AA_AS	SAL_PA3961AA	2009K-1201	SAL_PA3961AA	2	2009		Typhimurium	University of Georgia, Food Safety Center, Dr. Deng's Lab	Bagged lettuce outbreak	PRJNA453962	SRP144070	SAMN08996176	SRS3236035	Plant	Lettuce	Oregon, United States
SAL_IC0842AA_AS	SAL_PA3956AA	2009K-1337	SAL_PA3956AA	2	2009		Typhimurium	University of Georgia, Food Safety Center, Dr. Deng's Lab	Bagged lettuce outbreak	PRJNA453962	SRP144070	SAMN08996179	SRS3236040	Plant	Lettuce	Washington, United States
SAL_IC0841AA_AS	SAL_PA3955AA	2009K-1264	SAL_PA3955AA	2	2009		Typhimurium	University of Georgia, Food Safety Center, Dr. Deng's Lab	Bagged lettuce outbreak	PRJNA453962	SRP144070	SAMN08996178	SRS3236041	Plant	Lettuce	Wyoming, United States
SAL_HC8756AA_AS	SAL_HA5387AA	ARIM-STM927-09	SAL_HA5387AA	2	2009	5	Typhimurium	FDA Center for Food Safety and Applied Nutrition		PRJNA271293	SRP057694	SAMN03743878	SRS1820567	Livestock (beef)		Buenos Aires, Argentina
SAL_IC0953AA_AS	SAL_UA5745AA	RM10602	SAL_UA5745AA	2	2009	1	Typhimurium	USDA Agricultural Research Service		PRJNA174823	SRP174060	SAMN10617284	SRS4178592	Water/River	Salinas Lake	California, United States
SAL_IC0949AA_AS	SAL_UA5733AA	RM14509	SAL_UA5733AA	2	2009	3	Typhimurium	USDA Agricultural Research Service		PRJNA445323	SRP174064	SAMN08775952	SRS4178631	Food	corn soy blend	Georgia, United States
SAL_HC8633AA_AS	SAL_CA8308AA	FDA417303-213	SAL_CA8308AA	2	2009	3	Typhimurium	FDA Center for Food Safety and Applied Nutrition		PRJNA186035	SRP018785	SAMN02845914	SRS827171	Food	corn soy blend	Nebraska, United States
SAL_HC8634AA_AS	SAL_CA8392AA	FDA417303-212	SAL_CA8392AA	2	2009	3	Typhimurium	FDA Center for Food Safety and Applied Nutrition		PRJNA186035	SRP018785	SAMN02845913	SRS827192	Food	corn soy blend	Nebraska, United States
SAL_HC8635AA_AS	SAL_CA8395AA	FDA417303-211	SAL_CA8395AA	2	2009	3	Typhimurium	FDA Center for Food Safety and Applied Nutrition		PRJNA186035	SRP018785	SAMN02845912	SRS827190	Food	corn soy blend	Nebraska, United States
SAL_IC0940AA_AS	SAL_UA5722AA	RM14510	SAL_UA5722AA	2	2009	3	Typhimurium	USDA Agricultural Research Service		PRJNA175693	SRP174078	SAMN10617434	SRS4178770	Plant	Nuts	Georgia, United States
SAL_IC0955AA_AS	SAL_UA7591AA	AHD70	SAL_UA7591AA	2	2009	4	Typhimurium	FDA Center for Food Safety and Applied Nutrition		PRJNA280335	SRP059853	SAMN10734115	SRS4245609	Human	Clinical	Colorado, United States
SAL_IC0937AA_AS	SAL_UA3981AA	0911S25602	SAL_UA3981AA	2	2009		Typhimurium	STATENS SERUM INSTITUT		PRJEB16326	ERP018178	SAMEA4983945	ERS2802006	Human	Clinical	Denmark
SAL_IC0944AA_AS	SAL_UA5727AA	RM13674	SAL_UA5727AA	2	2009	8	Typhimurium	USDA Agricultural Research Service		PRJNA445323	SRP174064	SAMN08775948	SRS4178637	Human	Clinical	Human
SAL_IC0939AA_AS	SAL_UA5721AA	RM14512	SAL_UA5721AA	2	2009	8	Typhimurium	USDA Agricultural Research Service		PRJNA175692	SRP174079	SAMN10617425	SRS4178771	Human	Clinical	Maine, United States
SAL_IC0942AA_AS	SAL_UA5725AA	RM13676	SAL_UA5725AA	2	2009	9	Typhimurium	USDA Agricultural Research Service		PRJNA445323	SRP174064	SAMN08775950	SRS4178639	Human	Clinical	Oregon, United States
SAL_IC0943AA_AS	SAL_UA5726AA	RM13675	SAL_UA5726AA	2	2009	8	Typhimurium	USDA Agricultural Research Service		PRJNA445323	SRP174064	SAMN08775949	SRS4178638	Human	Clinical	Oregon, United States
SAL_IC0945AA_AS	SAL_UA5728AA	RM13673	SAL_UA5728AA	2	2009	8	Typhimurium	USDA Agricultural Research Service		PRJNA445323	SRP174064	SAMN08775947	SRS4178636	Human	Clinical	Oregon, United States
SAL_IC0946AA_AS	SAL_UA5730AA	RM13671	SAL_UA5730AA	2	2009	8	Typhimurium	USDA Agricultural Research Service		PRJNA445323	SRP174064	SAMN08775945	SRS4178634	Human	Clinical	Oregon, United States
SAL_IC0947AA_AS	SAL_UA5731AA	RM13670	SAL_UA5731AA	2	2009	8	Typhimurium	USDA Agricultural Research Service		PRJNA445323	SRP174064	SAMN08775944	SRS4178633	Human	Clinical	Oregon, United States
SAL_IC0950AA_AS	SAL_UA5734AA	RM13677	SAL_UA5734AA	2	2009	10	Typhimurium	USDA Agricultural Research Service		PRJNA445323	SRP174064	SAMN08775951	SRS4178630	Human	Clinical	Oregon, United States
SAL_IC0951AA_AS	SAL_UA5735AA	RM14513	SAL_UA5735AA	2	2009	8	Typhimurium	USDA Agricultural Research Service		PRJNA445323	SRP174064	SAMN08775954	SRS4178629	Human	Clinical	Pennsylvania, United States
SAL_HC8706AA_AS	SAL_FA6634AA	PNUSAS000319	SAL_FA6634AA	2	2009		Typhimurium	Centers for Disease Control and Prevention Enteric Diseases Laboratory Branch		PRJNA230403	SRP040281	SAMN04993634	SRS1434230	Human	Clinical	United States
SAL_HC8707AA_AS	SAL_FA6635AA	PNUSAS000313	SAL_FA6635AA	2	2009		Typhimurium	Centers for Disease Control and Prevention Enteric Diseases Laboratory Branch		PRJNA230403	SRP040281	SAMN04993633	SRS1434229	Human	Clinical	United States
SAL_HC8708AA_AS	SAL_FA6636AA	PNUSAS000314	SAL_FA6636AA	2	2009		Typhimurium	Centers for Disease Control and Prevention Enteric Diseases Laboratory Branch		PRJNA230403	SRP040281	SAMN04993632	SRS1434228	Human	Clinical	United States
SAL_HC8709AA_AS	SAL_FA6637AA	PNUSAS000311	SAL_FA6637AA	2	2009		Typhimurium	Centers for Disease Control and Prevention Enteric Diseases Laboratory Branch		PRJNA230403	SRP040281	SAMN04993631	SRS1434227	Human	Clinical	United States
SAL_HC8710AA_AS	SAL_FA6638AA	PNUSAS000310	SAL_FA6638AA	2	2009		Typhimurium	Centers for Disease Control and Prevention Enteric Diseases Laboratory Branch		PRJNA230403	SRP040281	SAMN04993630	SRS1434226	Human	Clinical	United States
SAL_HC8711AA_AS	SAL_FA6639AA	PNUSAS000316	SAL_FA6639AA	2	2009		Typhimurium	Centers for Disease Control and Prevention Enteric Diseases Laboratory Branch		PRJNA230403	SRP040281	SAMN04993629	SRS1434225	Human	Clinical	United States
SAL_HC8712AA_AS	SAL_FA6640AA	PNUSAS000315	SAL_FA6640AA	2	2009		Typhimurium	Centers for Disease Control and Prevention Enteric Diseases Laboratory Branch		PRJNA230403	SRP040281	SAMN04993628	SRS1434224	Human	Clinical	United States
SAL_HC8715AA_AS	SAL_FA6643AA	PNUSAS000312	SAL_FA6643AA	2	2009		Typhimurium	Centers for Disease Control and Prevention Enteric Diseases Laboratory Branch		PRJNA230403	SRP040281	SAMN04993625	SRS1434221	Human	Clinical	United States
SAL_HC8716AA_AS	SAL_FA6644AA	PNUSAS000318	SAL_FA6644AA	2	2009		Typhimurium	Centers for Disease Control and Prevention Enteric Diseases Laboratory Branch		PRJNA230403	SRP040281	SAMN04993624	SRS1434220	Human	Clinical	United States
SAL_HC8717AA_AS	SAL_FA6645AA	PNUSAS000317	SAL_FA6645AA	2	2009		Typhimurium	Centers for Disease Control and Prevention Enteric Diseases Laboratory Branch		PRJNA230403	SRP040281	SAMN04993623	SRS1434219	Human	Clinical	United States
SAL_HC8757AA_AS	SAL_HA5388AA	ARIM-STM1114-09	SAL_HA5388AA	2	2009	6	Typhimurium	FDA Center for Food Safety and Applied Nutrition		PRJNA271293	SRP057694	SAMN03743920	SRS1820565	Poultry	Chicken egg	Buenos Aires, Argentina
SAL_AB2815AA_AS	SAL_PA1595AA	10960	SAL_PA1595AA	2	2010		Typhimurium	USDA Agricultural Research Service						Water/River	Salinas River	California, United States
SAL_FB5188AA_AS	SAL_PA0721AA	RM14082	SAL_PA0721AA	2	2010	9	Typhimurium	United States Department of Agriculture, Agricultural Research Service						Human	Clinical	Pennsylvania, United States
SAL_IC0976AA_AS	SAL_VA6440AA	CFSAN033919	SAL_VA6440AA	2	2010		Typhimurium	FDA Center for Food Safety and Applied Nutrition		PRJNA186035	SRP018785	SAMN03941151	SRS1340475	Food	In natura meat	Brazil
SAL_HC8670AA_AS	SAL_DA6438AA	FAR0192	SAL_DA6438AA	2	2010		Typhimurium	FDA Center for Food Safety and Applied Nutrition		PRJNA186035	SRP018785	SAMN02678514	SRS635331	Food	Shellfish	Kentucky, United States
SAL_HC8671AA_AS	SAL_DA7419AA	VA_WGS-00213	SAL_DA7419AA	2	2010	6	Typhimurium	FDA Center for Food Safety and Applied Nutrition		PRJNA219491	SRP033708	SAMN02403434	SRS602855	Milk Product		Virginia, United States
SAL_IC0941AA_AS	SAL_UA5724AA	RM14083	SAL_UA5724AA	2	2010	11	Typhimurium	USDA Agricultural Research Service		PRJNA175691	SRP174065	SAMN10620449	SRS4178640	Human	Clinical	Pennsylvania, United States
SAL_IC0975AA_AS	SAL_VA6437AA	CFSAN033922	SAL_VA6437AA	2	2010		Typhimurium	FDA Center for Food Safety and Applied Nutrition		PRJNA186035	SRP018785	SAMN03941154	SRS1340502	Poultry	Chicken	Brazil
SAL_HC8741AA_AS	SAL_GA3420AA	BCW_2085	SAL_GA3420AA	2	2010		Typhimurium	University of California Davis - 100K Genome Project		PRJNA203445	SRP022914	SAMN02367895	SRS528978	Poultry	Turkey meat	California, United States
SAL_IC0974AA_AS	SAL_VA6435AA	CFSAN033924	SAL_VA6435AA	2	2010		Typhimurium	FDA Center for Food Safety and Applied Nutrition		PRJNA186035	SRP018785	SAMN03941156	SRS1340501	Livestock (Swine)	Pig	Brazil
SAL_IC0956AA_AS	SAL_UA7642AA	AHD153	SAL_UA7642AA	2	2010		Typhimurium	FDA Center for Food Safety and Applied Nutrition		PRJNA280335	SRP059853	SAMN10729583	SRS4245217	Livestock (Swine)	Pig	Illinois, United States
SAL_HC8736AA_AS	SAL_GA0104AA	SWFL 14028	SAL_GA0104AA	2	2011	4	Typhimurium	University of Regina		PRJNA294243	SRP065444	SAMN03482988	SRS916991	Food	Unspecified food	Saskatchewan, Canada
SAL_HC8672AA_AS	SAL_DA7967AA	VA_WGS-00194	SAL_DA7967AA	2	2011	8	Typhimurium	FDA Center for Food Safety and Applied Nutrition		PRJNA219491	SRP033708	SAMN02403415	SRS595742	Milk Product		Virginia, United States
SAL_IC0952AA_AS	SAL_UA5736AA	RM14511	SAL_UA5736AA	2	2011	2	Typhimurium	USDA Agricultural Research Service		PRJNA445323	SRP174064	SAMN08775953	SRS4178628	Human	Clinical	Pennsylvania, United States
SAL_HC8722AA_AS	SAL_FA8672AA	CVM N31406	SAL_FA8672AA	2	2011		Typhimurium	FDA Center for Veterinary Medicine		PRJNA292661	SRP063697	SAMN05201616	SRS1502545	Poultry	Turkey meat	Oregon, United States
SAL_HC8720AA_AS	SAL_FA8670AA	CVM N31408	SAL_FA8670AA	2	2011		Typhimurium	FDA Center for Veterinary Medicine		PRJNA292661	SRP063697	SAMN05201618	SRS1502547	Livestock (Swine)	Pork	Oregon, United States
SAL_HC8721AA_AS	SAL_FA8671AA	CVM N31407	SAL_FA8671AA	2	2011		Typhimurium	FDA Center for Veterinary Medicine		PRJNA292661	SRP063697	SAMN05201617	SRS1502546	Livestock (Swine)	Pork	Oregon, United States
SAL_HC8742AA_AS	SAL_GA3687AA	BCW_2196	SAL_GA3687AA	2	2011		Typhimurium	University of California Davis - 100K Genome Project		PRJNA203445	SRP022914	SAMN02368001	SRS519828	Livestock (Swine)	Pork	Oregon, United States
SAL_IC0959AA_AS	SAL_VA1538AA	RS-SF11368/12	SAL_VA1538AA	2	2012		Typhimurium	FDA Center for Food Safety and Applied Nutrition		PRJNA183850	SRP028607	SAMN08386796	SRS4320850	Livestock (beef)	beef food product	Brazil
SAL_IC0973AA_AS	SAL_VA6430AA	CFSAN033929	SAL_VA6430AA	2	2012		Typhimurium	FDA Center for Food Safety and Applied Nutrition		PRJNA186035	SRP018785	SAMN03941161	SRS1340495	Plant	Salad	Brazil
SAL_HC8636AA_AS	SAL_CA9098AA	FDA766659-control	SAL_CA9098AA	2	2012	7	Typhimurium	FDA Center for Food Safety and Applied Nutrition		PRJNA186035	SRP018785	SAMN02847488	SRS801569	Milk Product
SAL_HC8661AA_AS	SAL_DA3844AA	FDA766659-2	SAL_DA3844AA	2	2012	7	Typhimurium	FDA Center for Food Safety and Applied Nutrition		PRJNA186035	SRP018785	SAMN02847487	SRS693379	Milk Product
SAL_HC8662AA_AS	SAL_DA3873AA	FDA766659-1	SAL_DA3873AA	2	2012	7	Typhimurium	FDA Center for Food Safety and Applied Nutrition		PRJNA186035	SRP018785	SAMN02847486	SRS693344	Milk Product
SAL_HC8723AA_AS	SAL_FA9137AA	CVM N38919	SAL_FA9137AA	2	2012		Typhimurium	FDA Center for Veterinary Medicine		PRJNA292661	SRP063697	SAMN05201801	SRS1502080	Poultry	Turkey meat	Oregon, United States
SAL_HC8724AA_AS	SAL_FA9138AA	CVM N38918	SAL_FA9138AA	2	2012		Typhimurium	FDA Center for Veterinary Medicine		PRJNA292661	SRP063697	SAMN05201800	SRS1502079	Poultry	Turkey meat	Oregon, United States
SAL_HC8725AA_AS	SAL_FA9139AA	CVM N38917	SAL_FA9139AA	2	2012		Typhimurium	FDA Center for Veterinary Medicine		PRJNA292661	SRP063697	SAMN02699302	SRS1502078	Poultry	Turkey meat	Oregon, United States
SAL_HC8726AA_AS	SAL_FA9141AA	CVM N38915	SAL_FA9141AA	2	2012		Typhimurium	FDA Center for Veterinary Medicine		PRJNA292661	SRP063697	SAMN05201798	SRS1502076	Poultry	Chicken	Oregon, United States
SAL_HC8727AA_AS	SAL_FA9142AA	CVM N38914	SAL_FA9142AA	2	2012		Typhimurium	FDA Center for Veterinary Medicine		PRJNA292661	SRP063697	SAMN02699301	SRS1502075	Poultry	Chicken	Oregon, United States
SAL_HC8728AA_AS	SAL_FA9143AA	CVM N38913	SAL_FA9143AA	2	2012		Typhimurium	FDA Center for Veterinary Medicine		PRJNA292661	SRP063697	SAMN05201797	SRS1502074	Poultry	Chicken	Oregon, United States
SAL_HC8729AA_AS	SAL_FA9144AA	CVM N38912	SAL_FA9144AA	2	2012		Typhimurium	FDA Center for Veterinary Medicine		PRJNA292661	SRP063697	SAMN05201796	SRS1502073	Poultry	Chicken	Oregon, United States
SAL_HC8733AA_AS	SAL_FA9151AA	CVM N38905	SAL_FA9151AA	2	2012		Typhimurium	FDA Center for Veterinary Medicine		PRJNA292661	SRP063697	SAMN05201791	SRS1502066	Poultry	Chicken	Oregon, United States
SAL_IC0971AA_AS	SAL_VA6428AA	CFSAN033931	SAL_VA6428AA	2	2012		Typhimurium	FDA Center for Food Safety and Applied Nutrition		PRJNA186035	SRP018785	SAMN03941163	SRS1340515	Livestock (Swine)	Pork	Brazil
SAL_IC0972AA_AS	SAL_VA6429AA	CFSAN033930	SAL_VA6429AA	2	2012		Typhimurium	FDA Center for Food Safety and Applied Nutrition		PRJNA186035	SRP018785	SAMN03941162	SRS1340494	Livestock (Swine)	Pork	Brazil
SAL_HC8730AA_AS	SAL_FA9145AA	CVM N38911	SAL_FA9145AA	2	2012		Typhimurium	FDA Center for Veterinary Medicine		PRJNA292661	SRP063697	SAMN05201795	SRS1502072	Livestock (Swine)	Pork	Oregon, United States
SAL_HC8731AA_AS	SAL_FA9149AA	CVM N38907	SAL_FA9149AA	2	2012		Typhimurium	FDA Center for Veterinary Medicine		PRJNA292661	SRP063697	SAMN05201793	SRS1502068	Livestock (Swine)	Pork	Oregon, United States
SAL_HC8732AA_AS	SAL_FA9150AA	CVM N38906	SAL_FA9150AA	2	2012		Typhimurium	FDA Center for Veterinary Medicine		PRJNA292661	SRP063697	SAMN05201792	SRS1502067	Livestock (Swine)	Pork	Oregon, United States
SAL_HC8744AA_AS	SAL_GA8523AA	IA-2013111950	SAL_GA8523AA	2	2013	12	Typhimurium	FDA Center for Food Safety and Applied Nutrition		PRJNA338682	SRP083070	SAMN05603742	SRS1648249	Livestock (beef)	beef stick	Iowa, United States
SAL_HC8683AA_AS	SAL_EA8239AA	CFSAN031780	SAL_EA8239AA	2	2013	6	Typhimurium	FDA Center for Food Safety and Applied Nutrition		PRJNA275961	SRP057873	SAMN03577313	SRS1232493	Human	Clinical	Addis Ababa, Ethiopia
SAL_IC2613AA_AS	SAL_DB6015AA	SB13.077	SAL_DB6015AA	2	2013	7	Typhimurium	Chien-Shun (CDC, Taiwan)						Human	Clinical	Taiwan
SAL_HC8825AA_AS	SAL_NA2745AA	CFSAN031874	SAL_NA2745AA	2	2013	7	Typhimurium	FDA Center for Food Safety and Applied Nutrition		PRJNA275961	SRP057873	SAMN03577407	SRS2781678	Livestock (Swine)	Pig	Addis Ababa, Ethiopia
SAL_HC8743AA_AS	SAL_GA8522AA	IA-2013111949	SAL_GA8522AA	2	2013	12	Typhimurium	FDA Center for Food Safety and Applied Nutrition		PRJNA338682	SRP083070	SAMN05603743	SRS1648230	Livestock (Swine)	Pork	Iowa, United States
SAL_HC8680AA_AS	SAL_EA3546AA	CVM N51314	SAL_EA3546AA	2	2013		Typhimurium	FDA Center for Veterinary Medicine		PRJNA292661	SRP063697	SAMN03894405	SRS1101911	Livestock (Swine)	Pork	Tennessee, United States
SAL_IC0802AA_AS	SAL_OA4553AA	NC_STy18	SAL_OA4553AA	2	2014		Typhimurium	FDA Center for Food Safety and Applied Nutrition		PRJNA293224	SRP070120	SAMN08737225	SRS3081685	Livestock (beef)	carcass	Brazil
SAL_IC0803AA_AS	SAL_OA4579AA	NC_STy11	SAL_OA4579AA	2	2014		Typhimurium	FDA Center for Food Safety and Applied Nutrition		PRJNA293224	SRP070120	SAMN08737221	SRS3081635	Livestock (beef)		Brazil
SAL_HC8676AA_AS	SAL_EA1885AA	CVM N55394	SAL_EA1885AA	2	2014		Typhimurium	FDA Center for Veterinary Medicine		PRJNA292661	SRP063697	SAMN03988474	SRS1069057	Livestock (beef)	Ground Beef	Tennessee, United States
SAL_HC8677AA_AS	SAL_EA1886AA	CVM N55393	SAL_EA1886AA	2	2014		Typhimurium	FDA Center for Veterinary Medicine		PRJNA292661	SRP063697	SAMN03988473	SRS1069058	Livestock (beef)	Ground Beef	Tennessee, United States
SAL_HC8678AA_AS	SAL_EA1887AA	CVM N55392	SAL_EA1887AA	2	2014		Typhimurium	FDA Center for Veterinary Medicine		PRJNA292661	SRP063697	SAMN03988472	SRS1069059	Livestock (beef)	Ground Beef	Tennessee, United States
SAL_HC8631AA_AS	SAL_CA8197AA	OSF028026	SAL_CA8197AA	2	2014	1	Typhimurium	FDA Center for Food Safety and Applied Nutrition		PRJNA186035	SRP018785	SAMN03275345	SRS839639	Environment		Texas, United States
SAL_HC8632AA_AS	SAL_CA8206AA	OSF028025	SAL_CA8206AA	2	2014	1	Typhimurium	FDA Center for Food Safety and Applied Nutrition		PRJNA186035	SRP018785	SAMN03275344	SRS839630	Environment		Texas, United States
SAL_HC8616AA_AS	SAL_CA2211AA	69892	SAL_CA2211AA	2	2014	11	Typhimurium	Public Health England - Gastrointestinal Bacteria Reference Unit		PRJNA248792	SRP042645	SAMN03477850	SRS904363	Food	food	Midlands, England
SAL_HC8620AA_AS	SAL_CA5055AA	69761	SAL_CA5055AA	2	2014	11	Typhimurium	Public Health England - Gastrointestinal Bacteria Reference Unit		PRJNA248792	SRP042645	SAMN03469809	SRS900726	Food	food	Midlands, England
SAL_HC8623AA_AS	SAL_CA5369AA	69764	SAL_CA5369AA	2	2014	11	Typhimurium	Public Health England - Gastrointestinal Bacteria Reference Unit		PRJNA248792	SRP042645	SAMN03469076	SRS900398	Food	food	Midlands, England
SAL_HC8624AA_AS	SAL_CA5399AA	69760	SAL_CA5399AA	2	2014	11	Typhimurium	Public Health England - Gastrointestinal Bacteria Reference Unit		PRJNA248792	SRP042645	SAMN03469061	SRS900368	Food	food	Midlands, England
SAL_HC8626AA_AS	SAL_CA5558AA	69774	SAL_CA5558AA	2	2014	11	Typhimurium	Public Health England - Gastrointestinal Bacteria Reference Unit		PRJNA248792	SRP042645	SAMN03468924	SRS899826	Food	food	Midlands, England
SAL_HC8627AA_AS	SAL_CA5637AA	69762	SAL_CA5637AA	2	2014	11	Typhimurium	Public Health England - Gastrointestinal Bacteria Reference Unit		PRJNA248792	SRP042645	SAMN03468667	SRS899253	Food	food	Midlands, England
SAL_HC8719AA_AS	SAL_FA8218AA	ARIM-STM1354-14	SAL_FA8218AA	2	2014	10	Typhimurium	FDA Center for Food Safety and Applied Nutrition		PRJNA271293	SRP057694	SAMN03743923	SRS1526524	Food	food	Santa Fe, Argentina
SAL_HC8615AA_AS	SAL_CA0329AA	69282	SAL_CA0329AA	2	2014	11	Typhimurium	Public Health England - Gastrointestinal Bacteria Reference Unit		PRJNA248792	SRP042645	SAMN03478918	SRS905547	Human	Clinical	Bournemouth, England
SAL_HC8614AA_AS	SAL_BA9577AA	72290	SAL_BA9577AA	2	2014	11	Typhimurium	Public Health England - Gastrointestinal Bacteria Reference Unit		PRJNA248792	SRP042645	SAMN03479292	SRS905900	Human	Clinical	England
SAL_HC8618AA_AS	SAL_CA3857AA	36377	SAL_CA3857AA	2	2014	8	Typhimurium	Public Health England - Gastrointestinal Bacteria Reference Unit		PRJNA248792	SRP042645	SAMN03476193	SRS902902	Human	Clinical	England
SAL_HC8619AA_AS	SAL_CA4897AA	78602	SAL_CA4897AA	2	2014	11	Typhimurium	Public Health England - Gastrointestinal Bacteria Reference Unit		PRJNA248792	SRP042645	SAMN03469978	SRS900919	Human	Clinical	England
SAL_HC8582AA_AS	SAL_BA7436AA	27008	SAL_BA7436AA	2	2014	7	Typhimurium	Public Health England - Gastrointestinal Bacteria Reference Unit		PRJNA248792	SRP042645	SAMN03480403	SRS906903	Human	Clinical	Midlands, England
SAL_HC8617AA_AS	SAL_CA2267AA	57097	SAL_CA2267AA	2	2014	8	Typhimurium	Public Health England - Gastrointestinal Bacteria Reference Unit		PRJNA248792	SRP042645	SAMN03477794	SRS904325	Human	Clinical	Midlands, England
SAL_HC8621AA_AS	SAL_CA5144AA	70678	SAL_CA5144AA	2	2014	11	Typhimurium	Public Health England - Gastrointestinal Bacteria Reference Unit		PRJNA248792	SRP042645	SAMN03469700	SRS900621	Human	Clinical	Midlands, England
SAL_IC2616AA_AS	SAL_DB6018AA	SB14.094	SAL_DB6018AA	2	2014	9	Typhimurium	Chien-Shun (CDC, Taiwan)						Human	Clinical	Taiwan
SAL_IC0887AA_AS	SAL_RA4229AA	TW18132	SAL_RA4229AA	2	2014		Typhimurium	FDA Center for Food Safety and Applied Nutrition		PRJNA368989	SRP098999	SAMN08163903	SRS3527079	Human	Clinical	United States
SAL_IC0862AA_AS	SAL_QA1690AA	ULBRA-SA065	SAL_QA1690AA	2	2014		Typhimurium	FDA Center for Food Safety and Applied Nutrition		PRJNA183850	SRP028607	SAMN08387149	SRS3399573	Poultry	Chicken	Brazil
SAL_IC0931AA_AS	SAL_TA7108AA	ULBRA-SA066	SAL_TA7108AA	2	2014		Typhimurium	FDA Center for Food Safety and Applied Nutrition		PRJNA183850	SRP028607	SAMN08387077	SRS4032143	Poultry	Chicken	Brazil
SAL_IC0958AA_AS	SAL_UA9318AA	2014LSAL01170	SAL_UA9318AA	2	2014	3	Typhimurium	ANSES		PRJEB30613	ERP113088	SAMEA5206689	ERS3014161	Poultry	Chicken	France
SAL_IC0957AA_AS	SAL_UA9309AA	2014LSAL03800	SAL_UA9309AA	2	2014	8	Typhimurium	ANSES		PRJEB30613	ERP113088	SAMEA5206692	ERS3014164	Livestock (Swine)	Pork	Hauts-de-France, France
SAL_HC8687AA_AS	SAL_FA3095AA	CVM N55869	SAL_FA3095AA	2	2015		Typhimurium	FDA Center for Veterinary Medicine		PRJNA292661	SRP063697	SAMN04576602	SRS1361979	Livestock (beef)	Ground Beef	Tennessee, United States
SAL_HC8718AA_AS	SAL_FA7087AA	S04112-15	SAL_FA7087AA	2	2015		Typhimurium	APHA						Environment	Dust Animal Feed Mill	England
SAL_HC8684AA_AS	SAL_EA9565AA	FSIS1605651	SAL_EA9565AA	2	2015		Typhimurium	USDA Food Safety and Inspection Service		PRJNA242847	SRP040648	SAMN04461529	SRS1278096	Food	Ready To Eat Product	Iowa, United States
SAL_IC0874AA_AS	SAL_QA8602AA	N15-0236	SAL_QA8602AA	2	2015		Typhimurium	FDA Center for Food Safety and Applied Nutrition		PRJNA378379	SRP151302	SAMN08936584	SRS3465887	Plant	sprouts	Switzerland
SAL_IC0875AA_AS	SAL_QA9211AA	N15-1202	SAL_QA9211AA	2	2015		Typhimurium	FDA Center for Food Safety and Applied Nutrition		PRJNA378379	SRP151302	SAMN08936650	SRS3471444	Food	deli meat	Switzerland
SAL_HC8688AA_AS	SAL_FA3801AA	135149	SAL_FA3801AA	2	2015	7	Typhimurium	Public Health England - Gastrointestinal Bacteria Reference Unit		PRJNA248792	SRP042645	SAMN04574850	SRS1356567	Human	Clinical	England
SAL_HC8689AA_AS	SAL_FA4497AA	184481	SAL_FA4497AA	2	2015	11	Typhimurium	Public Health England - Gastrointestinal Bacteria Reference Unit		PRJNA248792	SRP042645	SAMN04600418	SRS1371425	Human	Clinical	England
SAL_HC8690AA_AS	SAL_FA4680AA	113070	SAL_FA4680AA	2	2015	5	Typhimurium	Public Health England - Gastrointestinal Bacteria Reference Unit		PRJNA248792	SRP042645	SAMN04600168	SRS1371207	Human	Clinical	England
SAL_HC8802AA_AS	SAL_LA5398AA	134269	SAL_LA5398AA	2	2015	7	Typhimurium	Public Health England - Gastrointestinal Bacteria Reference Unit		PRJNA248792	SRP042645	SAMN07695419	SRS2540412	Human	Clinical	England
SAL_HC8805AA_AS	SAL_LA7661AA	106585	SAL_LA7661AA	2	2015	4	Typhimurium	Public Health England - Gastrointestinal Bacteria Reference Unit		PRJNA248792	SRP042645	SAMN07714638	SRS2550695	Human	Clinical	England
SAL_IC2615AA_AS	SAL_DB6017AA	R15.2053	SAL_DB6017AA	2	2015	8	Typhimurium	Chien-Shun (CDC, Taiwan)						Human	Clinical	Hualien, Taiwan
SAL_HC8760AA_AS	SAL_IA5759AA	MS150018	SAL_IA5759AA	2	2015		Typhimurium	University Hospital Galway		PRJEB18998	ERP020979	SAMEA81199918	ERS1546381	Human	Clinical	Ireland
SAL_HC8761AA_AS	SAL_IA5765AA	MS150008	SAL_IA5765AA	2	2015		Typhimurium	University Hospital Galway		PRJEB18998	ERP020979	SAMEA81159418	ERS1546327	Human	Clinical	Ireland
SAL_HC8768AA_AS	SAL_IA6932AA	MS150230	SAL_IA6932AA	2	2015		Typhimurium	University Hospital Galway		PRJEB18998	ERP020979	SAMEA88396918	ERS1555977	Human	Clinical	Ireland
SAL_HC8769AA_AS	SAL_IA6941AA	MS150180	SAL_IA6941AA	2	2015		Typhimurium	University Hospital Galway		PRJEB18998	ERP020979	SAMEA87818668	ERS1555206	Human	Clinical	Ireland
SAL_HC8770AA_AS	SAL_IA6961AA	MS150112	SAL_IA6961AA	2	2015		Typhimurium	University Hospital Galway		PRJEB18998	ERP020979	SAMEA81469918	ERS1546741	Human	Clinical	Ireland
SAL_HC8771AA_AS	SAL_IA6970AA	MS150102	SAL_IA6970AA	2	2015		Typhimurium	University Hospital Galway		PRJEB18998	ERP020979	SAMEA81463168	ERS1546732	Human	Clinical	Ireland
SAL_HC8793AA_AS	SAL_KA4938AA	PNUSAS017846	SAL_KA4938AA	2	2015	3	Typhimurium	PulseNet Next Generation Subtyping Methods Unit		PRJNA230403	SRP040281	SAMN07361276	SRS2372915	Human	Clinical	United States
SAL_HC8752AA_AS	SAL_HA0728AA	PNUSAS004488	SAL_HA0728AA	2	2015	12	Typhimurium	PulseNet Next Generation Subtyping Methods Unit		PRJNA230403	SRP040281	SAMN05879177	SRS1742413	Human	Clinical	Wyoming, United States
SAL_IC0808AA_AS	SAL_OA9531AA	ULBRA-SA156	SAL_OA9531AA	2	2015	7	Typhimurium	FDA Center for Food Safety and Applied Nutrition		PRJNA183850	SRP028607	SAMN08387061	SRS3114550	Poultry	Chicken	Brazil
SAL_IC0936AA_AS	SAL_UA2005AA	S05934-15	SAL_UA2005AA	2	2015		Typhimurium	APHA		PRJEB18442	ERP020370	SAMEA104410933	ERS2028875	Poultry	Dust	England
SAL_HC8750AA_AS	SAL_GA9480AA	CVM N62961	SAL_GA9480AA	2	2015		Typhimurium	FDA Center for Veterinary Medicine		PRJNA292661	SRP063697	SAMN05771796	SRS1706224	Poultry	Chicken	Maryland, United States
SAL_HC8751AA_AS	SAL_GA9481AA	CVM N62960	SAL_GA9481AA	2	2015		Typhimurium	FDA Center for Veterinary Medicine		PRJNA292661	SRP063697	SAMN05771795	SRS1706223	Poultry	Chicken	Maryland, United States
SAL_HC8681AA_AS	SAL_EA6167AA	ADRDL-15-2015	SAL_EA6167AA	2	2015		Typhimurium Var. O:5-	FDA Center for Food Safety and Applied Nutrition		PRJNA280335	SRP059853	SAMN04240669	SRS1188227	Livestock (Swine)	Pig	Minnesota, United States
SAL_IC0807AA_AS	SAL_OA6613AA	OSF078058	SAL_OA6613AA	2	2016		Typhimurium	FDA Center for Food Safety and Applied Nutrition		PRJNA186035	SRP018785	SAMN08719753	SRS3093816	Plant	Raw Peanut	Texas, United States
SAL_IC0835AA_AS	SAL_PA1834AA	OSF078650	SAL_PA1834AA	2	2016		Typhimurium	FDA Center for Food Safety and Applied Nutrition		PRJNA186035	SRP018785	SAMN08923820	SRS3173360	Plant	Vegetable	Texas, United States
SAL_IC0840AA_AS	SAL_PA3522AA	OSF078670	SAL_PA3522AA	2	2016		Typhimurium	FDA Center for Food Safety and Applied Nutrition		PRJNA186035	SRP018785	SAMN08923884	SRS3220360	Plant	Vegetable	Texas, United States
SAL_IC0850AA_AS	SAL_PA5027AA	OSF080451	SAL_PA5027AA	2	2016		Typhimurium	FDA Center for Food Safety and Applied Nutrition		PRJNA186035	SRP018785	SAMN09071614	SRS3260098	Plant	Vegetable	Texas, United States
SAL_VB3872AA_AS	SAL_AB9830AA	GMR-S-649	SAL_AB9830AA	2	2016		Typhimurium	University of Liverpool		PRJNA527650	SRP188631	SAMN11156852	SRS4498885	Human	Clinical	China
SAL_HC8801AA_AS	SAL_LA5239AA	223596	SAL_LA5239AA	2	2016	2	Typhimurium	Public Health England - Gastrointestinal Bacteria Reference Unit		PRJNA248792	SRP042645	SAMN07690346	SRS2532979	Human	Clinical	England
SAL_HC8803AA_AS	SAL_LA5508AA	218410	SAL_LA5508AA	2	2016	2	Typhimurium	Public Health England - Gastrointestinal Bacteria Reference Unit		PRJNA248792	SRP042645	SAMN07695329	SRS2540304	Human	Clinical	England
SAL_HC8804AA_AS	SAL_LA7598AA	211766	SAL_LA7598AA	2	2016	1	Typhimurium	Public Health England - Gastrointestinal Bacteria Reference Unit		PRJNA248792	SRP042645	SAMN07714706	SRS2550785	Human	Clinical	England
SAL_HC8807AA_AS	SAL_LA7918AA	249329	SAL_LA7918AA	2	2016	4	Typhimurium	Public Health England - Gastrointestinal Bacteria Reference Unit		PRJNA248792	SRP042645	SAMN07719095	SRS2555049	Human	Clinical	England
SAL_HC8808AA_AS	SAL_LA7923AA	254631	SAL_LA7923AA	2	2016	5	Typhimurium	Public Health England - Gastrointestinal Bacteria Reference Unit		PRJNA248792	SRP042645	SAMN07719105	SRS2555045	Human	Clinical	England
SAL_IC0865AA_AS	SAL_QA3440AA	275958	SAL_QA3440AA	2	2016	7	Typhimurium	Public Health England - Gastrointestinal Bacteria Reference Unit		PRJNA248792	SRP042645	SAMN09403940	SRS3410717	Human	Clinical	England
SAL_IC0869AA_AS	SAL_QA4701AA	278176	SAL_QA4701AA	2	2016	7	Typhimurium	Public Health England - Gastrointestinal Bacteria Reference Unit		PRJNA248792	SRP042645	SAMN09431712	SRS3423167	Human	Clinical	England
SAL_IC0881AA_AS	SAL_RA2628AA	307461	SAL_RA2628AA	2	2016	10	Typhimurium	Public Health England - Gastrointestinal Bacteria Reference Unit		PRJNA248792	SRP042645	SAMN09566742	SRS3499790	Human	Clinical	England
SAL_IC0902AA_AS	SAL_RA7980AA	277853	SAL_RA7980AA	2	2016	7	Typhimurium	Public Health England - Gastrointestinal Bacteria Reference Unit		PRJNA248792	SRP042645	SAMN09683992	SRS3555915	Human	Clinical	England
SAL_HC8759AA_AS	SAL_IA2740AA	MS160096	SAL_IA2740AA	2	2016		Typhimurium	University Hospital Galway		PRJEB18998	ERP020979	SAMEA54487918	ERS1510765	Human	Clinical	Ireland
SAL_HC8762AA_AS	SAL_IA5920AA	MS160386	SAL_IA5920AA	2	2016		Typhimurium	University Hospital Galway		PRJEB18998	ERP020979	SAMEA80146918	ERS1544977	Human	Clinical	Ireland
SAL_HC8784AA_AS	SAL_JA7584AA	PNUSAS014468	SAL_JA7584AA	2	2016	11	Typhimurium	Centers for Disease Control and Prevention Enteric Diseases Laboratory Branch		PRJNA230403	SRP040281	SAMN07177552	SRS2248263	Human	Clinical	United States
SAL_HC8797AA_AS	SAL_LA0556AA	RCK-B-037	SAL_LA0556AA	2	2016		Typhimurium	FDA Center for Food Safety and Applied Nutrition		PRJNA338674	SRP083283	SAMN07514815	SRS2436932	Poultry	Chicken	Brazil
SAL_HC8836AA_AS	SAL_NA7534AA	NC_ST020	SAL_NA7534AA	2	2016		Typhimurium	FDA Center for Food Safety and Applied Nutrition		PRJNA293224	SRP070120	SAMN08386784	SRS2890575	Poultry	Chicken	Brazil
SAL_IC0858AA_AS	SAL_PA9095AA	NC_STy8876448	SAL_PA9095AA	2	2016		Typhimurium	FDA Center for Food Safety and Applied Nutrition		PRJNA293224	SRP070120	SAMN09207878	SRS3342033	Poultry	Chicken	Brazil
SAL_IC0965AA_AS	SAL_VA4608AA	RCK-D-071	SAL_VA4608AA	2	2016		Typhimurium	FDA Center for Food Safety and Applied Nutrition		PRJNA338674	SRP083283	SAMN07503967	SRS2429490	Poultry	Chicken	Dominican Republic
SAL_IC0966AA_AS	SAL_VA4632AA	CCK-DO-006	SAL_VA4632AA	2	2016		Typhimurium	FDA Center for Food Safety and Applied Nutrition		PRJNA338674	SRP083283	SAMN07503571	SRS2429217	Poultry	Chicken	Dominican Republic
SAL_IC0978AA_AS	SAL_VA9852AA	FS3066	SAL_VA9852AA	2	2016		Typhimurium	FDA Center for Food Safety and Applied Nutrition		PRJNA186035	SRP018785	SAMN10862421	SRS4463339	Poultry	Chicken; Descendent of UK human lab strains;Escaped laboratory	Florida, United States
SAL_IC0853AA_AS	SAL_PA7697AA	NC_STy100922373	SAL_PA7697AA	2	2016		Typhimurium	FDA Center for Food Safety and Applied Nutrition		PRJNA293224	SRP070120	SAMN08951107	SRS3319125	Livestock (Swine)	Pork	Brazil
SAL_IC0854AA_AS	SAL_PA8361AA	NC_STy9727578	SAL_PA8361AA	2	2016		Typhimurium	FDA Center for Food Safety and Applied Nutrition		PRJNA293224	SRP070120	SAMN09207889	SRS3324420	Livestock (Swine)	Pork	Brazil
SAL_IC0856AA_AS	SAL_PA8436AA	NC_STy9727572	SAL_PA8436AA	2	2016		Typhimurium	FDA Center for Food Safety and Applied Nutrition		PRJNA293224	SRP070120	SAMN09207891	SRS3323633	Livestock (Swine)	Pork	Brazil
SAL_YA7925AA_AS	SAL_NA9175AA	18855-2	SAL_NA9175AA	2	2017	3	Typhimurium	irena.meistere@bior.lv						Animal Feed	digestate	Latvia
SAL_HC8831AA_AS	SAL_NA6437AA	FSIS11706641	SAL_NA6437AA	2	2017		Typhimurium	USDA Food Safety and Inspection Service		PRJNA242847	SRP040648	SAMN08226282	SRS2850642	Livestock (beef)	product-raw-intact-beef	New York, United States
SAL_IC0918AA_AS	SAL_SA9172AA	CVM N17S1635	SAL_SA9172AA	2	2017		Typhimurium	FDA Center for Veterinary Medicine		PRJNA292661	SRP063697	SAMN10133092	SRS3824856	Livestock (beef)	Ground Beef	Tennessee, United States
SAL_IC0919AA_AS	SAL_SA9173AA	CVM N17S1617	SAL_SA9173AA	2	2017		Typhimurium	FDA Center for Veterinary Medicine		PRJNA292661	SRP063697	SAMN10133085	SRS3824855	Livestock (beef)	Ground Beef	Tennessee, United States
SAL_IC0920AA_AS	SAL_SA9198AA	CVM N17S1606	SAL_SA9198AA	2	2017		Typhimurium	FDA Center for Veterinary Medicine		PRJNA292661	SRP063697	SAMN10133082	SRS3824828	Livestock (beef)	Ground Beef	Tennessee, United States
SAL_IC0923AA_AS	SAL_SA9266AA	CVM N17S1613	SAL_SA9266AA	2	2017		Typhimurium	FDA Center for Veterinary Medicine		PRJNA292661	SRP063697	SAMN10133084	SRS3824762	Livestock (beef)	Ground Beef	Tennessee, United States
SAL_IC0924AA_AS	SAL_SA9267AA	CVM N17S1609	SAL_SA9267AA	2	2017		Typhimurium	FDA Center for Veterinary Medicine		PRJNA292661	SRP063697	SAMN10133083	SRS3824761	Livestock (beef)	Ground Beef	Tennessee, United States
SAL_IC0925AA_AS	SAL_SA9298AA	CVM N17S1602	SAL_SA9298AA	2	2017		Typhimurium	FDA Center for Veterinary Medicine		PRJNA292661	SRP063697	SAMN10133081	SRS3824730	Livestock (beef)	Beef Patties	Tennessee, United States
SAL_IC0964AA_AS	SAL_VA4397AA	393974	SAL_VA4397AA	2	2017	7	Typhimurium	Public Health England - Gastrointestinal Bacteria Reference Unit		PRJNA248792	SRP042645	SAMN10907589	SRS4346955	Food	food	England
SAL_IC0932AA_AS	SAL_TA7463AA	SENASICA_Sa_U14	SAL_TA7463AA	2	2017	7	Typhimurium	SENASICA		PRJNA480281	SRP153090	SAMN10415952	SRS4040344	Plant	apple	United States
SAL_IC0933AA_AS	SAL_TA7464AA	SENASICA_Sa_U13	SAL_TA7464AA	2	2017	7	Typhimurium	SENASICA		PRJNA480281	SRP153090	SAMN10415951	SRS4040343	Plant	apple	United States
SAL_IC0934AA_AS	SAL_TA7467AA	SENASICA_Sa_U15	SAL_TA7467AA	2	2017	7	Typhimurium	SENASICA		PRJNA480281	SRP153090	SAMN10415953	SRS4040340	Plant	apple	United States
SAL_TA7322AA_AS	SAL_KA2078AA	12-20-20170454	SAL_KA2078AA	2	2017	5	4,5,12:i:-	D. Brown (Scotland)						Human	Clinical	England
SAL_HC8782AA_AS	SAL_JA6482AA	355122	SAL_JA6482AA	2	2017	3	Typhimurium	Public Health England - Gastrointestinal Bacteria Reference Unit		PRJNA248792	SRP042645	SAMN07152333	SRS2214409	Human	Clinical	England
SAL_HC8787AA_AS	SAL_JA7876AA	340261	SAL_JA7876AA	2	2017	1	Typhimurium	Public Health England - Gastrointestinal Bacteria Reference Unit		PRJNA248792	SRP042645	SAMN07180729	SRS2243158	Human	Clinical	England
SAL_HC8788AA_AS	SAL_JA8385AA	340262	SAL_JA8385AA	2	2017	1	Typhimurium	Public Health England - Gastrointestinal Bacteria Reference Unit		PRJNA248792	SRP042645	SAMN07179544	SRS2241645	Human	Clinical	England
SAL_IC0859AA_AS	SAL_PA9650AA	339502	SAL_PA9650AA	2	2017	1	Typhimurium	Public Health England - Gastrointestinal Bacteria Reference Unit		PRJNA248792	SRP042645	SAMN09286599	SRS3357022	Human	Clinical	England
SAL_IC0871AA_AS	SAL_QA5890AA	341379	SAL_QA5890AA	2	2017	2	Typhimurium	Public Health England - Gastrointestinal Bacteria Reference Unit		PRJNA248792	SRP042645	SAMN09445397	SRS3430691	Human	Clinical	England
SAL_IC0872AA_AS	SAL_QA7829AA	440813	SAL_QA7829AA	2	2017	11	Typhimurium	Public Health England - Gastrointestinal Bacteria Reference Unit		PRJNA248792	SRP042645	SAMN09475845	SRS3451030	Human	Clinical	England
SAL_IC0882AA_AS	SAL_RA2712AA	465583	SAL_RA2712AA	2	2017	12	Typhimurium	Public Health England - Gastrointestinal Bacteria Reference Unit		PRJNA248792	SRP042645	SAMN09557558	SRS3499634	Human	Clinical	England
SAL_IC0885AA_AS	SAL_RA3943AA	387191	SAL_RA3943AA	2	2017	6	Typhimurium	Public Health England - Gastrointestinal Bacteria Reference Unit		PRJNA248792	SRP042645	SAMN09628852	SRS3524696	Human	Clinical	England
SAL_IC0900AA_AS	SAL_RA7120AA	335074	SAL_RA7120AA	2	2017	1	Typhimurium	Public Health England - Gastrointestinal Bacteria Reference Unit		PRJNA248792	SRP042645	SAMN09661840	SRS3548105	Human	Clinical	England
SAL_IC0962AA_AS	SAL_VA3239AA	417364	SAL_VA3239AA	2	2017	9	Typhimurium	Public Health England - Gastrointestinal Bacteria Reference Unit		PRJNA248792	SRP042645	SAMN10887220	SRS4341910	Human	Clinical	England
SAL_IC0963AA_AS	SAL_VA3515AA	402859	SAL_VA3515AA	2	2017	8	Typhimurium	Public Health England - Gastrointestinal Bacteria Reference Unit		PRJNA248792	SRP042645	SAMN10904737	SRS4344764	Human	Clinical	England
SAL_HC8772AA_AS	SAL_IA7659AA	MS170005	SAL_IA7659AA	2	2017		Typhimurium	University Hospital Galway		PRJEB18998	ERP020979	SAMEA101116918	ERS1572937	Human	Clinical	Ireland
SAL_IC2618AA_AS	SAL_DB6020AA	R17.4448	SAL_DB6020AA	2	2017	9	Typhimurium	Chien-Shun (CDC, Taiwan)						Human	Clinical	Kaohsiung, Taiwan
SAL_IC2621AA_AS	SAL_DB6023AA	R17.5958	SAL_DB6023AA	2	2017	10	Typhimurium	Chien-Shun (CDC, Taiwan)						Human	Clinical	Pingtung, Taiwan
SAL_HC8774AA_AS	SAL_JA0266AA	PNUSAS010173	SAL_JA0266AA	2	2017	2	Typhimurium	PulseNet Next Generation Subtyping Methods Unit		PRJNA230403	SRP040281	SAMN06629737	SRS2074744	Human	Clinical	United States
SAL_HC8775AA_AS	SAL_JA1516AA	PNUSAS010344	SAL_JA1516AA	2	2017	2	Typhimurium	Centers for Disease Control and Prevention Enteric Diseases Laboratory Branch		PRJNA230403	SRP040281	SAMN06689007	SRS2110302	Human	Clinical	United States
SAL_HC8777AA_AS	SAL_JA4000AA	PNUSAS011360	SAL_JA4000AA	2	2017	3	Typhimurium	Centers for Disease Control and Prevention Enteric Diseases Laboratory Branch		PRJNA230403	SRP040281	SAMN06829079	SRS2163688	Human	Clinical	United States
SAL_HC8779AA_AS	SAL_JA5302AA	PNUSAS013133	SAL_JA5302AA	2	2017	3	Typhimurium	Centers for Disease Control and Prevention Enteric Diseases Laboratory Branch		PRJNA230403	SRP040281	SAMN07124434	SRS2217288	Human	Clinical	United States
SAL_HC8789AA_AS	SAL_KA0419AA	PNUSAS014508	SAL_KA0419AA	2	2017	4	Typhimurium	Centers for Disease Control and Prevention Enteric Diseases Laboratory Branch		PRJNA230403	SRP040281	SAMN07253259	SRS2306663	Human	Clinical	United States
SAL_HC8794AA_AS	SAL_KA8051AA	PNUSAS019181	SAL_KA8051AA	2	2017	6	Typhimurium	PulseNet Next Generation Subtyping Methods Unit		PRJNA230403	SRP040281	SAMN07450757	SRS2419400	Human	Clinical	United States
SAL_HC8796AA_AS	SAL_KA9766AA	PNUSAS018631	SAL_KA9766AA	2	2017	6	Typhimurium	PulseNet Next Generation Subtyping Methods Unit		PRJNA230403	SRP040281	SAMN07503389	SRS2441716	Human	Clinical	United States
SAL_HC8815AA_AS	SAL_MA8182AA	PNUSAS027817	SAL_MA8182AA	2	2017	10	Typhimurium	PulseNet Next Generation Subtyping Methods Unit		PRJNA230403	SRP040281	SAMN08092871	SRS2721522	Human	Clinical	United States
SAL_HC8817AA_AS	SAL_NA0849AA	PNUSAS029481	SAL_NA0849AA	2	2017	11	Typhimurium	Centers for Disease Control and Prevention Enteric Diseases Laboratory Branch		PRJNA230403	SRP040281	SAMN08136499	SRS2744136	Human	Clinical	United States
SAL_HC8818AA_AS	SAL_NA0888AA	PNUSAS028506	SAL_NA0888AA	2	2017	10	Typhimurium	Centers for Disease Control and Prevention Enteric Diseases Laboratory Branch		PRJNA230403	SRP040281	SAMN08134351	SRS2744235	Human	Clinical	United States
SAL_HC8819AA_AS	SAL_NA0891AA	PNUSAS028505	SAL_NA0891AA	2	2017	11	Typhimurium	PulseNet Next Generation Subtyping Methods Unit		PRJNA230403	SRP040281	SAMN08134350	SRS2744231	Human	Clinical	United States
SAL_HC8820AA_AS	SAL_NA1741AA	PNUSAS029050	SAL_NA1741AA	2	2017	11	Typhimurium	Centers for Disease Control and Prevention Enteric Diseases Laboratory Branch		PRJNA230403	SRP040281	SAMN08150048	SRS2756123	Human	Clinical	United States
SAL_HC8821AA_AS	SAL_NA1844AA	PNUSAS029786	SAL_NA1844AA	2	2017	11	Typhimurium	Centers for Disease Control and Prevention Enteric Diseases Laboratory Branch		PRJNA230403	SRP040281	SAMN08150355	SRS2755969	Human	Clinical	United States
SAL_HC8824AA_AS	SAL_NA2520AA	PNUSAS029367	SAL_NA2520AA	2	2017	11	Typhimurium	Centers for Disease Control and Prevention Enteric Diseases Laboratory Branch		PRJNA230403	SRP040281	SAMN08178019	SRS2765848	Human	Clinical	United States
SAL_HC8827AA_AS	SAL_NA4846AA	PNUSAS030714	SAL_NA4846AA	2	2017	12	Typhimurium	Centers for Disease Control and Prevention Enteric Diseases Laboratory Branch		PRJNA230403	SRP040281	SAMN08326663	SRS2822370	Human	Clinical	United States
SAL_HC8828AA_AS	SAL_NA5504AA	PNUSAS031904	SAL_NA5504AA	2	2017	12	Typhimurium	Centers for Disease Control and Prevention Enteric Diseases Laboratory Branch		PRJNA230403	SRP040281	SAMN08367547	SRS2842031	Human	Clinical	United States
SAL_HC8829AA_AS	SAL_NA5739AA	PNUSAS027529	SAL_NA5739AA	2	2017	10	Typhimurium	PulseNet Next Generation Subtyping Methods Unit		PRJNA230403	SRP040281	SAMN07972470	SRS2849214	Human	Clinical	United States
SAL_HC8833AA_AS	SAL_NA6556AA	PNUSAS032335	SAL_NA6556AA	2	2017	12	Typhimurium	PulseNet Next Generation Subtyping Methods Unit		PRJNA230403	SRP040281	SAMN08379471	SRS2850330	Human	Clinical	United States
SAL_HC8834AA_AS	SAL_NA6751AA	PNUSAS029726	SAL_NA6751AA	2	2017	11	Typhimurium	PulseNet Next Generation Subtyping Methods Unit		PRJNA230403	SRP040281	SAMN08386652	SRS2871119	Human	Clinical	United States
SAL_HC8835AA_AS	SAL_NA7189AA	PNUSAS029395	SAL_NA7189AA	2	2017	11	Typhimurium	PulseNet Next Generation Subtyping Methods Unit		PRJNA230403	SRP040281	SAMN08386651	SRS2871116	Human	Clinical	United States
SAL_IC0790AA_AS	SAL_NA8844AA	PNUSAS032673	SAL_NA8844AA	2	2017	11	Typhimurium	PulseNet Next Generation Subtyping Methods Unit		PRJNA230403	SRP040281	SAMN08452267	SRS2911614	Human	Clinical	United States
SAL_IC0791AA_AS	SAL_NA8852AA	PNUSAS032674	SAL_NA8852AA	2	2017	12	Typhimurium	PulseNet Next Generation Subtyping Methods Unit		PRJNA230403	SRP040281	SAMN08452268	SRS2911606	Human	Clinical	United States
SAL_IC0794AA_AS	SAL_NA9495AA	PNUSAS032680	SAL_NA9495AA	2	2017	11	Typhimurium	Centers for Disease Control and Prevention Enteric Diseases Laboratory Branch		PRJNA230403	SRP040281	SAMN08480851	SRS2922194	Human	Clinical	United States
SAL_IC0796AA_AS	SAL_OA0893AA	PNUSAS032672	SAL_OA0893AA	2	2017	11	Typhimurium	Centers for Disease Control and Prevention Enteric Diseases Laboratory Branch		PRJNA230403	SRP040281	SAMN08567643	SRS2980489	Human	Clinical	United States
SAL_IC0804AA_AS	SAL_OA4740AA	PNUSAS036648	SAL_OA4740AA	2	2017	12	Typhimurium	Centers for Disease Control and Prevention Enteric Diseases Laboratory Branch		PRJNA230403	SRP040281	SAMN08774739	SRS3081324	Human	Clinical	United States
SAL_IC0806AA_AS	SAL_OA5460AA	PNUSAS034616	SAL_OA5460AA	2	2017	12	Typhimurium	Centers for Disease Control and Prevention Enteric Diseases Laboratory Branch		PRJNA230403	SRP040281	SAMN08773106	SRS3079924	Human	Clinical	United States
SAL_IC0847AA_AS	SAL_PA4494AA	PNUSAS034415	SAL_PA4494AA	2	2017	12	Typhimurium	Centers for Disease Control and Prevention Enteric Diseases Laboratory Branch		PRJNA230403	SRP040281	SAMN09011190	SRS3242479	Human	Clinical	United States
SAL_IC0961AA_AS	SAL_VA1839AA	PNUSAS036543	SAL_VA1839AA	2	2017	12	Typhimurium	Centers for Disease Control and Prevention Enteric Diseases Laboratory Branch		PRJNA230403	SRP040281	SAMN08832542	SRS3114320	Human	Clinical	United States
SAL_IC0886AA_AS	SAL_RA4212AA	TTU_210	SAL_RA4212AA	2	2017	1	Typhimurium	FDA Center for Food Safety and Applied Nutrition		PRJNA284276	SRP059203	SAMN09630309	SRS3527138	Sheep	Escaped laboratory	Australia
SAL_IC0930AA_AS	SAL_TA7090AA	ULBRA-SA215	SAL_TA7090AA	2	2017		Typhimurium	FDA Center for Food Safety and Applied Nutrition		PRJNA183850	SRP028607	SAMN08387059	SRS4032161	Poultry	Chicken	Brazil
SAL_IC0914AA_AS	SAL_SA9031AA	CVM N17S1626	SAL_SA9031AA	2	2017		Typhimurium	FDA Center for Veterinary Medicine		PRJNA292661	SRP063697	SAMN10133088	SRS3824996	Poultry	Chicken	Tennessee, United States
SAL_IC0917AA_AS	SAL_SA9168AA	CVM N17S1629	SAL_SA9168AA	2	2017		Typhimurium	FDA Center for Veterinary Medicine		PRJNA292661	SRP063697	SAMN10133089	SRS3824858	Poultry	Chicken	Tennessee, United States
SAL_IC0921AA_AS	SAL_SA9219AA	CVM N17S1596	SAL_SA9219AA	2	2017		Typhimurium	FDA Center for Veterinary Medicine		PRJNA292661	SRP063697	SAMN10133079	SRS3824807	Poultry	Chicken	Tennessee, United States
SAL_IC0922AA_AS	SAL_SA9243AA	CVM N17S1594	SAL_SA9243AA	2	2017		Typhimurium	FDA Center for Veterinary Medicine		PRJNA292661	SRP063697	SAMN10133078	SRS3824783	Poultry	Chicken	Tennessee, United States
SAL_HC8826AA_AS	SAL_NA4595AA	PNUSAS031373	SAL_NA4595AA	2	2017	12	Typhimurium	PulseNet Next Generation Subtyping Methods Unit		PRJNA230403	SRP040281	SAMN08298841	SRS2821573	Poultry	Chicken	United States
SAL_IC0915AA_AS	SAL_SA9034AA	CVM N17S1639	SAL_SA9034AA	2	2017		Typhimurium	FDA Center for Veterinary Medicine		PRJNA292661	SRP063697	SAMN10133093	SRS3824993	Livestock (Swine)	Pork	Tennessee, United States
SAL_IC0916AA_AS	SAL_SA9098AA	CVM N17S1624	SAL_SA9098AA	2	2017		Typhimurium	FDA Center for Veterinary Medicine		PRJNA292661	SRP063697	SAMN10133086	SRS3824930	Livestock (Swine)	Pork	Tennessee, United States
SAL_IC0926AA_AS	SAL_SA9299AA	CVM N17S1640	SAL_SA9299AA	2	2017		Typhimurium	FDA Center for Veterinary Medicine		PRJNA292661	SRP063697	SAMN10133094	SRS3824729	Livestock (Swine)	Pork	Tennessee, United States
SAL_IC0927AA_AS	SAL_SA9343AA	CVM N17S1625	SAL_SA9343AA	2	2017		Typhimurium	FDA Center for Veterinary Medicine		PRJNA292661	SRP063697	SAMN10133087	SRS3824685	Livestock (Swine)	Pork	Tennessee, United States
SAL_IC0928AA_AS	SAL_TA1510AA	CVM N17S1620	SAL_TA1510AA	2	2017		Typhimurium	FDA Center for Veterinary Medicine		PRJNA292661	SRP063697	SAMN10242846	SRS3939752	Livestock (Swine)	Pork	Tennessee, United States
SAL_WB4585AA_AS	SAL_BB4480AA	U1873s	SAL_BB4480AA	2	2018	11	Typhimurium	UNIETAR	Prevalencia Cerdos					Livestock (Swine)	Pig	Quito, Ecuador
SAL_GB5635AA_AS	SAL_TA9827AA	SMG-18-2308	SAL_TA9827AA	2	2018	11	Typhimurium	D. Brown (Scotland)	Travel to Maldives					Human	Clinical	England
SAL_IC0989AA_AS	SAL_XA2332AA	CVM N18S0474	SAL_XA2332AA	2	2018		Typhimurium	FDA Center for Veterinary Medicine		PRJNA292661	SRP063697	SAMN11968004	SRS4887430	Livestock (beef)	Ground Beef	Oregon, United States
SAL_IC0990AA_AS	SAL_XA2333AA	CVM N18S0475	SAL_XA2333AA	2	2018		Typhimurium	FDA Center for Veterinary Medicine		PRJNA292661	SRP063697	SAMN11968005	SRS4887429	Livestock (beef)	Ground Beef	Oregon, United States
SAL_IC0991AA_AS	SAL_XA2335AA	CVM N18S0470	SAL_XA2335AA	2	2018		Typhimurium	FDA Center for Veterinary Medicine		PRJNA292661	SRP063697	SAMN11968003	SRS4887427	Livestock (beef)	Ground Beef	Oregon, United States
SAL_YB8256AA_AS	SAL_BB9188AA	IRV32	SAL_BB9188AA	2	2018	7	Typhimurium	CIAD						Water/River	Mexican river	Sinaloa, Mexico
SAL_SB8173AA_AS	SAL_ZA8950AA	18-SA01857	SAL_ZA8950AA	2	2018		Typhimurium	FEDERAL INSTITUTE FOR RISK ASSESSMENT (BFR)		PRJEB31846	ERP114456	SAMEA6058248	ERS3859378	Food	Protein power bar	Germany
SAL_XB9871AA_AS	SAL_BB8919AA	UM837879	SAL_BB8919AA	2	2018		Typhimurium	Heike Claus						Food	Confectionary	Bavaria, Germany
SAL_EB9792AA_AS	SAL_TA1548AA	53-18-18-8101081-Y	SAL_TA1548AA	2	2018	9	Typhimurium	D. Brown (Scotland)						Human	Clinical	England
SAL_IC0870AA_AS	SAL_QA4756AA	535267	SAL_QA4756AA	2	2018	5	Typhimurium	Public Health England - Gastrointestinal Bacteria Reference Unit		PRJNA248792	SRP042645	SAMN09431491	SRS3423111	Human	Clinical	England
SAL_IC0877AA_AS	SAL_RA0223AA	526771	SAL_RA0223AA	2	2018	4	Typhimurium	Public Health England - Gastrointestinal Bacteria Reference Unit		PRJNA248792	SRP042645	SAMN09520936	SRS3489621	Human	Clinical	England
SAL_IC0878AA_AS	SAL_RA0237AA	549083	SAL_RA0237AA	2	2018	5	Typhimurium	Public Health England - Gastrointestinal Bacteria Reference Unit		PRJNA248792	SRP042645	SAMN09520885	SRS3489607	Human	Clinical	England
SAL_IC0879AA_AS	SAL_RA0702AA	553777	SAL_RA0702AA	2	2018	6	Typhimurium	Public Health England - Gastrointestinal Bacteria Reference Unit		PRJNA248792	SRP042645	SAMN09530999	SRS3491152	Human	Clinical	England
SAL_IC0880AA_AS	SAL_RA0771AA	553776	SAL_RA0771AA	2	2018	6	Typhimurium	Public Health England - Gastrointestinal Bacteria Reference Unit		PRJNA248792	SRP042645	SAMN09530940	SRS3491083	Human	Clinical	England
SAL_IC0884AA_AS	SAL_RA3771AA	563020	SAL_RA3771AA	2	2018	6	Typhimurium	Public Health England - Gastrointestinal Bacteria Reference Unit		PRJNA248792	SRP042645	SAMN09624105	SRS3509195	Human	Clinical	England
SAL_IC0901AA_AS	SAL_RA7325AA	568411	SAL_RA7325AA	2	2018	6	Typhimurium	Public Health England - Gastrointestinal Bacteria Reference Unit		PRJNA248792	SRP042645	SAMN09658830	SRS3547548	Human	Clinical	England
SAL_IC0908AA_AS	SAL_SA4724AA	600745	SAL_SA4724AA	2	2018	9	Typhimurium	Public Health England - Gastrointestinal Bacteria Reference Unit		PRJNA248792	SRP042645	SAMN10058757	SRS3773263	Human	Clinical	England
SAL_IC0911AA_AS	SAL_SA5973AA	579095	SAL_SA5973AA	2	2018	7	Typhimurium	Public Health England - Gastrointestinal Bacteria Reference Unit		PRJNA248792	SRP042645	SAMN10067695	SRS3785567	Human	Clinical	England
SAL_IC0912AA_AS	SAL_SA6707AA	585984	SAL_SA6707AA	2	2018	8	Typhimurium	Public Health England - Gastrointestinal Bacteria Reference Unit		PRJNA248792	SRP042645	SAMN10080215	SRS3791995	Human	Clinical	England
SAL_IC0913AA_AS	SAL_SA8005AA	603386	SAL_SA8005AA	2	2018	9	Typhimurium	Public Health England - Gastrointestinal Bacteria Reference Unit		PRJNA248792	SRP042645	SAMN10103327	SRS3811300	Human	Clinical	England
SAL_ZA4970AA_AS	SAL_OA3868AA	10-2-18-8100161-R	SAL_OA3868AA	2	2018	2	Typhimurium	D. Brown (Scotland)						Human	Clinical	England
SAL_HC7732AA_AS	SAL_DB3519AA	S87582	SAL_DB3519AA	2	2018		Typhimurium	University Hospital Galway						Human	Clinical	Ireland
SAL_HC7733AA_AS	SAL_DB3520AA	S816599	SAL_DB3520AA	2	2018		Typhimurium	University Hospital Galway						Human	Clinical	Ireland
SAL_IC0903AA_AS	SAL_SA1030AA	sam_f1d46691-9c42-4135-ac59-85792cdf57ed	SAL_SA1030AA	2	2018		Typhimurium	University Hospital Galway		PRJEB18998	ERP020979	SAMEA4825579	ERS2645463	Human	Clinical	Ireland
SAL_IC0863AA_AS	SAL_QA3028AA	TXAML1800521	SAL_QA3028AA	2	2018	3	Typhimurium	FDA Center for Food Safety and Applied Nutrition		PRJNA284276	SRP059203	SAMN08930767	SRS3409035	Human	Clinical	Texas, United States
SAL_IC0866AA_AS	SAL_QA3470AA	TXAML1800555	SAL_QA3470AA	2	2018	3	Typhimurium	FDA Center for Food Safety and Applied Nutrition		PRJNA284276	SRP059203	SAMN08930769	SRS3410687	Human	Clinical	Texas, United States
SAL_HC8837AA_AS	SAL_NA7592AA	PNUSAS032182	SAL_NA7592AA	2	2018	1	Typhimurium	Centers for Disease Control and Prevention Enteric Diseases Laboratory Branch		PRJNA230403	SRP040281	SAMN08397373	SRS2874375	Human	Clinical	United States
SAL_IC0799AA_AS	SAL_OA2217AA	PNUSAS035367	SAL_OA2217AA	2	2018	2	Typhimurium	Centers for Disease Control and Prevention Enteric Diseases Laboratory Branch		PRJNA230403	SRP040281	SAMN08628123	SRS3010038	Human	Clinical	United States
SAL_IC0805AA_AS	SAL_OA5134AA	PNUSAS036039	SAL_OA5134AA	2	2018	2	Typhimurium	Centers for Disease Control and Prevention Enteric Diseases Laboratory Branch		PRJNA230403	SRP040281	SAMN08773553	SRS3080379	Human	Clinical	United States
SAL_DC1807AA_AS	SAL_CB6067AA	Burnett-PUCV21	SAL_CB6067AA	2	2018		Typhimurium	FDA Center for Food Safety and Applied Nutrition		PRJNA298359	SRP070772	SAMN14371005	SRS6313612	Poultry	Chicken	Chile
SAL_IC2157AA_AS	SAL_DB5752AA	PUCV75	SAL_DB5752AA	2	2018		Typhimurium	FDA Center for Food Safety and Applied Nutrition		PRJNA298359	SRP070772	SAMN15430563	SRS6939854	Poultry	chicken meat	Chile
SAL_IC2160AA_AS	SAL_DB5749AA	PUCV71	SAL_DB5749AA	2	2018		Typhimurium	FDA Center for Food Safety and Applied Nutrition		PRJNA298359	SRP070772	SAMN15430562	SRS6939857	Poultry	chicken meat	Chile
SAL_IC2162AA_AS	SAL_DB5747AA	PUCV72	SAL_DB5747AA	2	2018		Typhimurium	FDA Center for Food Safety and Applied Nutrition		PRJNA298359	SRP070772	SAMN15430565	SRS6939859	Poultry	chicken meat	Chile
SAL_OB5921AA_AS	SAL_YA6195AA	CVM N18S0899	SAL_YA6195AA	2	2018		Typhimurium	FDA Center for Veterinary Medicine		PRJNA292661	SRP063697	SAMN12360071	SRS5172258	Poultry	Turkey meat	North Carolina, United States
SAL_IC0988AA_AS	SAL_XA2152AA	CVM N18S0268	SAL_XA2152AA	2	2018		Typhimurium	FDA Center for Veterinary Medicine		PRJNA292661	SRP063697	SAMN11967956	SRS4887610	Poultry	Turkey meat	Washington, United States
SAL_SB6859AA_AS	SAL_ZA9478AA	18-SA00346-S2	SAL_ZA9478AA	2	2018		Typhimurium	FEDERAL INSTITUTE FOR RISK ASSESSMENT (BFR)		PRJEB31846	ERP114456	SAMEA6057719	ERS3858850	Poultry	Chicken	Germany
SAL_BC7103AA_AS	SAL_CB3920AA	Burnett-PUCV13	SAL_CB3920AA	2	2018		Typhimurium	FDA Center for Food Safety and Applied Nutrition		PRJNA298359	SRP070772	SAMN14207023	SRS6215573	Livestock (Swine)	Pork	Chile
SAL_BC8320AA_AS	SAL_CB1141AA	U1871s	SAL_CB1141AA	2	2018	11	Typhimurium monophasic	UNIETAR		PRJNA377900	SRP103097	SAMN13978733	SRS6097582	Livestock (Swine)	Lymph nodes	Quito, Ecuador
SAL_XB9869AA_AS	SAL_BB8917AA	BK8185	SAL_BB8917AA	2	2019		Typhimurium	Heike Claus	University hospital					Human	Clinical	Wuerzburg, Germany
SAL_WB3202AA_AS	SAL_BB3856AA	NC_CPS11	SAL_BB3856AA	2	2019	4	Typhimurium	FDA Center for Food Safety and Applied Nutrition		PRJNA293224	SRP070120	SAMN13482827	SRS5761174	Plant	Lettuce	North Carolina, United States
SAL_WB3203AA_AS	SAL_BB3855AA	NC_CPS13	SAL_BB3855AA	2	2019	4	Typhimurium	FDA Center for Food Safety and Applied Nutrition		PRJNA293224	SRP070120	SAMN13482817	SRS5761175	Plant	Lettuce	North Carolina, United States
SAL_WB3206AA_AS	SAL_BB3852AA	NC_CPS12	SAL_BB3852AA	2	2019	4	Typhimurium	FDA Center for Food Safety and Applied Nutrition		PRJNA293224	SRP070120	SAMN13482815	SRS5761185	Plant	Lettuce	North Carolina, United States
SAL_IC0982AA_AS	SAL_WA5138AA	720659	SAL_WA5138AA	2	2019	3	Typhimurium	Public Health England - Gastrointestinal Bacteria Reference Unit		PRJNA248792	SRP042645	SAMN11393013	SRS4608910	Human	Clinical	England
SAL_MB7907AA_AS	SAL_XA4039AA	752156	SAL_XA4039AA	2	2019	5	Typhimurium	Public Health England - Gastrointestinal Bacteria Reference Unit		PRJNA248792	SRP042645	SAMN12023919	SRS4947580	Human	Clinical	England
SAL_OB3783AA_AS	SAL_YA5470AA	777459	SAL_YA5470AA	2	2019	7	Typhimurium	Public Health England - Gastrointestinal Bacteria Reference Unit		PRJNA248792	SRP042645	SAMN12356556	SRS5149241	Human	Clinical	England
SAL_QB4883AA_AS	SAL_ZA1466AA	798598	SAL_ZA1466AA	2	2019	8	Typhimurium	Public Health England - Gastrointestinal Bacteria Reference Unit		PRJNA248792	SRP042645	SAMN12710183	SRS5358630	Human	Clinical	England
SAL_TB1736AA_AS	SAL_AB0935AA	825127	SAL_AB0935AA	2	2019	10	Typhimurium	Public Health England - Gastrointestinal Bacteria Reference Unit		PRJNA248792	SRP042645	SAMN13105051	SRS5565535	Human	Clinical	England
SAL_VB8891AA_AS	SAL_BB2510AA	841967	SAL_BB2510AA	2	2019	11	Typhimurium	Public Health England - Gastrointestinal Bacteria Reference Unit		PRJNA248792	SRP042645	SAMN13379057	SRS5709264	Human	Clinical	England
SAL_WB0063AA_AS	SAL_BB3304AA	845697	SAL_BB3304AA	2	2019	11	Typhimurium	Public Health England - Gastrointestinal Bacteria Reference Unit		PRJNA248792	SRP042645	SAMN13435410	SRS5742234	Human	Clinical	England
SAL_WB3297AA_AS	SAL_BB3761AA	848964	SAL_BB3761AA	2	2019	11	Typhimurium	Public Health England - Gastrointestinal Bacteria Reference Unit		PRJNA248792	SRP042645	SAMN13506104	SRS5777868	Human	Clinical	England
SAL_WB3327AA_AS	SAL_BB3731AA	848956	SAL_BB3731AA	2	2019	11	Typhimurium	Public Health England - Gastrointestinal Bacteria Reference Unit		PRJNA248792	SRP042645	SAMN13506124	SRS5777898	Human	Clinical	England
SAL_XB2997AA_AS	SAL_BB7609AA	862935	SAL_BB7609AA	2	2019	12	Typhimurium	Public Health England - Gastrointestinal Bacteria Reference Unit		PRJNA248792	SRP042645	SAMN13704698	SRS5926916	Human	Clinical	England
SAL_XB6724AA_AS	SAL_BB8484AA	865074	SAL_BB8484AA	2	2019	12	Typhimurium	Public Health England - Gastrointestinal Bacteria Reference Unit		PRJNA248792	SRP042645	SAMN13749992	SRS5954304	Human	Clinical	England
SAL_HC7734AA_AS	SAL_DB3521AA	S946040	SAL_DB3521AA	2	2019		Typhimurium	University Hospital Galway						Human	Clinical	Ireland
SAL_HC7735AA_AS	SAL_DB3522AA	S21492	SAL_DB3522AA	2	2019		Typhimurium	University Hospital Galway						Human	Clinical	Ireland
SAL_RB1389AA_AS	SAL_ZA2849AA	201907077	SAL_ZA2849AA	2	2019		Typhimurium	F.X.Weill, Institut Pasteur						Human	3 year old. No known lab contact	France
SAL_EC5005AA_AS	SAL_CB7517AA	U2099s	SAL_CB7517AA	2	2019	2	Typhimurium	UNIETAR		PRJNA377900	SRP103097	SAMN14453531	SRS6380767	Livestock (Swine)	Lymph nodes	Quito, Ecuador
SAL_EC5008AA_AS	SAL_CB7514AA	U2102s	SAL_CB7514AA	2	2019	2	Typhimurium	UNIETAR		PRJNA377900	SRP103097	SAMN14453529	SRS6380768	Livestock (Swine)	Lymph nodes	Quito, Ecuador
SAL_EC5009AA_AS	SAL_CB7513AA	U2104s	SAL_CB7513AA	2	2019	2	Typhimurium	UNIETAR		PRJNA377900	SRP103097	SAMN14453502	SRS6380770	Livestock (Swine)	Lymph nodes	Quito, Ecuador
SAL_EC5075AA_AS	SAL_CB7447AA	U2106sa	SAL_CB7447AA	2	2019	2	Typhimurium	UNIETAR		PRJNA377900	SRP103097	SAMN14466758	SRS6383526	Livestock (Swine)	Caecum	Quito, Ecuador
SAL_AC5891AA_AS	SAL_CB2041AA	873472	SAL_CB2041AA	2	2020	1	Typhimurium	Public Health England - Gastrointestinal Bacteria Reference Unit		PRJNA248792	SRP042645	SAMN13884595	SRS6016127	Human	Clinical	England
SAL_AC6338AA_AS	SAL_CB1597AA	875464	SAL_CB1597AA	2	2020	1	Typhimurium	Public Health England - Gastrointestinal Bacteria Reference Unit		PRJNA248792	SRP042645	SAMN13925115	SRS6064678	Human	Clinical	England
SAL_CC3942AA_AS	SAL_CB5338AA	896040	SAL_CB5338AA	2	2020	2	Typhimurium	Public Health England - Gastrointestinal Bacteria Reference Unit		PRJNA248792	SRP042645	SAMN14271062	SRS6248938	Human	Clinical	England
SAL_HC9233AA_AS	SAL_DB3771AA	950872	SAL_DB3771AA	2	2020	5	Typhimurium	Public Health England		PRJNA248792	SRP042645	SAMN15103616	SRS6773407	Human	Clinical	England
SAL_NC3623AA_AS	SAL_EA9729AA	NCTC 12023 Holden	SAL_GB2911AA				Typhimurium	David Holden						ATCC14028s derivative
SAL_NC3622AA_AS	SAL_EA9729AA	NCTC 12023 NalR Hensel	SAL_GB2910AA		1996		Typhimurium	Michael Hensel						ATCC14028s derivative
Outgroup
SAL_HC5077AA_AS	SAL_AB1180AA	SAP17-7699	SAL_AB1180AA				Typhimurium	FDA Center for Food Safety and Applied Nutrition	HC20_147	PRJNA507262	SRP201818	SAMN11787765	SRS5556243	Outgroup	HC50_147; HC20_147	Washington
