# Supplementary material for: Genomic population structure associated with repeated escape of Salmonella enterica ATCC14028s from the laboratory into nature
Source: PLoS Genet. 2021 Sep 27;17(9):e1009820. doi: 10.1371/journal.pgen.1009820 (PMC8496778; doi:10.1371/journal.pgen.1009820)
Supplement: S4 Table — (XLSX) [file pgen.1009820.s005.xlsx]

## Sheet: Sheet1
S4 Table. Properties of additional HC20 Clusters with large cluster numbers with low HC_20 numbers (25.06.2021)
HC20 cluster	Tree number	Serovar	Distribution	Dates of isolation	Number of genomes	Primary Sources				Comments
2	60474	monophasic Typhimurium	Global	1993-2021	18835	Humans, Swine				Predominantly 7-gene ST34
4	60468	Mbandaka	Global	1987-2021	852	Environment, Food, Human, Livestock
7	60443	Anatum/Eko	U.S.A.	2003-2021	549	Swine
11	60456	Anatum	U.S.A./UK	2003-2021	733	Swine, Livestock, Environment, Human
12	60459	Enteritidis PT8 (originally pigeons)	U.S.A./Canada/Global	1994-2021	11434	Human, Poultry, Environment
13	60460	Typhimurium Var O:5- Copenhagen	U.S.A.	2002-2021	1777	Poultry
15	60467	Kentucky	U.S.A.	2004-2021	1447	Poultry
