# Supplementary material for: Genomic population structure associated with repeated escape of Salmonella enterica ATCC14028s from the laboratory into nature
Source: PLoS Genet. 2021 Sep 27;17(9):e1009820. doi: 10.1371/journal.pgen.1009820 (PMC8496778; doi:10.1371/journal.pgen.1009820)
Supplement: S5 Table. S5A Table. A pan-genome of 4603 genes with ≥300 bp length, and its distribution across 496 HC20_373 genomes. S5B Table. Pan-genome genes which were deleted because they reflected contamination. S5C Table. Genomics islands present or absent in individual genomes from 496 entries. S5D Table. — (XLSX) [file pgen.1009820.s006.xlsx]

## Sheet: S5A pangenome
S5a Table. `A pan-genome of 4603 genes with ≥300 bp length, and its distribution across 496 HC20_373 genomes.
#id	#Gene	#in wgMLST?	#Genomic islands	#Genomic islands	#Taxonomic Designation	#Name	#product	#Ancestral	SAL_HC8776AA_AS	SAL_HC8814AA_AS	SAL_IC0980AA_AS	SAL_IC0770AA_AS	SAL_IC0870AA_AS	SAL_PB4766AA_AS	SAL_IC0886AA_AS	SAL_HC8588AA_AS	SAL_HC8590AA_AS	SAL_HC8596AA_AS	SAL_HC8598AA_AS	SAL_CC8435AA_AS	SAL_HC4865AA_AS	SAL_HC4866AA_AS	SAL_HC4867AA_AS	SAL_HC4868AA_AS	SAL_HC8831AA_AS	SAL_HC8819AA_AS	SAL_IC0844AA_AS	SAL_IC0901AA_AS	SAL_IC0962AA_AS	SAL_IC0913AA_AS	SAL_IC0955AA_AS	SAL_DC1807AA_AS	SAL_XB7180AA_AS	SAL_IC0964AA_AS	SAL_IC0904AA_AS	SAL_HC8802AA_AS	SAL_HC8804AA_AS	SAL_HC8617AA_AS	SAL_HC8756AA_AS	SAL_HC8757AA_AS	SAL_HC8618AA_AS	SAL_HC7733AA_AS	SAL_HC8770AA_AS	SAL_HC8621AA_AS	SAL_AB2815AA_AS	SAL_AC5782AA_AS	SAL_AC5891AA_AS	SAL_AC6338AA_AS	SAL_AC6358AA_AS
1	STMMW_00011	Yes				thrA	bifunctional aspartate kinase/homoserine dehydrogenase I	1	1	1	1	1	1	1	1	1	1	1	1	1	1	1	1	1	1	1	1	1	1	1	1	1	1	1	1	1	1	1	1	1	1	1	1	1	1	1	1	1	1
2	STMMW_00021	Yes				thrB	homoserine kinase	1	1	1	1	1	1	1	1	1	1	1	1	1	1	1	1	1	1	1	1	1	1	1	1	1	1	1	1	1	1	1	1	1	1	1	1	1	1	1	1	1	1
3	STMMW_00031	Yes				thrC	threonine synthase	1	1	1	1	1	1	1	1	1	1	1	1	1	1	1	1	1	1	1	1	1	1	1	1	1	1	1	1	1	1	1	1	1	1	1	1	1	1	1	1	1	1
4	STMMW_00041	Yes				yaaA	hypothetical protein	1	1	1	1	1	1	1	1	1	1	1	1	1	1	1	1	1	1	1	1	1	1	1	1	1	1	1	1	1	1	1	1	1	1	1	1	1	1	1	1	1	1
5	STMMW_00051	Yes				yaaJ	amino acid sodium/proton transporter	1	1	1	1	1	1	1	1	1	1	1	1	1	1	1	1	1	1	1	1	1	1	1	1	1	1	1	1	1	1	1	1	1	1	1	1	1	1	1	1	1	1
6	STMMW_00061	Yes				talB	transaldolase B	1	1	1	1	1	1	1	1	1	1	1	1	1	1	1	1	1	1	1	1	1	1	1	1	1	1	1	1	1	1	1	1	1	1	1	1	1	1	1	1	1	1
7	STMMW_00071	Yes				mog	molybdopterin adenylyltransferase	1	1	1	1	1	1	1	1	1	1	1	1	1	1	1	1	1	1	1	1	1	1	1	1	1	1	1	1	1	1	1	1	1	1	1	1	1	1	1	1	1	1
8	STMMW_00081	Yes				yaaH	YaaH protein	1	1	1	1	1	1	1	1	1	1	1	1	1	1	1	1	1	1	1	1	1	1	1	1	1	1	1	1	1	1	1	1	1	1	1	1	1	1	1	1	1	1
9	STMMW_00091	Yes				htgA	hypothetical protein	1	1	1	1	1	1	1	1	1	1	1	1	1	1	1	1	1	1	1	1	1	1	1	1	1	1	1	1	1	1	1	1	1	1	1	1	1	1	1	1	1	1
10	STMMW_00101	Yes				yaaI	UPF0412 protein yaaI Flags: Precursor	1	1	1	1	1	1	1	1	1	1	1	1	1	1	1	1	1	1	1	1	1	1	1	1	1	1	1	1	1	1	1	1	1	1	1	1	1	1	1	1	1	1
11	STMMW_00111	Yes				dnaK	molecular chaperone DnaK	1	1	1	1	1	1	1	1	1	1	1	1	1	1	1	1	1	1	1	1	1	1	1	1	1	1	1	1	1	1	1	1	1	1	1	1	1	1	1	1	1	1
12	STMMW_00121	Yes				dnaJ	molecular chaperone DnaJ	1	1	1	1	1	1	1	1	1	1	1	1	1	1	1	1	1	1	1	1	1	1	1	1	1	1	1	1	1	1	1	1	1	1	1	1	1	1	1	1	1	1
13	STMMW_00131	Yes				-	LysR family transcriptional regulator	1	1	1	1	1	1	1	1	1	1	1	1	1	1	1	1	1	1	1	1	1	1	1	1	1	1	1	1	1	1	1	1	1	1	1	1	1	1	1	1	1	1
14	STMMW_00141	Yes				-	bacteriophage protein	1	1	1	1	1	1	1	1	1	1	1	1	1	1	1	1	1	1	1	1	1	1	1	1	1	1	1	1	1	1	1	1	1	1	1	1	1	1	1	1	1	1
15	STMMW_00151	Yes				-	glycosyl hydrolase lysozyme (N-acetylmuramidase)	1	1	1	1	1	1	1	1	1	1	1	1	1	1	1	1	1	1	1	1	1	1	1	1	1	1	1	1	1	1	1	1	1	1	1	1	1	1	1	1	1	1
16	STMMW_00161	Yes				-	membrane protein	1	1	1	1	1	1	1	1	1	1	1	1	1	1	1	1	1	1	1	1	1	1	1	1	1	1	1	1	1	1	1	1	1	1	1	1	1	1	1	1	1	1
17	STMMW_00171	Yes				chiA	chitinase	1	1	1	1	1	1	1	1	1	1	1	1	1	1	1	1	1	1	1	1	1	1	1	1	1	1	1	1	1	1	1	1	1	1	1	1	1	1	1	1	1	1
18	STMMW_00181	Yes				-	chitinase	1	1	1	1	1	1	1	1	1	1	1	1	1	1	1	1	1	1	1	1	1	1	1	1	1	1	1	1	1	1	1	1	1	1	1	1	1	1	1	1	1	1
19	STMMW_00191	Yes				-	cytoplasmic protein	1	1	1	1	1	1	1	1	1	1	1	1	1	1	1	1	1	1	1	1	1	1	1	1	1	1	1	1	1	1	1	1	1	1	1	1	1	1	1	1	1	1
20	STMMW_00201	Yes				bcfA	fimbriae-like adhesin SfmA	1	1	1	1	1	1	1	1	1	1	1	1	1	1	1	1	1	1	1	1	1	1	1	1	1	1	1	1	1	1	1	1	1	1	1	1	1	1	1	1	1	1
21	STMMW_00211	Yes				bcfB	Fimbrial periplasmic chaperone SfmC	1	1	1	1	1	1	1	1	1	1	1	1	1	1	1	1	1	1	1	1	1	1	1	1	1	1	1	1	1	1	1	1	1	1	1	1	1	1	1	1	1	1
22	STMMW_00221	Yes				bcfC	outer membrane usher protein FimD	1	1	1	1	1	1	1	1	1	1	1	1	1	1	1	1	1	1	1	1	1	1	1	1	1	1	1	1	1	1	1	1	1	1	1	1	1	1	1	1	1	1
23	STMMW_00231	Yes				bcfD	Fimbriae-like adhesin SfmH	1	1	1	1	1	1	1	1	1	1	1	1	1	1	1	1	1	1	1	1	1	1	1	1	1	1	1	1	1	1	1	1	1	1	1	1	1	1	1	1	1	1
24	STMMW_00241	Yes				bcfE	fimbrial protein BcfE	1	1	1	1	1	1	1	1	1	1	1	1	1	1	1	1	1	1	1	1	1	1	1	1	1	1	1	1	1	1	1	1	1	1	1	1	1	1	1	1	1	1
25	STMMW_00251	Yes				bcfF	fimbrial protein BcfF	1	1	1	1	1	1	1	1	1	1	1	1	1	1	1	1	1	1	1	1	1	1	1	1	1	1	1	1	1	1	1	1	1	1	1	1	1	1	1	1	1	1
26	STMMW_00261	Yes				bcfG	putative fimbrial chaperone YcbF precursor	1	1	1	1	1	1	1	1	1	1	1	1	1	1	1	1	1	1	1	1	1	1	1	1	1	1	1	1	1	1	1	1	1	1	1	1	1	1	1	1	1	1
27	STMMW_00271	Yes				bcfH	thiol-disulfide isomerase	1	1	1	1	1	1	1	1	1	1	1	1	1	1	1	1	1	1	1	1	1	1	1	1	1	1	1	1	1	1	1	1	1	1	1	1	1	1	1	1	1	1
28	STMMW_00281	Yes				-	membrane protein	1	1	1	1	1	1	1	1	1	1	1	1	1	1	1	1	1	1	1	1	1	1	1	1	1	1	1	1	1	1	1	1	1	1	1	1	1	1	1	1	1	1
29	STMMW_00291	Yes				-	transcriptional regulator	1	1	1	1	1	1	1	1	1	1	1	1	1	1	1	1	1	1	1	1	1	1	1	1	1	1	1	1	1	1	1	1	1	1	1	1	1	1	1	1	1	1
30	STMMW_00301	Yes				-	Putative LysR family transcriptional regulator	1	1	1	1	1	1	1	1	1	1	1	1	1	1	1	1	1	1	1	1	1	1	1	1	1	1	1	1	1	1	1	1	1	1	1	1	1	1	1	1	1	1
31	STMMW_00311	Yes				-	Putative transcription regulator	1	1	1	1	1	1	1	1	1	1	1	1	1	1	1	1	1	1	1	1	1	1	1	1	1	1	1	1	1	1	1	1	1	1	1	1	1	1	1	1	1	1
32	STMMW_00331	Yes				-	aryl sulfotransferase	1	1	1	1	1	1	1	1	1	1	1	1	1	1	1	1	1	1	1	1	1	1	1	1	1	1	1	1	1	1	1	1	1	1	1	1	1	1	1	1	1	1
33	STMMW_00341	Yes				-	multifunctional 2',3'-cyclic-nucleotide 2'-phosphodiesterase/5'-nucleotidase/3'-nucleotidase	1	1	1	1	1	1	1	1	1	1	1	1	1	1	1	1	1	1	1	1	1	1	1	1	1	1	1	1	1	1	1	1	1	1	1	1	1	1	1	1	1	1
34	STMMW_00351	Yes				-	putative outer membrane/exported protein	1	1	1	1	1	1	1	1	1	1	1	1	1	1	1	1	1	1	1	1	1	1	1	1	1	1	1	1	1	1	1	1	1	1	1	1	1	1	1	1	1	1
35	STMMW_00361	Yes				-	arylsulfatase	1	1	1	1	1	1	1	1	1	1	1	1	1	1	1	1	1	1	1	1	1	1	1	1	1	1	1	1	1	1	1	1	1	1	1	1	1	1	1	1	1	1
36	STMMW_00371	Yes				-	anaerobic sulfatase maturase	1	1	1	1	1	1	1	1	1	1	1	1	1	1	1	1	1	1	1	1	1	1	1	1	1	1	1	1	1	1	1	1	1	1	1	1	1	1	1	1	1	1
37	STMMW_00381	Yes				-	Putative cytoplasmic protein	1	1	1	1	1	1	1	1	1	1	1	1	1	1	1	1	1	1	1	1	1	1	1	1	1	1	1	1	1	1	1	1	1	1	1	1	1	1	1	1	1	1
38	STMMW_00391	Yes				-	arylsulfatase	1	1	1	1	1	1	1	1	1	1	1	1	1	1	1	1	1	1	1	1	1	1	1	1	1	1	1	1	1	1	1	1	1	1	1	1	1	1	1	1	1	1
39	STMMW_00401	Yes				nhaA	Na+/H+ antiporter NhaA	1	1	1	1	1	1	1	1	1	1	1	1	1	1	1	1	1	1	1	1	1	1	1	1	1	1	1	1	1	1	1	1	1	1	1	1	1	1	1	1	1	1
40	STMMW_00411	Yes				nhaR	transcriptional activator protein NhaR	1	1	1	1	1	1	1	1	1	1	1	1	1	1	1	1	1	1	1	1	1	1	1	1	1	1	1	1	1	1	1	1	1	1	1	1	1	1	1	1	1	1
41	STMMW_00421	Yes				xylS	glycoside hydrolase%2C family 31	1	1	1	1	1	1	1	1	1	1	1	1	1	1	1	1	1	1	1	1	1	1	1	1	1	1	1	1	1	1	1	1	1	1	1	1	1	1	1	1	1	1
42	STMMW_00431	Yes				-	Xyloside transporter XynT	1	1	1	1	1	1	1	1	1	1	1	1	1	1	1	1	1	1	1	1	1	1	1	1	1	1	1	1	1	1	1	1	1	1	1	1	1	1	1	1	1	1
43	STMMW_00461	Yes				ribF	bifunctional riboflavin kinase/FMN adenylyltransferase	1	1	1	1	1	1	1	1	1	1	1	1	1	1	1	1	1	1	1	1	1	1	1	1	1	1	1	1	1	1	1	1	1	1	1	1	1	1	1	1	1	1
44	STMMW_00471	Yes				ileS	isoleucine tRNA synthetase	1	1	1	1	1	1	1	1	1	1	1	1	1	1	1	1	1	1	1	1	1	1	1	1	1	1	1	1	1	1	1	1	1	1	1	1	1	1	1	1	1	1
45	STMMW_00481	Yes				lspA	signal peptidase II	1	1	1	1	1	1	1	1	1	1	1	1	1	1	1	1	1	1	1	1	1	1	1	1	1	1	1	1	1	1	1	1	1	1	1	1	1	1	1	1	1	1
46	STMMW_00491	Yes				fkpB	probable FkbB-type 16 kD peptidyl-prolyl cis-trans isomerase	1	1	1	1	1	1	1	1	1	1	1	1	1	1	1	1	1	1	1	1	1	1	1	1	1	1	1	1	1	1	1	1	1	1	1	1	1	1	1	1	1	1
47	STMMW_00501	Yes				ispH	4-hydroxy-3-methylbut-2-enyl diphosphate reductase	1	1	1	1	1	1	1	1	1	1	1	1	1	1	1	1	1	1	1	1	1	1	1	1	1	1	1	1	1	1	1	1	1	1	1	1	1	1	1	1	1	1
48	STMMW_00511	Yes				-	putative nitrite reductase	1	1	1	1	1	1	1	1	1	1	1	1	1	1	1	1	1	1	1	1	1	1	1	1	1	1	1	1	1	1	1	1	1	1	1	1	1	1	1	1	1	1
49	STMMW_00521	Yes				rihC	non-specific ribonucleoside hydrolase RihC	1	1	1	1	1	1	1	1	1	1	1	1	1	1	1	1	1	1	1	1	1	1	1	1	1	1	1	1	1	1	1	1	1	1	1	1	1	1	1	1	1	1
50	STMMW_00531	Yes				citB2	probable C4-dicarboxylate response regulator dctR	1	1	1	1	1	1	1	1	1	1	1	1	1	1	1	1	1	1	1	1	1	1	1	1	1	1	1	1	1	1	1	1	1	1	1	1	1	1	1	1	1	1
51	STMMW_00541	Yes				citA2	sensor histidine kinase DpiB	1	1	1	1	1	1	1	1	1	1	1	1	1	1	1	1	1	1	1	1	1	1	1	1	1	1	1	1	1	1	1	1	1	1	1	1	1	1	1	1	1	1
52	STMMW_33501	Yes				oadB2	oxaloacetate decarboxylase subunit beta	1	1	1	1	1	1	1	1	1	1	1	1	1	1	1	1	1	1	1	1	1	1	1	1	1	1	1	1	1	1	1	1	1	1	1	1	1	1	1	1	1	1
53	STMMW_33511	Yes				oadA2	oxaloacetate decarboxylase alpha chain	1	1	1	1	1	1	1	1	1	1	1	1	1	1	1	1	1	1	1	1	1	1	1	1	1	1	1	1	1	1	1	1	1	1	1	1	1	1	1	1	1	1
54	STMMW_00581	Yes				-	Na(+)Citrate OH(-) antiporter	1	1	1	1	1	1	1	1	1	1	1	1	1	1	1	1	1	1	1	1	1	1	1	1	1	1	1	1	1	1	1	1	1	1	1	1	1	1	1	1	1	1
55	STMMW_00591	Yes				citC2	putative citrate lyase synthetase (citrate (pro-3S)-lyase ligase	1	1	1	1	1	1	1	1	1	1	1	1	1	1	1	1	1	1	1	1	1	1	1	1	1	1	1	1	1	1	1	1	1	1	1	1	1	1	1	1	1	1
56	STMMW_00611	Yes				citE2	citrate (pro-3S)-lyase subunit beta	1	1	1	1	1	1	1	1	1	1	1	1	1	1	1	1	1	1	1	1	1	1	1	1	1	1	1	1	1	1	1	1	1	1	1	1	1	1	1	1	1	1
57	SAL_AC6338AA_AS_04532	No				citF_2	citrate lyase subunit alpha	1	1	1	1	1	1	1	1	1	1	1	1	1	1	1	1	1	1	1	1	1	1	1	1	1	1	1	1	1	1	1	1	1	1	1	1	1	1	1	1	1	1
58	STMMW_00631	Yes				citX2	holo-ACP synthase CitX	1	1	1	1	1	1	1	1	1	1	1	1	1	1	1	1	1	1	1	1	1	1	1	1	1	1	1	1	1	1	1	1	1	1	1	1	1	1	1	1	1	1
59	STMMW_00641	Yes				citG2	2-(5'-triphosphoribosyl)-3'-dephospho CoA synthase	1	1	1	1	1	1	1	1	1	1	1	1	1	1	1	1	1	1	1	1	1	1	1	1	1	1	1	1	1	1	1	1	1	1	1	1	1	1	1	1	1	1
60	STMMW_00651	Yes				dapB	4-hydroxy-tetrahydrodipicolinate reductase	1	1	1	1	1	1	1	1	1	1	1	1	1	1	1	1	1	1	1	1	1	1	1	1	1	1	1	1	1	1	1	1	1	1	1	1	1	1	1	1	1	1
61	STMMW_00681	Yes				carA	carbamoyl phosphate synthase small subunit	1	1	1	1	1	1	1	1	1	1	1	1	1	1	1	1	1	1	1	1	1	1	1	1	1	1	1	1	1	1	1	1	1	1	1	1	1	1	1	1	1	1
62	STMMW_00691	Yes				carB	carbamoyl phosphate synthase large subunit	1	1	1	1	1	1	1	1	1	1	1	1	1	1	1	1	1	1	1	1	1	1	1	1	1	1	1	1	1	1	1	1	1	1	1	1	1	1	1	1	1	1
63	STMMW_32941	Yes				tnpA_1c	Transposase for insertion sequence element IS200	1	1	1	1	1	1	1	1	1	1	1	1	1	1	1	1	1	1	1	1	1	1	1	1	1	1	1	1	1	1	1	1	1	1	1	1	1	1	1	1	1	1
64	STMMW_00701	Yes				caiF	transcriptional regulator	1	1	1	1	1	1	1	1	1	1	1	1	1	1	1	1	1	1	1	1	1	1	1	1	1	1	1	1	1	1	1	1	1	1	1	1	1	1	1	1	1	1
65	STMMW_00711	Yes				caiE	carnitine operon protein CaiE	1	1	1	1	1	1	1	1	1	1	1	1	1	1	1	1	1	1	1	1	1	1	1	1	1	1	1	1	1	1	1	1	1	1	1	1	1	1	1	1	1	1
66	STMMW_00721	Yes				caiD	carnitinyl-CoA dehydratase	1	1	1	1	1	1	1	1	1	1	1	1	1	1	1	1	1	1	1	1	1	1	1	1	1	1	1	1	1	1	1	1	1	1	1	1	1	1	1	1	1	1
67	STMMW_00731	Yes				caiC	ATP-dependent acyl-CoA ligase	1	1	1	1	1	1	1	1	1	1	1	1	1	1	1	1	1	1	1	1	1	1	1	1	1	1	1	1	1	1	1	1	1	1	1	1	1	1	1	1	1	1
68	STMMW_00741	Yes				caiB	L-carnitine CoA-transferase	1	1	1	1	1	1	1	1	1	1	1	1	1	1	1	1	1	1	1	1	1	1	1	1	1	1	1	1	1	1	1	1	1	1	1	1	1	1	1	1	1	1
69	STMMW_00751	Yes				caiA	crotonobetainyl-CoA dehydrogenase	1	1	1	1	1	1	1	1	1	1	1	1	1	1	1	1	1	1	1	1	1	1	1	1	1	1	1	1	1	1	1	1	1	1	1	1	1	1	1	1	1	1
70	STMMW_00761	Yes				caiT	L-carnitine:gamma-butyrobetaine antiporter	1	1	1	1	1	1	1	1	1	1	1	1	1	1	1	1	1	1	1	1	1	1	1	1	1	1	1	1	1	1	1	1	1	1	1	1	1	1	1	1	1	1
71	STMMW_00771	Yes				fixA	putative electron transfer flavoprotein subunit beta	1	1	1	1	1	1	1	1	1	1	1	1	1	1	1	1	1	1	1	1	1	1	1	1	1	1	1	1	1	1	1	1	1	1	1	1	1	1	1	1	1	1
72	STMMW_00781	Yes				fixB	electron transfer flavoprotein subunit alpha FixB	1	1	1	1	1	1	1	1	1	1	1	1	1	1	1	1	1	1	1	1	1	1	1	1	1	1	1	1	1	1	1	1	1	1	1	1	1	1	1	1	1	1
73	STMMW_00791	Yes				fixC	oxidoreductase FixC	1	1	1	1	1	1	1	1	1	1	1	1	1	1	1	1	1	1	1	1	1	1	1	1	1	1	1	1	1	1	1	1	1	1	1	1	1	1	1	1	1	1
74	STMMW_00811	Yes				yaaU	metabolite transporter	1	1	1	1	1	1	1	1	1	1	1	1	1	1	1	1	1	1	1	1	1	1	1	1	1	1	1	1	1	1	1	1	1	1	1	1	1	1	1	1	1	1
75	STMMW_00841	Yes				-	putative secreted protein	1	1	1	1	1	1	1	1	1	1	1	1	1	1	1	1	1	1	1	1	1	1	1	1	1	1	1	1	1	1	1	1	1	1	1	1	1	1	1	1	1	1
76	STMMW_00881	Yes				-	sulfatase	1	1	1	1	1	1	1	1	1	1	1	1	1	1	1	1	1	1	1	1	1	1	1	1	1	1	1	1	1	1	1	1	1	1	1	1	1	1	1	1	1	1
77	STMMW_00901	Yes				yabF	potassium transporter KefF	1	1	1	1	1	1	1	1	1	1	1	1	1	1	1	1	1	1	1	1	1	1	1	1	1	1	1	1	1	1	1	1	1	1	1	1	1	1	1	1	1	1
78	STMMW_00911	Yes				kefC	potassium transporter KefC	1	1	1	1	1	1	1	1	1	1	1	1	1	1	1	1	1	1	1	1	1	1	1	1	1	1	1	1	1	1	1	1	1	1	1	1	1	1	1	1	1	1
79	STMMW_00921	Yes				folA	dihydrofolate reductase	1	1	1	1	1	1	1	1	1	1	1	1	1	1	1	1	1	1	1	1	1	1	1	1	1	1	1	1	1	1	1	1	1	1	1	1	1	1	1	1	1	1
80	STMMW_00931	Yes				apaH	bis(5'-nucleosyl)-tetraphosphatase (symmetrical)	1	1	1	1	1	1	1	1	1	1	1	1	1	1	1	1	1	1	1	1	1	1	1	1	1	1	1	1	1	1	1	1	1	1	1	1	1	1	1	1	1	1
81	STMMW_00941	Yes				apaG	Co2+/Mg2+ efflux protein ApaG	1	1	1	1	1	1	1	1	1	1	1	1	1	1	1	1	1	1	1	1	1	1	1	1	1	1	1	1	1	1	1	1	1	1	1	1	1	1	1	1	1	1
82	STMMW_00951	Yes				ksgA	ribosomal RNA small subunit methyltransferase A	1	1	1	1	1	1	1	1	1	1	1	1	1	1	1	1	1	1	1	1	1	1	1	1	1	1	1	1	1	1	1	1	1	1	1	1	1	1	1	1	1	1
83	STMMW_00961	Yes				pdxAa	4-hydroxythreonine-4-phosphate dehydrogenase PdxA	1	1	1	1	1	1	1	1	1	1	1	1	1	1	1	1	1	1	1	1	1	1	1	1	1	1	1	1	1	1	1	1	1	1	1	1	1	1	1	1	1	1
84	STMMW_00971	Yes				surA	peptidyl-prolyl cis-trans isomerase	1	1	1	1	1	1	1	1	1	1	1	1	1	1	1	1	1	1	1	1	1	1	1	1	1	1	1	1	1	1	1	1	1	1	1	1	1	1	1	1	1	1
85	STMMW_00981	Yes				imp	LPS assembly protein LptD	1	1	1	1	1	1	1	1	1	1	1	1	1	1	1	1	1	1	1	1	1	1	1	1	1	1	1	1	1	1	1	1	1	1	1	1	1	1	1	1	1	1
86	STMMW_00991	Yes				djlA	molecular chaperone DjlA	1	1	1	1	1	1	1	1	1	1	1	1	1	1	1	1	1	1	1	1	1	1	1	1	1	1	1	1	1	1	1	1	1	1	1	1	1	1	1	1	1	1
87	STMMW_01001	Yes				rluA	bifunctional tRNA pseudouridine(32) synthase TrmQ/ribosomal large subunit pseudouridine synthase RluA	1	1	1	1	1	1	1	1	1	1	1	1	1	1	1	1	1	1	1	1	1	1	1	1	1	1	1	1	1	1	1	1	1	1	1	1	1	1	1	1	1	1
88	STMMW_01011	Yes				hepA	RNA polymerase-binding ATPase	1	1	1	1	1	1	1	1	1	1	1	1	1	1	1	1	1	1	1	1	1	1	1	1	1	1	1	1	1	1	1	1	1	1	1	1	1	1	1	1	1	1
89	STMMW_01021	Yes				polB	DNA polymerase II	1	1	1	1	1	1	1	1	1	1	1	1	1	1	1	1	1	1	1	1	1	1	1	1	1	1	1	1	1	1	1	1	1	1	1	1	1	1	1	1	1	1
90	STMMW_01031	Yes				-	YdcF-like/sfiX involved in mureinsynthesis	1	1	1	1	1	1	1	1	1	1	1	1	1	1	1	1	1	1	1	1	1	1	1	1	1	1	1	1	1	1	1	1	1	1	1	1	1	1	1	1	1	1
91	STMMW_01061	Yes				-	cytoplasmic protein	1	1	1	1	1	1	1	1	1	1	1	1	1	1	1	1	1	1	1	1	1	1	1	1	1	1	1	1	1	1	1	1	1	1	1	1	1	1	1	1	1	1
92	STMMW_01071	Yes				araD	L-ribulose-5-phosphate 4-epimerase UlaF	1	1	1	1	1	1	1	1	1	1	1	1	1	1	1	1	1	1	1	1	1	1	1	1	1	1	1	1	1	1	1	1	1	1	1	1	1	1	1	1	1	1
93	STMMW_01081	Yes				araA	L-arabinose isomerase	1	1	1	1	1	1	1	1	1	1	1	1	1	1	1	1	1	1	1	1	1	1	1	1	1	1	1	1	1	1	1	1	1	1	1	1	1	1	1	1	1	1
94	STMMW_01091	Yes				araB	ribulokinase	1	1	1	1	1	1	1	1	1	1	1	1	1	1	1	1	1	1	1	1	1	1	1	1	1	1	1	1	1	1	1	1	1	1	1	1	1	1	1	1	1	1
95	STMMW_01101	Yes				araC	arabinose operon regulatory protein	1	1	1	1	1	1	1	1	1	1	1	1	1	1	1	1	1	1	1	1	1	1	1	1	1	1	1	1	1	1	1	1	1	1	1	1	1	1	1	1	1	1
96	STMMW_01111	Yes				yabI	DedA family inner membrane protein YabI	1	1	1	1	1	1	1	1	1	1	1	1	1	1	1	1	1	1	1	1	1	1	1	1	1	1	1	1	1	1	1	1	1	1	1	1	1	1	1	1	1	1
97	STMMW_01121	Yes				thiQ	thiamine import ATP-binding protein ThiQ	1	1	1	1	1	1	1	1	1	1	1	1	1	1	1	1	1	1	1	1	1	1	1	1	1	1	1	1	1	1	1	1	1	1	1	1	1	1	1	1	1	1
98	STMMW_01131	Yes				thiP	thiamine/thiamine pyrophosphate ABC transporter permease ThiP	1	1	1	1	1	1	1	1	1	1	1	1	1	1	1	1	1	1	1	1	1	1	1	1	1	1	1	1	1	1	1	1	1	1	1	1	1	1	1	1	1	1
99	STMMW_01141	Yes				tbpA	thiamine transporter substrate binding subunit	1	1	1	1	1	1	1	1	1	1	1	1	1	1	1	1	1	1	1	1	1	1	1	1	1	1	1	1	1	1	1	1	1	1	1	1	1	1	1	1	1	1
100	STMMW_01151	Yes				yabN	transcriptional regulator SgrR	1	1	1	1	1	1	1	1	1	1	1	1	1	1	1	1	1	1	1	1	1	1	1	1	1	1	1	1	1	1	1	1	1	1	1	1	1	1	1	1	1	1
101	STMMW_01161	Yes				leuD	3-isopropylmalate dehydratase small subunit	1	1	1	1	1	1	1	1	1	1	1	1	1	1	1	1	1	1	1	1	1	1	1	1	1	1	1	1	1	1	1	1	1	1	1	1	1	1	1	1	1	1
102	STMMW_01171	Yes				leuC	3-isopropylmalate dehydratase large subunit	1	1	1	1	1	1	1	1	1	1	1	1	1	1	1	1	1	1	1	1	1	1	1	1	1	1	1	1	1	1	1	1	1	1	1	1	1	1	1	1	1	1
103	STMMW_01181	Yes				leuB	3-isopropylmalate dehydrogenase	1	1	1	1	1	1	1	1	1	1	1	1	1	1	1	1	1	1	1	1	1	1	1	1	1	1	1	1	1	1	1	1	1	1	1	1	1	1	1	1	1	1
104	STMMW_01191	Yes				leuA	2-isopropylmalate synthase	1	1	1	1	1	1	1	1	1	1	1	1	1	1	1	1	1	1	1	1	1	1	1	1	1	1	1	1	1	1	1	1	1	1	1	1	1	1	1	1	1	1
105	STMMW_01211	Yes				leuO	putative transcriptional activator for LeuABCD operon	1	1	1	1	1	1	1	1	1	1	1	1	1	1	1	1	1	1	1	1	1	1	1	1	1	1	1	1	1	1	1	1	1	1	1	1	1	1	1	1	1	1
106	STMMW_01221	Yes				ilvI	acetolactate synthase isozyme 3 large subunit	1	1	1	1	1	1	1	1	1	1	1	1	1	1	1	1	1	1	1	1	1	1	1	1	1	1	1	1	1	1	1	1	1	1	1	1	1	1	1	1	1	1
107	STMMW_01231	Yes				ilvH	acetolactate synthase isozyme III small subunit	1	1	1	1	1	1	1	1	1	1	1	1	1	1	1	1	1	1	1	1	1	1	1	1	1	1	1	1	1	1	1	1	1	1	1	1	1	1	1	1	1	1
108	STMMW_01241	Yes				fruR	DNA-binding transcriptional regulator FruR	1	1	1	1	1	1	1	1	1	1	1	1	1	1	1	1	1	1	1	1	1	1	1	1	1	1	1	1	1	1	1	1	1	1	1	1	1	1	1	1	1	1
109	STMMW_01251	Yes				mraZ	division/cell wall cluster transcriptional repressor MraZ	1	1	1	1	1	1	1	1	1	1	1	1	1	1	1	1	1	1	1	1	1	1	1	1	1	1	1	1	1	1	1	1	1	1	1	1	1	1	1	1	1	1
110	STMMW_01261	Yes				mraW	ribosomal RNA small subunit methyltransferase H	1	1	1	1	1	1	1	1	1	1	1	1	1	1	1	1	1	1	1	1	1	1	1	1	1	1	1	1	1	1	1	1	1	1	1	1	1	1	1	1	1	1
111	STMMW_01271	Yes				ftsL	cell division protein FtsL	1	1	1	1	1	1	1	1	1	1	1	1	1	1	1	1	1	1	1	1	1	1	1	1	1	1	1	1	1	1	1	1	1	1	1	1	1	1	1	1	1	1
112	STMMW_01281	Yes				ftsI	peptidoglycan glycosyltransferase FtsI	1	1	1	1	1	1	1	1	1	1	1	1	1	1	1	1	1	1	1	1	1	1	1	1	1	1	1	1	1	1	1	1	1	1	1	1	1	1	1	1	1	1
113	STMMW_01291	Yes				murE	UDP-N-acetylmuramoyl-L-alanyl-D-glutamate--2,6-diaminopimelate ligase	1	1	1	1	1	1	1	1	1	1	1	1	1	1	1	1	1	1	1	1	1	1	1	1	1	1	1	1	1	1	1	1	1	1	1	1	1	1	1	1	1	1
114	STMMW_01301	Yes				murF	UDP-N-acetylmuramoyl-tripeptide--D-alanyl-D-alanine ligase	1	1	1	1	1	1	1	1	1	1	1	1	1	1	1	1	1	1	1	1	1	1	1	1	1	1	1	1	1	1	1	1	1	1	1	1	1	1	1	1	1	1
115	STMMW_01311	Yes				mraY	phospho-N-acetylmuramoyl-pentapeptide-transferase	1	1	1	1	1	1	1	1	1	1	1	1	1	1	1	1	1	1	1	1	1	1	1	1	1	1	1	1	1	1	1	1	1	1	1	1	1	1	1	1	1	1
116	STMMW_01321	Yes				murD	UDP-N-acetylmuramoylalanine--D-glutamate ligase	1	1	1	1	1	1	1	1	1	1	1	1	1	1	1	1	1	1	1	1	1	1	1	1	1	1	1	1	1	1	1	1	1	1	1	1	1	1	1	1	1	1
117	STMMW_01331	Yes				ftsW	flippase	1	1	1	1	1	1	1	1	1	1	1	1	1	1	1	1	1	1	1	1	1	1	1	1	1	1	1	1	1	1	1	1	1	1	1	1	1	1	1	1	1	1
118	STMMW_01341	Yes				murG	UDP-N-acetylglucosamine--N-acetylmuramyl-(pentapeptide) pyrophosphoryl-undecaprenol N-acetylglucosamine transferase	1	1	1	1	1	1	1	1	1	1	1	1	1	1	1	1	1	1	1	1	1	1	1	1	1	1	1	1	1	1	1	1	1	1	1	1	1	1	1	1	1	1
119	STMMW_01351	Yes				murC	UDP-N-acetylmuramate--L-alanine ligase	1	1	1	1	1	1	1	1	1	1	1	1	1	1	1	1	1	1	1	1	1	1	1	1	1	1	1	1	1	1	1	1	1	1	1	1	1	1	1	1	1	1
120	STMMW_01361	Yes				ddl	D-alanine--D-alanine ligase B	1	1	1	1	1	1	1	1	1	1	1	1	1	1	1	1	1	1	1	1	1	1	1	1	1	1	1	1	1	1	1	1	1	1	1	1	1	1	1	1	1	1
121	STMMW_01371	Yes				ftsQ	cell division protein FtsQ	1	1	1	1	1	1	1	1	1	1	1	1	1	1	1	1	1	1	1	1	1	1	1	1	1	1	1	1	1	1	1	1	1	1	1	1	1	1	1	1	1	1
122	STMMW_01381	Yes				ftsA	cell division protein FtsA	1	1	1	1	1	1	1	1	1	1	1	1	1	1	1	1	1	1	1	1	1	1	1	1	1	1	1	1	1	1	1	1	1	1	1	1	1	1	1	1	1	1
123	STMMW_01391	Yes				ftsZ	cell division protein FtsZ	1	1	1	1	1	1	1	1	1	1	1	1	1	1	1	1	1	1	1	1	1	1	1	1	1	1	1	1	1	1	1	1	1	1	1	1	1	1	1	1	1	1
124	STMMW_01401	Yes				lpxC	UDP-3-O-[3-hydroxymyristoyl] N-acetylglucosamine deacetylase	1	1	1	1	1	1	1	1	1	1	1	1	1	1	1	1	1	1	1	1	1	1	1	1	1	1	1	1	1	1	1	1	1	1	1	1	1	1	1	1	1	1
125	STMMW_01411	Yes				yacA	SecA regulator SecM	1	1	1	1	1	1	1	1	1	1	1	1	1	1	1	1	1	1	1	1	1	1	1	1	1	1	1	1	1	1	1	1	1	1	1	1	1	1	1	1	1	1
126	STMMW_01421	Yes				secA	preprotein translocase subunit SecA	1	1	1	1	1	1	1	1	1	1	1	1	1	1	1	1	1	1	1	1	1	1	1	1	1	1	1	1	1	1	1	1	1	1	1	1	1	1	1	1	1	1
127	STMMW_01431	Yes				mutT	nucleoside triphosphate pyrophosphohydrolase	1	1	1	1	1	1	1	1	1	1	1	1	1	1	1	1	1	1	1	1	1	1	1	1	1	1	1	1	1	1	1	1	1	1	1	1	1	1	1	1	1	1
128	STMMW_01451	Yes				yacF	cell division protein ZapD	1	1	1	1	1	1	1	1	1	1	1	1	1	1	1	1	1	1	1	1	1	1	1	1	1	1	1	1	1	1	1	1	1	1	1	1	1	1	1	1	1	1
129	STMMW_01461	Yes				coaE	dephospho-CoA kinase	1	1	1	1	1	1	1	1	1	1	1	1	1	1	1	1	1	1	1	1	1	1	1	1	1	1	1	1	1	1	1	1	1	1	1	1	1	1	1	1	1	1
130	STMMW_01471	Yes				guaC	guanosine monophosphate reductase	1	1	1	1	1	1	1	1	1	1	1	1	1	1	1	1	1	1	1	1	1	1	1	1	1	1	1	1	1	1	1	1	1	1	1	1	1	1	1	1	1	1
131	STMMW_01481	Yes				pilC	type IV pilin biogenesis protein	1	1	1	1	1	1	1	1	1	1	1	1	1	1	1	1	1	1	1	1	1	1	1	1	1	1	1	1	1	1	1	1	1	1	1	1	1	1	1	1	1	1
132	STMMW_01491	Yes				pilB	type II secretion system protein GspE	1	1	1	1	1	1	1	1	1	1	1	1	1	1	1	1	1	1	1	1	1	1	1	1	1	1	1	1	1	1	1	1	1	1	1	1	1	1	1	1	1	1
133	STMMW_01501	Yes				pilA	type IV pilin PilA	1	1	1	1	1	1	1	1	1	1	1	1	1	1	1	1	1	1	1	1	1	1	1	1	1	1	1	1	1	1	1	1	1	1	1	1	1	1	1	1	1	1
134	STMMW_01511	Yes				nadC	nicotinate-nucleotide pyrophosphorylase [carboxylating]	1	1	1	1	1	1	1	1	1	1	1	1	1	1	1	1	1	1	1	1	1	1	1	1	1	1	1	1	1	1	1	1	1	1	1	1	1	1	1	1	1	1
135	STMMW_01521	Yes				ampD	1,6-anhydro-N-acetylmuramyl-L-alanine amidase AmpD	1	1	1	1	1	1	1	1	1	1	1	1	1	1	1	1	1	1	1	1	1	1	1	1	1	1	1	1	1	1	1	1	1	1	1	1	1	1	1	1	1	1
136	STMMW_01531	Yes				ampE	transcriptional regulator	1	1	1	1	1	1	1	1	1	1	1	1	1	1	1	1	1	1	1	1	1	1	1	1	1	1	1	1	1	1	1	1	1	1	1	1	1	1	1	1	1	1
137	STMMW_01541	Yes				-	alpha-N-arabinofuranosidase 2	1	1	1	1	1	1	1	1	1	1	1	1	1	1	1	1	1	1	1	1	1	1	1	1	1	1	1	1	1	1	1	1	1	1	1	1	1	1	1	1	1	1
138	STMMW_01551	Yes				-	GPH family transporter	1	1	1	1	1	1	1	1	1	1	1	1	1	1	1	1	1	1	1	1	1	1	1	1	1	1	1	1	1	1	1	1	1	1	1	1	1	1	1	1	1	1
139	STMMW_01561	Yes				aroP	APC family, aromatic amino acid transporter	1	1	1	1	1	1	1	1	1	1	1	1	1	1	1	1	1	1	1	1	1	1	1	1	1	1	1	1	1	1	1	1	1	1	1	1	1	1	1	1	1	1
140	STMMW_01571	Yes				pdhR	PdhR family transcriptional regulator	1	1	1	1	1	1	1	1	1	1	1	1	1	1	1	1	1	1	1	1	1	1	1	1	1	1	1	1	1	1	1	1	1	1	1	1	1	1	1	1	1	1
141	STMMW_01581	Yes				aceE	pyruvate dehydrogenase (acetyl-transferring), homodimeric type	1	1	1	1	1	1	1	1	1	1	1	1	1	1	1	1	1	1	1	1	1	1	1	1	1	1	1	1	1	1	1	1	1	1	1	1	1	1	1	1	1	1
142	STMMW_01591	Yes				aceF	pyruvate dehydrogenase complex dihydrolipoyllysine-residue acetyltransferase	1	1	1	1	1	1	1	1	1	1	1	1	1	1	1	1	1	1	1	1	1	1	1	1	1	1	1	1	1	1	1	1	1	1	1	1	1	1	1	1	1	1
143	STMMW_01601	Yes				lpdA	dihydrolipoyl dehydrogenase	1	1	1	1	1	1	1	1	1	1	1	1	1	1	1	1	1	1	1	1	1	1	1	1	1	1	1	1	1	1	1	1	1	1	1	1	1	1	1	1	1	1
144	STMMW_01621	Yes				-	putative secreted protein	1	1	1	1	1	1	1	1	1	1	1	1	1	1	1	1	1	1	1	1	1	1	1	1	1	1	1	1	1	1	1	1	1	1	1	1	1	1	1	1	1	1
145	STM0157	Yes				-	membrane protein	1	1	1	1	1	1	1	1	1	1	1	1	1	1	1	1	1	1	1	1	1	1	1	1	1	1	1	1	1	1	1	1	1	1	1	1	1	1	1	1	1	1
146	STMMW_01641	Yes				acnB	bifunctional aconitate hydratase 2/2-methylisocitrate dehydratase	1	1	1	1	1	1	1	1	1	1	1	1	1	1	1	1	1	1	1	1	1	1	1	1	1	1	1	1	1	1	1	1	1	1	1	1	1	1	1	1	1	1
147	STMMW_01651	Yes				-	HNH endonuclease	1	1	1	1	1	1	1	1	1	1	1	1	1	1	1	1	1	1	1	1	1	1	1	1	1	1	1	1	1	1	1	1	1	1	1	1	1	1	1	1	1	1
148	STMMW_01661	Yes				yacL	putative cytoplasmic protein	1	1	1	1	1	1	1	1	1	1	1	1	1	1	1	1	1	1	1	1	1	1	1	1	1	1	1	1	1	1	1	1	1	1	1	1	1	1	1	1	1	1
149	STMMW_01671	Yes				kdgT	2-keto-3-deoxygluconate permease 1	1	1	1	1	1	1	1	1	1	1	1	1	1	1	1	1	1	1	1	1	1	1	1	1	1	1	1	1	1	1	1	1	1	1	1	1	1	1	1	1	1	1
150	STMMW_01681	Yes				-	membrane protein	1	1	1	1	1	1	1	1	1	1	1	1	1	1	1	1	1	1	1	1	1	1	1	1	1	1	1	1	1	1	1	1	1	1	1	1	1	1	1	1	1	1
151	STMMW_01691	Yes				pdxAb	4-hydroxythreonine-4-phosphate dehydrogenase 2	1	1	1	1	1	1	1	1	1	1	1	1	1	1	1	1	1	1	1	1	1	1	1	1	1	1	1	1	1	1	1	1	1	1	1	1	1	1	1	1	1	1
152	STMMW_01701	Yes				-	DeoR family transcriptional regulator	1	1	1	1	1	1	1	1	1	1	1	1	1	1	1	1	1	1	1	1	1	1	1	1	1	1	1	1	1	1	1	1	1	1	1	1	1	1	1	1	1	1
153	STMMW_01711	Yes				speD	S-adenosylmethionine decarboxylase proenzyme	1	1	1	1	1	1	1	1	1	1	1	1	1	1	1	1	1	1	1	1	1	1	1	1	1	1	1	1	1	1	1	1	1	1	1	1	1	1	1	1	1	1
154	STMMW_01721	Yes				speE	polyamine aminopropyltransferase	1	1	1	1	1	1	1	1	1	1	1	1	1	1	1	1	1	1	1	1	1	1	1	1	1	1	1	1	1	1	1	1	1	1	1	1	1	1	1	1	1	1
155	STMMW_01731	Yes				yacC	putative chaperone lipoprotein YacC	1	1	1	1	1	1	1	1	1	1	1	1	1	1	1	1	1	1	1	1	1	1	1	1	1	1	1	1	1	1	1	1	1	1	1	1	1	1	1	1	1	1
156	STMMW_01741	Yes				cueO	Blue copper oxidase CueO precursor	1	1	1	1	1	1	1	1	1	1	1	1	1	1	1	1	1	1	1	1	1	1	1	1	1	1	1	1	1	1	1	1	1	1	1	1	1	1	1	1	1	1
157	STMMW_01751	Yes				gcd	glucose dehydrogenase	1	1	1	1	1	1	1	1	1	1	1	1	1	1	1	1	1	1	1	1	1	1	1	1	1	1	1	1	1	1	1	1	1	1	1	1	1	1	1	1	1	1
158	STMMW_01761	Yes				hpt	hypoxanthine phosphoribosyltransferase	1	1	1	1	1	1	1	1	1	1	1	1	1	1	1	1	1	1	1	1	1	1	1	1	1	1	1	1	1	1	1	1	1	1	1	1	1	1	1	1	1	1
159	STMMW_01771	Yes				yadF	putative carbonic anhydrase	1	1	1	1	1	1	1	1	1	1	1	1	1	1	1	1	1	1	1	1	1	1	1	1	1	1	1	1	1	1	1	1	1	1	1	1	1	1	1	1	1	1
160	STMMW_01781	Yes				yadG	ABC-type multidrug transport system, ATPase component	1	1	1	1	1	1	1	1	1	1	1	1	1	1	1	1	1	1	1	1	1	1	1	1	1	1	1	1	1	1	1	1	1	1	1	1	1	1	1	1	1	1
161	STMMW_01791	Yes				yadH	ABC transporter permease	1	1	1	1	1	1	1	1	1	1	1	1	1	1	1	1	1	1	1	1	1	1	1	1	1	1	1	1	1	1	1	1	1	1	1	1	1	1	1	1	1	1
162	STMMW_01801	Yes				stiH	Putative fimbriae	1	1	1	1	1	1	1	1	1	1	1	1	1	1	1	1	1	1	1	1	1	1	1	1	1	1	1	1	1	1	1	1	1	1	1	1	1	1	1	1	1	1
163	STMMW_01811	Yes				stiC	long polar fimbrial outer membrane usher protein	1	1	1	1	1	1	1	1	1	1	1	1	1	1	1	1	1	1	1	1	1	1	1	1	1	1	1	1	1	1	1	1	1	1	1	1	1	1	1	1	1	1
164	STMMW_01821	Yes				stiB	long polar fimbrial chaperone LpfB	1	1	1	1	1	1	1	1	1	1	1	1	1	1	1	1	1	1	1	1	1	1	1	1	1	1	1	1	1	1	1	1	1	1	1	1	1	1	1	1	1	1
165	STMMW_01831	Yes				stiA	fimbrial protein StiA	1	1	1	1	1	1	1	1	1	1	1	1	1	1	1	1	1	1	1	1	1	1	1	1	1	1	1	1	1	1	1	1	1	1	1	1	1	1	1	1	1	1
166	STMMW_01841	Yes				yadI	PTS sugar transporter subunit IIA	1	1	1	1	1	1	1	1	1	1	1	1	1	1	1	1	1	1	1	1	1	1	1	1	1	1	1	1	1	1	1	1	1	1	1	1	1	1	1	1	1	1
167	STMMW_01851	Yes				yadE	polysaccharide deacetylase	1	1	1	1	1	1	1	1	1	1	1	1	1	1	1	1	1	1	1	1	1	1	1	1	1	1	1	1	1	1	1	1	1	1	1	1	1	1	1	1	1	1
168	STMMW_01861	Yes				panD	aspartate 1-decarboxylase	1	1	1	1	1	1	1	1	1	1	1	1	1	1	1	1	1	1	1	1	1	1	1	1	1	1	1	1	1	1	1	1	1	1	1	1	1	1	1	1	1	1
169	STMMW_01871	Yes				panC	pantoate--beta-alanine ligase	1	1	1	1	1	1	1	1	1	1	1	1	1	1	1	1	1	1	1	1	1	1	1	1	1	1	1	1	1	1	1	1	1	1	1	1	1	1	1	1	1	1
170	STMMW_01881	Yes				panB	3-methyl-2-oxobutanoate hydroxymethyltransferase	1	1	1	1	1	1	1	1	1	1	1	1	1	1	1	1	1	1	1	1	1	1	1	1	1	1	1	1	1	1	1	1	1	1	1	1	1	1	1	1	1	1
171	STMMW_01891	Yes				folK	2-amino-4-hydroxy-6-hydroxymethyldihydropteridine pyrophosphokinase	1	1	1	1	1	1	1	1	1	1	1	1	1	1	1	1	1	1	1	1	1	1	1	1	1	1	1	1	1	1	1	1	1	1	1	1	1	1	1	1	1	1
172	STMMW_01901	Yes				pcnB	polynucleotide adenylyltransferase PcnB	1	1	1	1	1	1	1	1	1	1	1	1	1	1	1	1	1	1	1	1	1	1	1	1	1	1	1	1	1	1	1	1	1	1	1	1	1	1	1	1	1	1
173	STMMW_01911	Yes				yadB	putative glutamyl t-RNA synthetase	1	1	1	1	1	1	1	1	1	1	1	1	1	1	1	1	1	1	1	1	1	1	1	1	1	1	1	1	1	1	1	1	1	1	1	1	1	1	1	1	1	1
174	STMMW_01921	Yes				dksA	RNA polymerase-binding transcription factor DksA	1	1	1	1	1	1	1	1	1	1	1	1	1	1	1	1	1	1	1	1	1	1	1	1	1	1	1	1	1	1	1	1	1	1	1	1	1	1	1	1	1	1
175	STMMW_01931	Yes				sfsA	DNA-binding transcriptional regulator	1	1	1	1	1	1	1	1	1	1	1	1	1	1	1	1	1	1	1	1	1	1	1	1	1	1	1	1	1	1	1	1	1	1	1	1	1	1	1	1	1	1
176	STMMW_01941	Yes				ligT	2'-5' RNA ligase	1	1	1	1	1	1	1	1	1	1	1	1	1	1	1	1	1	1	1	1	1	1	1	1	1	1	1	1	1	1	1	1	1	1	1	1	1	1	1	1	1	1
177	STMMW_01951	Yes				hrpB	ATP-dependent RNA helicase HrpB	1	1	1	1	1	1	1	1	1	1	1	1	1	1	1	1	1	1	1	1	1	1	1	1	1	1	1	1	1	1	1	1	1	1	1	1	1	1	1	1	1	1
178	STMMW_01961	Yes				mrcB	bifunctional glycosyl transferase/transpeptidase	1	1	1	1	1	1	1	1	1	1	1	1	1	1	1	1	1	1	1	1	1	1	1	1	1	1	1	1	1	1	1	1	1	1	1	1	1	1	1	1	1	1
179	STMMW_01971	Yes				fhuA	ferrichrome outer membrane transporter	1	1	1	1	1	1	1	1	1	1	1	1	1	1	1	1	1	1	1	1	1	1	1	1	1	1	1	1	1	1	1	1	1	1	1	1	1	1	1	1	1	1
180	STMMW_01981	Yes				fhuC	Ferric hydroxamate ABC transporter FhuC	1	1	1	1	1	1	1	1	1	1	1	1	1	1	1	1	1	1	1	1	1	1	1	1	1	1	1	1	1	1	1	1	1	1	1	1	1	1	1	1	1	1
181	STMMW_01991	Yes				fhuD	iron-hydroxamate transporter substrate-binding subunit	1	1	1	1	1	1	1	1	1	1	1	1	1	1	1	1	1	1	1	1	1	1	1	1	1	1	1	1	1	1	1	1	1	1	1	1	1	1	1	1	1	1
182	STMMW_02001	Yes				fhuB	Fe3+-hydroxamate ABC transporter permease FhuB	1	1	1	1	1	1	1	1	1	1	1	1	1	1	1	1	1	1	1	1	1	1	1	1	1	1	1	1	1	1	1	1	1	1	1	1	1	1	1	1	1	1
183	STMMW_02011	Yes				stfA	Major fimbrial subunit StfA	1	1	1	1	1	1	1	1	1	1	1	1	1	1	1	1	1	1	1	1	1	1	1	1	1	1	1	1	1	1	1	1	1	1	1	1	1	1	1	1	1	1
184	STMMW_02021	Yes				stfC	outer membrane usher protein	1	1	1	1	1	1	1	1	1	1	1	1	1	1	1	1	1	1	1	1	1	1	1	1	1	1	1	1	1	1	1	1	1	1	1	1	1	1	1	1	1	1
185	STMMW_02031	Yes				stfD	putative periplasmic fimbrial chaperone	1	1	1	1	1	1	1	1	1	1	1	1	1	1	1	1	1	1	1	1	1	1	1	1	1	1	1	1	1	1	1	1	1	1	1	1	1	1	1	1	1	1
186	STMMW_02041	Yes				stfE	minor fimbrial subunit stfe (putaive minor fimbrial subunit)	1	1	1	1	1	1	1	1	1	1	1	1	1	1	1	1	1	1	1	1	1	1	1	1	1	1	1	1	1	1	1	1	1	1	1	1	1	1	1	1	1	1
187	STMMW_02051	Yes				stfF	putative minor fimbrial subunit StfF	1	1	1	1	1	1	1	1	1	1	1	1	1	1	1	1	1	1	1	1	1	1	1	1	1	1	1	1	1	1	1	1	1	1	1	1	1	1	1	1	1	1
188	STMMW_02061	Yes				stfG	Minor fimbrial subunit StfG	1	1	1	1	1	1	1	1	1	1	1	1	1	1	1	1	1	1	1	1	1	1	1	1	1	1	1	1	1	1	1	1	1	1	1	1	1	1	1	1	1	1
189	STMMW_02071	Yes				-	outer membrane protein	1	1	1	1	1	1	1	1	1	1	1	1	1	1	1	1	1	1	1	1	1	1	1	1	1	1	1	1	1	1	1	1	1	1	1	1	1	1	1	1	1	1
190	STMMW_02081	Yes				hemL	glutamate-1-semialdehyde 2,1-aminomutase	1	1	1	1	1	1	1	1	1	1	1	1	1	1	1	1	1	1	1	1	1	1	1	1	1	1	1	1	1	1	1	1	1	1	1	1	1	1	1	1	1	1
191	STMMW_02091	Yes				clcA	ClC family H(+)/Cl(-) exchange transporter	1	1	1	1	1	1	1	1	1	1	1	1	1	1	1	1	1	1	1	1	1	1	1	1	1	1	1	1	1	1	1	1	1	1	1	1	1	1	1	1	1	1
192	STMMW_02101	Yes				yadR	iron-sulfur cluster insertion protein ErpA	1	1	1	1	1	1	1	1	1	1	1	1	1	1	1	1	1	1	1	1	1	1	1	1	1	1	1	1	1	1	1	1	1	1	1	1	1	1	1	1	1	1
193	STMMW_02111	Yes				yadS	putative membrane protein	1	1	1	1	1	1	1	1	1	1	1	1	1	1	1	1	1	1	1	1	1	1	1	1	1	1	1	1	1	1	1	1	1	1	1	1	1	1	1	1	1	1
194	STMMW_02121	Yes				btuF	vitamin B12 ABC transporter substrate-binding protein BtuF	1	1	1	1	1	1	1	1	1	1	1	1	1	1	1	1	1	1	1	1	1	1	1	1	1	1	1	1	1	1	1	1	1	1	1	1	1	1	1	1	1	1
195	STMMW_02131	Yes				mtn	5'-methylthioadenosine/S-adenosylhomocysteine nucleosidase	1	1	1	1	1	1	1	1	1	1	1	1	1	1	1	1	1	1	1	1	1	1	1	1	1	1	1	1	1	1	1	1	1	1	1	1	1	1	1	1	1	1
196	STMMW_02141	Yes				dgt	deoxyguanosinetriphosphate triphosphohydrolase	1	1	1	1	1	1	1	1	1	1	1	1	1	1	1	1	1	1	1	1	1	1	1	1	1	1	1	1	1	1	1	1	1	1	1	1	1	1	1	1	1	1
197	STMMW_02151	Yes				htrA	periplasmic serine endoprotease DegP	1	1	1	1	1	1	1	1	1	1	1	1	1	1	1	1	1	1	1	1	1	1	1	1	1	1	1	1	1	1	1	1	1	1	1	1	1	1	1	1	1	1
198	STMMW_02161	Yes				cdaR	carbohydrate diacid transcriptional activator CdaR	1	1	1	1	1	1	1	1	1	1	1	1	1	1	1	1	1	1	1	1	1	1	1	1	1	1	1	1	1	1	1	1	1	1	1	1	1	1	1	1	1	1
199	STMMW_02171	Yes				yaeH	hypothetical protein	1	1	1	1	1	1	1	1	1	1	1	1	1	1	1	1	1	1	1	1	1	1	1	1	1	1	1	1	1	1	1	1	1	1	1	1	1	1	1	1	1	1
200	STMMW_02181	Yes				ydfJ	MFS transporter	1	1	1	1	1	1	1	1	1	1	1	1	1	1	1	1	1	1	1	1	1	1	1	1	1	1	1	1	1	1	1	1	1	1	1	1	1	1	1	1	1	1
201	STMMW_02191	Yes				dapD	2,3,4,5-tetrahydropyridine-2,6-dicarboxylate N-succinyltransferase	1	1	1	1	1	1	1	1	1	1	1	1	1	1	1	1	1	1	1	1	1	1	1	1	1	1	1	1	1	1	1	1	1	1	1	1	1	1	1	1	1	1
202	STMMW_02201	Yes				glnD	UTP-GlnB uridylyltransferase, GlnD	1	1	1	1	1	1	1	1	1	1	1	1	1	1	1	1	1	1	1	1	1	1	1	1	1	1	1	1	1	1	1	1	1	1	1	1	1	1	1	1	1	1
203	STMMW_02211	Yes				map	type I methionyl aminopeptidase	1	1	1	1	1	1	1	1	1	1	1	1	1	1	1	1	1	1	1	1	1	1	1	1	1	1	1	1	1	1	1	1	1	1	1	1	1	1	1	1	1	1
204	STMMW_02221	Yes				rpsB	30S ribosomal protein S2	1	1	1	1	1	1	1	1	1	1	1	1	1	1	1	1	1	1	1	1	1	1	1	1	1	1	1	1	1	1	1	1	1	1	1	1	1	1	1	1	1	1
205	STMMW_02231	Yes				tsf	Translation elongation factor Ts	1	1	1	1	1	1	1	1	1	1	1	1	1	1	1	1	1	1	1	1	1	1	1	1	1	1	1	1	1	1	1	1	1	1	1	1	1	1	1	1	1	1
206	STMMW_02241	Yes				pyrH	UMP kinase	1	1	1	1	1	1	1	1	1	1	1	1	1	1	1	1	1	1	1	1	1	1	1	1	1	1	1	1	1	1	1	1	1	1	1	1	1	1	1	1	1	1
207	STMMW_02251	Yes				frr	ribosome recycling factor	1	1	1	1	1	1	1	1	1	1	1	1	1	1	1	1	1	1	1	1	1	1	1	1	1	1	1	1	1	1	1	1	1	1	1	1	1	1	1	1	1	1
208	STMMW_02261	Yes				dxr	1-deoxy-D-xylulose 5-phosphate reductoisomerase	1	1	1	1	1	1	1	1	1	1	1	1	1	1	1	1	1	1	1	1	1	1	1	1	1	1	1	1	1	1	1	1	1	1	1	1	1	1	1	1	1	1
209	STMMW_02271	Yes				uppS	ditrans,polycis-undecaprenyl-diphosphate synthase ((2E,6E)-farnesyl-diphosphate specific)	1	1	1	1	1	1	1	1	1	1	1	1	1	1	1	1	1	1	1	1	1	1	1	1	1	1	1	1	1	1	1	1	1	1	1	1	1	1	1	1	1	1
210	STMMW_02281	Yes				cdsA	phosphatidate cytidylyltransferase	1	1	1	1	1	1	1	1	1	1	1	1	1	1	1	1	1	1	1	1	1	1	1	1	1	1	1	1	1	1	1	1	1	1	1	1	1	1	1	1	1	1
211	STMMW_02291	Yes				yaeL	regulator of sigma E protease	1	1	1	1	1	1	1	1	1	1	1	1	1	1	1	1	1	1	1	1	1	1	1	1	1	1	1	1	1	1	1	1	1	1	1	1	1	1	1	1	1	1
212	STMMW_02301	Yes				yaeT	outer membrane protein assembly factor BamA	1	1	1	1	1	1	1	1	1	1	1	1	1	1	1	1	1	1	1	1	1	1	1	1	1	1	1	1	1	1	1	1	1	1	1	1	1	1	1	1	1	1
213	STMMW_02311	Yes				hlpA	outer membrane chaperone Skp	1	1	1	1	1	1	1	1	1	1	1	1	1	1	1	1	1	1	1	1	1	1	1	1	1	1	1	1	1	1	1	1	1	1	1	1	1	1	1	1	1	1
214	STMMW_02321	Yes				lpxD	UDP-3-O-(3-hydroxymyristoyl) glucosamine N-acyltransferase	1	1	1	1	1	1	1	1	1	1	1	1	1	1	1	1	1	1	1	1	1	1	1	1	1	1	1	1	1	1	1	1	1	1	1	1	1	1	1	1	1	1
215	STMMW_02331	Yes				fabZ	beta-hydroxyacyl-ACP dehydratase	1	1	1	1	1	1	1	1	1	1	1	1	1	1	1	1	1	1	1	1	1	1	1	1	1	1	1	1	1	1	1	1	1	1	1	1	1	1	1	1	1	1
216	STMMW_02341	Yes				lpxA	acyl-[acyl-carrier-protein]--UDP-N-acetylglucosamine O-acyltransferase	1	1	1	1	1	1	1	1	1	1	1	1	1	1	1	1	1	1	1	1	1	1	1	1	1	1	1	1	1	1	1	1	1	1	1	1	1	1	1	1	1	1
217	STMMW_02351	Yes				lpxB	lipid-A-disaccharide synthase	1	1	1	1	1	1	1	1	1	1	1	1	1	1	1	1	1	1	1	1	1	1	1	1	1	1	1	1	1	1	1	1	1	1	1	1	1	1	1	1	1	1
218	STMMW_02361	Yes				rnhB	ribonuclease HII	1	1	1	1	1	1	1	1	1	1	1	1	1	1	1	1	1	1	1	1	1	1	1	1	1	1	1	1	1	1	1	1	1	1	1	1	1	1	1	1	1	1
219	STMMW_02371	Yes				dnaE	DNA polymerase III subunit alpha	1	1	1	1	1	1	1	1	1	1	1	1	1	1	1	1	1	1	1	1	1	1	1	1	1	1	1	1	1	1	1	1	1	1	1	1	1	1	1	1	1	1
220	STMMW_02381	Yes				accA	acetyl-CoA carboxylase carboxyltransferase subunit alpha	1	1	1	1	1	1	1	1	1	1	1	1	1	1	1	1	1	1	1	1	1	1	1	1	1	1	1	1	1	1	1	1	1	1	1	1	1	1	1	1	1	1
221	STMMW_02391	Yes				-	chitinase class I	1	1	1	1	1	1	1	1	1	1	1	1	1	1	1	1	1	1	1	1	1	1	1	1	1	1	1	1	1	1	1	1	1	1	1	1	1	1	1	1	1	1
222	SAL_AC6338AA_AS_02089	No				ldcC_1	lysine decarboxylase inducible	1	1	1	1	1	1	1	1	1	1	1	1	1	1	1	1	1	1	1	1	1	1	1	1	1	1	1	1	1	1	1	1	1	1	1	1	1	1	1	1	1	1
223	STMMW_02411	Yes				yaeR	lyase	1	1	1	1	1	1	1	1	1	1	1	1	1	1	1	1	1	1	1	1	1	1	1	1	1	1	1	1	1	1	1	1	1	1	1	1	1	1	1	1	1	1
224	STMMW_02421	Yes				mesJ	tRNA lysidine(34) synthetase TilS	1	1	1	1	1	1	1	1	1	1	1	1	1	1	1	1	1	1	1	1	1	1	1	1	1	1	1	1	1	1	1	1	1	1	1	1	1	1	1	1	1	1
225	STMMW_02451	Yes				yaeQ	YaeQ protein	1	1	1	1	1	1	1	1	1	1	1	1	1	1	1	1	1	1	1	1	1	1	1	1	1	1	1	1	1	1	1	1	1	1	1	1	1	1	1	1	1	1
226	STMMW_02461	Yes				yaeJ	aminoacyl-tRNA hydrolase	1	1	1	1	1	1	1	1	1	1	1	1	1	1	1	1	1	1	1	1	1	1	1	1	1	1	1	1	1	1	1	1	1	1	1	1	1	1	1	1	1	1
227	STMMW_02471	Yes				cutF	lipoporotein NlpE	1	1	1	1	1	1	1	1	1	1	1	1	1	1	1	1	1	1	1	1	1	1	1	1	1	1	1	1	1	1	1	1	1	1	1	1	1	1	1	1	1	1
228	STMMW_02481	Yes				proS	proline--tRNA ligase	1	1	1	1	1	1	1	1	1	1	1	1	1	1	1	1	1	1	1	1	1	1	1	1	1	1	1	1	1	1	1	1	1	1	1	1	1	1	1	1	1	1
229	STMMW_02491	Yes				yaeB	tRNA-Thr(GGU) m(6)t(6)A37 methyltransferase TsaA	1	1	1	1	1	1	1	1	1	1	1	1	1	1	1	1	1	1	1	1	1	1	1	1	1	1	1	1	1	1	1	1	1	1	1	1	1	1	1	1	1	1
230	STMMW_02501	Yes				rcsF	RcsF protein	1	1	1	1	1	1	1	1	1	1	1	1	1	1	1	1	1	1	1	1	1	1	1	1	1	1	1	1	1	1	1	1	1	1	1	1	1	1	1	1	1	1
231	STMMW_02511	Yes				metQ	DL-methionine transporter substrate-binding subunit	1	1	1	1	1	1	1	1	1	1	1	1	1	1	1	1	1	1	1	1	1	1	1	1	1	1	1	1	1	1	1	1	1	1	1	1	1	1	1	1	1	1
232	STMMW_02521	Yes				yaeE	methionine ABC transporter permease	1	1	1	1	1	1	1	1	1	1	1	1	1	1	1	1	1	1	1	1	1	1	1	1	1	1	1	1	1	1	1	1	1	1	1	1	1	1	1	1	1	1
233	STMMW_02531	Yes				abc	putative ABC superfamily (atp_bind) transport system	1	1	1	1	1	1	1	1	1	1	1	1	1	1	1	1	1	1	1	1	1	1	1	1	1	1	1	1	1	1	1	1	1	1	1	1	1	1	1	1	1	1
234	STMMW_02532	Yes				yaeD	D-glycero-beta-D-manno-heptose 1,7-bisphosphate 7-phosphatase	1	1	1	1	1	1	1	1	1	1	1	1	1	1	1	1	1	1	1	1	1	1	1	1	1	1	1	1	1	1	1	1	1	1	1	1	1	1	1	1	1	1
235	STMMW_02541	Yes				dkgB	2,5-diketo-D-gluconic acid reductase B	1	1	1	1	1	1	1	1	1	1	1	1	1	1	1	1	1	1	1	1	1	1	1	1	1	1	1	1	1	1	1	1	1	1	1	1	1	1	1	1	1	1
236	STMMW_02551	Yes				yafC	LysR family transcriptional regulator	1	1	1	1	1	1	1	1	1	1	1	1	1	1	1	1	1	1	1	1	1	1	1	1	1	1	1	1	1	1	1	1	1	1	1	1	1	1	1	1	1	1
237	STMMW_02561	Yes				-	putative drug efflux protein	1	1	1	1	1	1	1	1	1	1	1	1	1	1	1	1	1	1	1	1	1	1	1	1	1	1	1	1	1	1	1	1	1	1	1	1	1	1	1	1	1	1
238	STMMW_02571	Yes				yafD	conserved hypothetical protein	1	1	1	1	1	1	1	1	1	1	1	1	1	1	1	1	1	1	1	1	1	1	1	1	1	1	1	1	1	1	1	1	1	1	1	1	1	1	1	1	1	1
239	STMMW_02581	Yes				yafE	S-adenosyl-L-methionine (SAM)-dependent methyltransferase PhcB	1	1	1	1	1	1	1	1	1	1	1	1	1	1	1	1	1	1	1	1	1	1	1	1	1	1	1	1	1	1	1	1	1	1	1	1	1	1	1	1	1	1
240	STMMW_02591	Yes				dniR	murein transglycosylase D	1	1	1	1	1	1	1	1	1	1	1	1	1	1	1	1	1	1	1	1	1	1	1	1	1	1	1	1	1	1	1	1	1	1	1	1	1	1	1	1	1	1
241	STMMW_02601	Yes				gloB	hydroxyacylglutathione hydrolase	1	1	1	1	1	1	1	1	1	1	1	1	1	1	1	1	1	1	1	1	1	1	1	1	1	1	1	1	1	1	1	1	1	1	1	1	1	1	1	1	1	1
242	STMMW_02611	Yes				yafS	SAM-dependent methyltransferase	1	1	1	1	1	1	1	1	1	1	1	1	1	1	1	1	1	1	1	1	1	1	1	1	1	1	1	1	1	1	1	1	1	1	1	1	1	1	1	1	1	1
243	STMMW_02621	Yes				rnhA	RNase HI, degrades RNA of DNA-RNA hybrids	1	1	1	1	1	1	1	1	1	1	1	1	1	1	1	1	1	1	1	1	1	1	1	1	1	1	1	1	1	1	1	1	1	1	1	1	1	1	1	1	1	1
244	STMMW_02631	Yes				dnaQ	DNA polymerase III subunit epsilon	1	1	1	1	1	1	1	1	1	1	1	1	1	1	1	1	1	1	1	1	1	1	1	1	1	1	1	1	1	1	1	1	1	1	1	1	1	1	1	1	1	1
245	STMMW_02641	Yes				sciA	type VI secretion protein ImpA	1	1	1	1	1	1	1	1	1	1	1	1	1	1	1	1	1	1	1	1	1	1	1	1	1	1	1	1	1	1	1	1	1	1	1	1	1	1	1	1	1	1
246	STMMW_02651	Yes				sciB	type VI secretion protein ImpH	1	1	1	1	1	1	1	1	1	1	1	1	1	1	1	1	1	1	1	1	1	1	1	1	1	1	1	1	1	1	1	1	1	1	1	1	1	1	1	1	1	1
247	STMMW_02661	Yes				sciC	type VI secretion protein	1	1	1	1	1	1	1	1	1	1	1	1	1	1	1	1	1	1	1	1	1	1	1	1	1	1	1	1	1	1	1	1	1	1	1	1	1	1	1	1	1	1
248	STMMW_02671	Yes				sciD	type VI secretion system lysozyme-like protein	1	1	1	1	1	1	1	1	1	1	1	1	1	1	1	1	1	1	1	1	1	1	1	1	1	1	1	1	1	1	1	1	1	1	1	1	1	1	1	1	1	1
249	STMMW_02691	Yes				sciE	protein of avirulence locus ImpE	1	1	1	1	1	1	1	1	1	1	1	1	1	1	1	1	1	1	1	1	1	1	1	1	1	1	1	1	1	1	1	1	1	1	1	1	1	1	1	1	1	1
250	STMMW_02701	Yes				sciF	SPI-6 associated protein	1	1	1	1	1	1	1	1	1	1	1	1	1	1	1	1	1	1	1	1	1	1	1	1	1	1	1	1	1	1	1	1	1	1	1	1	1	1	1	1	1	1
251	STMMW_02711	Yes				sciG	ClpV1 family T6SS ATPase	1	1	1	1	1	1	1	1	1	1	1	1	1	1	1	1	1	1	1	1	1	1	1	1	1	1	1	1	1	1	1	1	1	1	1	1	1	1	1	1	1	1
252	STMMW_02731	Yes				sciH	type VI secretion system protein ImpB	1	1	1	1	1	1	1	1	1	1	1	1	1	1	1	1	1	1	1	1	1	1	1	1	1	1	1	1	1	1	1	1	1	1	1	1	1	1	1	1	1	1
253	STMMW_02741	Yes				sciI	EvpB family type VI secretion protein	1	1	1	1	1	1	1	1	1	1	1	1	1	1	1	1	1	1	1	1	1	1	1	1	1	1	1	1	1	1	1	1	1	1	1	1	1	1	1	1	1	1
254	STMMW_02771	Yes				sciJ	putative exported protein	1	1	1	1	1	1	1	1	1	1	1	1	1	1	1	1	1	1	1	1	1	1	1	1	1	1	1	1	1	1	1	1	1	1	1	1	1	1	1	1	1	1
255	STMMW_02791	Yes				sciK	Hcp1 family type VI secretion system effector	1	1	1	1	1	1	1	1	1	1	1	1	1	1	1	1	1	1	1	1	1	1	1	1	1	1	1	1	1	1	1	1	1	1	1	1	1	1	1	1	1	1
256	STMMW_02811	Yes				-	Effector - Immunity System Tae4 / Tai4	1	1	1	1	1	1	1	1	1	1	1	1	1	1	1	1	1	1	1	1	1	1	1	1	1	1	1	1	1	1	1	1	1	1	1	1	1	1	1	1	1	1
257	STMMW_02831	Yes				-	putative periplasmic protein	1	1	1	1	1	1	1	1	1	1	1	1	1	1	1	1	1	1	1	1	1	1	1	1	1	1	1	1	1	1	1	1	1	1	1	1	1	1	1	1	1	1
258	STMMW_02791/2	No				sciK	Hcp1 family type VI secretion system effector	1	1	1	1	1	1	1	1	1	1	1	1	1	1	1	1	1	1	1	1	1	1	1	1	1	1	1	1	1	1	1	1	1	1	1	1	1	1	1	1	1	1
259	STMMW_02851	Yes				sciN	type VI secretion system-associated lipoprotein	1	1	1	1	1	1	1	1	1	1	1	1	1	1	1	1	1	1	1	1	1	1	1	1	1	1	1	1	1	1	1	1	1	1	1	1	1	1	1	1	1	1
260	STMMW_02861	Yes				sciO	type VI secretion system-associated protein	1	1	1	1	1	1	1	1	1	1	1	1	1	1	1	1	1	1	1	1	1	1	1	1	1	1	1	1	1	1	1	1	1	1	1	1	1	1	1	1	1	1
261	STMMW_02871	Yes				sciP	putative type VI system protein	1	1	1	1	1	1	1	1	1	1	1	1	1	1	1	1	1	1	1	1	1	1	1	1	1	1	1	1	1	1	1	1	1	1	1	1	1	1	1	1	1	1
262	STMMW_02881	Yes				sciQ	Putative inner membrane protein	1	1	1	1	1	1	1	1	1	1	1	1	1	1	1	1	1	1	1	1	1	1	1	1	1	1	1	1	1	1	1	1	1	1	1	1	1	1	1	1	1	1
263	STMMW_02891	Yes				sciR	SciR Shiga-like toxin A subunit	1	1	1	1	1	1	1	1	1	1	1	1	1	1	1	1	1	1	1	1	1	1	1	1	1	1	1	1	1	1	1	1	1	1	1	1	1	1	1	1	1	1
264	STMMW_02901	Yes				sciS	type VI secretion protein IcmF	1	1	1	1	1	1	1	1	1	1	1	1	1	1	1	1	1	1	1	1	1	1	1	1	1	1	1	1	1	1	1	1	1	1	1	1	1	1	1	1	1	1
265	STMMW_02911	Yes				sciT	Putative cytoplasmic protein	1	1	1	1	1	1	1	1	1	1	1	1	1	1	1	1	1	1	1	1	1	1	1	1	1	1	1	1	1	1	1	1	1	1	1	1	1	1	1	1	1	1
266	STMMW_02921	Yes				sciU	putative periplasmic protein	1	1	1	1	1	1	1	1	1	1	1	1	1	1	1	1	1	1	1	1	1	1	1	1	1	1	1	1	1	1	1	1	1	1	1	1	1	1	1	1	1	1
267	STMMW_02931	Yes				sciV	SPI-6 associated protein, partial	1	1	1	1	1	1	1	1	1	1	1	1	1	1	1	1	1	1	1	1	1	1	1	1	1	1	1	1	1	1	1	1	1	1	1	1	1	1	1	1	1	1
268	STMMW_02941	Yes				vgrS	type VI secretion protein Vgr	1	1	1	1	1	1	1	1	1	1	1	1	1	1	1	1	1	1	1	1	1	1	1	1	1	1	1	1	1	1	1	1	1	1	1	1	1	1	1	1	1	1
269	STMMW_02951	Yes				sciW	Uncharacterized conserved protein	1	1	1	1	1	1	1	1	1	1	1	1	1	1	1	1	1	1	1	1	1	1	1	1	1	1	1	1	1	1	1	1	1	1	1	1	1	1	1	1	1	1
270	STMMW_02961	Yes				rhs	type IV secretion protein Rhs	1	1	1	1	1	1	1	1	1	1	1	1	1	1	1	1	1	1	1	1	1	1	1	1	1	1	1	1	1	1	1	1	1	1	1	1	1	1	1	1	1	1
271	NCTC13175_01783	Yes				-	hypothetical protein	1	1	1	1	1	1	1	1	1	1	1	1	1	1	1	1	1	1	1	1	1	1	1	1	1	1	1	1	1	1	1	1	1	1	1	1	1	1	1	1	1	1
272	SNSL254_RS02540	Yes				-	Phosphotriesterase	1	1	1	1	1	1	1	1	1	1	1	1	1	1	1	1	1	1	1	1	1	1	1	1	1	1	1	1	1	1	1	1	1	1	1	1	1	1	1	1	1	1
273	STMMW_03091	Yes				safA	Saf-pilin pilus formation protein SafA	1	1	1	1	1	1	1	1	1	1	1	1	1	1	1	1	1	1	1	1	1	1	1	1	1	1	1	1	1	1	1	1	1	1	1	1	1	1	1	1	1	1
274	STMMW_03101	Yes				safB	gram-negative pili assembly chaperone	1	1	1	1	1	1	1	1	1	1	1	1	1	1	1	1	1	1	1	1	1	1	1	1	1	1	1	1	1	1	1	1	1	1	1	1	1	1	1	1	1	1
275	STMMW_03111	Yes				safC	salmonella atypical fimbria outer membrane usher (SafC)	1	1	1	1	1	1	1	1	1	1	1	1	1	1	1	1	1	1	1	1	1	1	1	1	1	1	1	1	1	1	1	1	1	1	1	1	1	1	1	1	1	1
276	STMMW_03121	Yes				safD	fimbrial structural subunit	1	1	1	1	1	1	1	1	1	1	1	1	1	1	1	1	1	1	1	1	1	1	1	1	1	1	1	1	1	1	1	1	1	1	1	1	1	1	1	1	1	1
277	STMMW_03131	Yes				ybeJ	putative xylanase/chitin deacetylase	1	1	1	1	1	1	1	1	1	1	1	1	1	1	1	1	1	1	1	1	1	1	1	1	1	1	1	1	1	1	1	1	1	1	1	1	1	1	1	1	1	1
278	SAL_AC6338AA_AS_03879	No				-	hypothetical protein	1	1	1	1	1	1	1	1	1	1	1	1	1	1	1	1	1	1	1	1	1	1	1	1	1	1	1	1	1	1	1	1	1	1	1	1	1	1	1	1	1	1
279	STMMW_03151	Yes				sinR	transcriptional regulator	1	1	1	1	1	1	1	1	1	1	1	1	1	1	1	1	1	1	1	1	1	1	1	1	1	1	1	1	1	1	1	1	1	1	1	1	1	1	1	1	1	1
280	STMMW_03171	Yes				pagN	outer membrane adhesin	1	1	1	1	1	1	1	1	1	1	1	1	1	1	1	1	1	1	1	1	1	1	1	1	1	1	1	1	1	1	1	1	1	1	1	1	1	1	1	1	1	1
281	STMMW_03181	Yes				sciZ	VirG	1	1	1	1	1	1	1	1	1	1	1	1	1	1	1	1	1	1	1	1	1	1	1	1	1	1	1	1	1	1	1	1	1	1	1	1	1	1	1	1	1	1
282	STMMW_03191	Yes				yafV	amidohydrolase	1	1	1	1	1	1	1	1	1	1	1	1	1	1	1	1	1	1	1	1	1	1	1	1	1	1	1	1	1	1	1	1	1	1	1	1	1	1	1	1	1	1
283	STMMW_03201	Yes				fadE	acyl-CoA dehydrogenase	1	1	1	1	1	1	1	1	1	1	1	1	1	1	1	1	1	1	1	1	1	1	1	1	1	1	1	1	1	1	1	1	1	1	1	1	1	1	1	1	1	1
284	STMMW_03211	Yes				gmhA	phosphoheptose isomerase	1	1	1	1	1	1	1	1	1	1	1	1	1	1	1	1	1	1	1	1	1	1	1	1	1	1	1	1	1	1	1	1	1	1	1	1	1	1	1	1	1	1
285	STMMW_03221	Yes				yafJ	class II glutamine amidotransferase	1	1	1	1	1	1	1	1	1	1	1	1	1	1	1	1	1	1	1	1	1	1	1	1	1	1	1	1	1	1	1	1	1	1	1	1	1	1	1	1	1	1
286	STMMW_03231	Yes				yafK	transpeptidase	1	1	1	1	1	1	1	1	1	1	1	1	1	1	1	1	1	1	1	1	1	1	1	1	1	1	1	1	1	1	1	1	1	1	1	1	1	1	1	1	1	1
287	STMMW_03241	Yes				dbh	DNA polymerase IV	1	1	1	1	1	1	1	1	1	1	1	1	1	1	1	1	1	1	1	1	1	1	1	1	1	1	1	1	1	1	1	1	1	1	1	1	1	1	1	1	1	1
288	T_RS12880	Yes				rtcB	Release factor H-coupled RctB	1	1	1	1	1	1	1	1	1	1	1	1	1	1	1	1	1	1	1	1	1	1	1	1	1	1	1	1	1	1	1	1	1	1	1	1	1	1	1	1	1	1
289	STMMW_03261	Yes				prfH	peptide chain release factor H	1	1	1	1	1	1	1	1	1	1	1	1	1	1	1	1	1	1	1	1	1	1	1	1	1	1	1	1	1	1	1	1	1	1	1	1	1	1	1	1	1	1
290	STMMW_03271	Yes				pepD	cytosol nonspecific dipeptidase	1	1	1	1	1	1	1	1	1	1	1	1	1	1	1	1	1	1	1	1	1	1	1	1	1	1	1	1	1	1	1	1	1	1	1	1	1	1	1	1	1	1
291	STMMW_03281	Yes				gpt	xanthine phosphoribosyltransferase	1	1	1	1	1	1	1	1	1	1	1	1	1	1	1	1	1	1	1	1	1	1	1	1	1	1	1	1	1	1	1	1	1	1	1	1	1	1	1	1	1	1
292	STMMW_03291	Yes				frsA	esterase	1	1	1	1	1	1	1	1	1	1	1	1	1	1	1	1	1	1	1	1	1	1	1	1	1	1	1	1	1	1	1	1	1	1	1	1	1	1	1	1	1	1
293	STMMW_03301	Yes				crl	transcriptional regulator	1	1	1	1	1	1	1	1	1	1	1	1	1	1	1	1	1	1	1	1	1	1	1	1	1	1	1	1	1	1	1	1	1	1	1	1	1	1	1	1	1	1
294	STMMW_03311	Yes				phoE	porin	1	1	1	1	1	1	1	1	1	1	1	1	1	1	1	1	1	1	1	1	1	1	1	1	1	1	1	1	1	1	1	1	1	1	1	1	1	1	1	1	1	1
295	STMMW_03321	Yes				proB	glutamate 5-kinase	1	1	1	1	1	1	1	1	1	1	1	1	1	1	1	1	1	1	1	1	1	1	1	1	1	1	1	1	1	1	1	1	1	1	1	1	1	1	1	1	1	1
296	STMMW_03331	Yes				proA	gamma-glutamyl-phosphate reductase	1	1	1	1	1	1	1	1	1	1	1	1	1	1	1	1	1	1	1	1	1	1	1	1	1	1	1	1	1	1	1	1	1	1	1	1	1	1	1	1	1	1
297	STMMW_03341	Yes	G01	GI01	P22-like prophage	int	integrase	0	0	0	0	0	0	0	0	0	0	0	0	0	0	0	0	0	0	0	0	0	0	0	0	1	1	1	1	1	1	1	0	0	1	0	0	1	0	0	0	0	0
298	STMDT12_RS01675	Yes	G01	GI01	P22-like prophage	-	ORF8	0	0	0	0	0	0	0	0	0	0	0	0	0	0	0	0	0	0	0	0	0	0	0	0	0	0	0	0	1	1	1	0	0	1	0	0	1	0	0	0	0	0
299	SAL_BA3037AA_04372	Yes	G01	GI01	P22-like prophage	-	hNH endonuclease family protein	0	0	0	0	0	0	0	0	0	0	0	0	0	0	0	0	0	0	0	0	0	0	0	0	0	0	0	0	1	1	1	0	0	1	0	0	1	0	0	0	0	0
300	SEHA_RS02275	Yes	G01	GI01	P22-like prophage	-	EaC	0	0	0	0	0	0	0	0	0	0	0	0	0	0	0	0	0	0	0	0	0	0	0	0	1	1	1	1	0	0	0	0	0	0	0	0	0	0	0	0	0	0
301	SAL_DC1807AA_AS_04391	No	G01	GI01	P22-like prophage	-	Eaa2	0	0	0	0	0	0	0	0	0	0	0	0	0	0	0	0	0	0	0	0	0	0	0	0	1	1	0	0	0	0	0	0	0	0	0	0	0	0	0	0	0	0
302	SEHA_RS02295	Yes	G01	GI01	P22-like prophage	-	hypothetical protein	0	0	0	0	0	0	0	0	0	0	0	0	0	0	0	0	0	0	0	0	0	0	0	0	1	1	0	0	0	0	0	0	0	0	0	0	0	0	0	0	0	0
303	SEHA_RS02300	Yes	G01	GI01	P22-like prophage	-	HNH endonuclease	0	0	0	0	0	0	0	0	0	0	0	0	0	0	0	0	0	0	0	0	0	0	0	0	1	1	0	0	0	0	0	0	0	0	0	0	0	0	0	0	0	0
304	AW57_RS06405	Yes	G01	GI01	P22-like prophage	-	dTDP-6-deoxy-L-hexose 3-O-methyltransferase	0	0	0	0	0	0	0	0	0	0	0	0	0	0	0	0	0	0	0	0	0	0	0	0	0	0	1	1	0	0	0	0	0	0	0	0	0	0	0	0	0	0
305	SEEN425_RS01980	Yes	G01	GI01	P22-like prophage	-	Ead domain protein, partial	0	0	0	0	0	0	0	0	0	0	0	0	0	0	0	0	0	0	0	0	0	0	0	0	0	0	1	1	0	0	0	0	0	0	0	0	0	0	0	0	0	0
306	SEN_RS10220	Yes	G01	GI01	P22-like prophage	-	bacteriophage P22, Eaf protein	0	0	0	0	0	0	0	0	0	0	0	0	0	0	0	0	0	0	0	0	0	0	0	0	0	0	1	1	0	0	0	0	0	0	0	0	0	0	0	0	0	0
307	SED_RS03285	Yes	G01	GI01	P22-like prophage	-	Eae protein	0	0	0	0	0	0	0	0	0	0	0	0	0	0	0	0	0	0	0	0	0	0	0	0	0	0	1	1	0	0	0	0	0	0	0	0	0	0	0	0	0	0
308	STMMW_03451	Yes	G01	GI01	P22-like prophage	erf	recombinase	0	0	0	0	0	0	0	0	0	0	0	0	0	0	0	0	0	0	0	0	0	0	0	0	0	0	0	0	1	1	1	0	0	1	0	0	1	0	0	0	0	0
309	SPC_RS06365	Yes	G01	GI01	P22-like prophage	-	superinfection exclusion protein	0	0	0	0	0	0	0	0	0	0	0	0	0	0	0	0	0	0	0	0	0	0	0	0	1	1	1	1	1	1	1	0	0	1	0	0	1	0	0	0	0	0
310	B619_gp46	Yes	G01	GI01	P22-like prophage	-	secreted effector protein PipB2	0	0	0	0	0	0	0	0	0	0	0	0	0	0	0	0	0	0	0	0	0	0	0	0	0	0	0	0	1	1	1	0	0	1	0	0	1	0	0	0	0	0
311	SPA_RS12220	Yes	G01	GI01	P22-like prophage	-	superinfection exclusion	0	0	0	0	0	0	0	0	0	0	0	0	0	0	0	0	0	0	0	0	0	0	0	0	1	1	1	1	1	1	1	0	0	1	0	0	1	0	0	0	0	0
312	SAL_HC5149AA_AS_04184	No	G01	GI01	P22-like prophage	-	bacteriophage ST64T protein 24	0	0	0	0	0	0	0	0	0	0	0	0	0	0	0	0	0	0	0	0	0	0	0	0	1	1	1	1	1	1	1	0	0	1	0	0	1	0	0	0	0	0
313	SPN9CC_0019	Yes	G01	GI01	P22-like prophage	-	P63C domain	0	0	0	0	0	0	0	0	0	0	0	0	0	0	0	0	0	0	0	0	0	0	0	0	0	0	0	0	1	1	1	0	0	1	0	0	1	0	0	0	0	0
314	SAL_EA9239AA_00238	Yes	G01	GI01	P22-like prophage	-	Predicted transcriptional regulator	0	0	0	0	0	0	0	0	0	0	0	0	0	0	0	0	0	0	0	0	0	0	0	0	0	0	0	0	1	1	1	0	0	1	0	0	1	0	0	0	0	0
315	SAL_DA9345AA_03490	Yes	G01	GI01	P22-like prophage	-	phage replication protein O domain	0	0	0	0	0	0	0	0	0	0	0	0	0	0	0	0	0	0	0	0	0	0	0	0	0	0	0	0	1	1	1	0	0	1	0	0	1	0	0	0	0	0
316	SEHA_RS02360	Yes	G01	GI01	P22-like prophage	-	peptidase S24	0	0	0	0	0	0	0	0	0	0	0	0	0	0	0	0	0	0	0	0	0	0	0	0	1	1	1	1	0	0	0	0	0	0	0	0	0	0	0	0	0	0
317	STMMW_03571	Yes	G01	GI01	P22-like prophage	O	DNA replication protein gp18	0	0	0	0	0	0	0	0	0	0	0	0	0	0	0	0	0	0	0	0	0	0	0	0	1	1	1	1	0	0	0	0	0	0	0	0	0	0	0	0	0	0
318	STMMW_03581	Yes	G01	GI01	P22-like prophage	P	replicative DNA helicase	0	0	0	0	0	0	0	0	0	0	0	0	0	0	0	0	0	0	0	0	0	0	0	0	1	1	1	1	1	1	1	0	0	1	0	0	1	0	0	0	0	0
319	SED_RS03370	Yes	G01	GI01	P22-like prophage	-	phage protein NinB	0	0	0	0	0	0	0	0	0	0	0	0	0	0	0	0	0	0	0	0	0	0	0	0	1	1	0	0	1	1	1	0	0	1	0	0	1	0	0	0	0	0
320	ST64Tp37	Yes	G01	GI01	P22-like prophage	-	protein ninX	0	0	0	0	0	0	0	0	0	0	0	0	0	0	0	0	0	0	0	0	0	0	0	0	0	0	0	0	1	1	1	0	0	1	0	0	1	0	0	0	0	0
321	NCTC8270_05052	Yes	G01	GI01	P22-like prophage	-	protein ninX	0	0	0	0	0	0	0	0	0	0	0	0	0	0	0	0	0	0	0	0	0	0	0	0	1	1	1	1	0	0	0	0	0	0	0	0	0	0	0	0	0	0
322	STMMW_03661	Yes	G01	GI01	P22-like prophage	ninG	bacteriophage lambda NinG family protein	0	0	0	0	0	0	0	0	0	0	0	0	0	0	0	0	0	0	0	0	0	0	0	0	1	1	1	1	1	1	1	0	0	1	0	0	1	0	0	0	0	0
323	STMDT12_RS01820	Yes	G01	GI01	P22-like prophage	-	antitermination protein, partial	0	0	0	0	0	0	0	0	0	0	0	0	0	0	0	0	0	0	0	0	0	0	0	0	0	0	0	0	1	1	1	0	0	1	0	0	1	0	0	0	0	0
324	SPA_RS12120	Yes	G01	GI01	P22-like prophage	-	antitermination protein Q	0	0	0	0	0	0	0	0	0	0	0	0	0	0	0	0	0	0	0	0	0	0	0	0	1	1	1	1	0	0	0	0	0	0	0	0	0	0	0	0	0	0
325	STMMW_03721	Yes	G01	GI01	P22-like prophage	R	Phage lysozyme (muraminidase)	0	0	0	0	0	0	0	0	0	0	0	0	0	0	0	0	0	0	0	0	0	0	0	0	1	1	1	1	1	1	1	0	0	1	0	0	1	0	0	0	0	0
326	SAL_HC8618AA_AS_01776	No	G01	GI01	P22-like prophage	rzpD_1	endopeptidase	0	0	0	0	0	0	0	0	0	0	0	0	0	0	0	0	0	0	0	0	0	0	0	0	0	0	0	0	1	1	1	0	0	1	0	0	1	0	0	0	0	0
327	NCTC8273_01599	Yes	G01	GI01	P22-like prophage	-	phage protein	0	0	0	0	0	0	0	0	0	0	0	0	0	0	0	0	0	0	0	0	0	0	0	0	0	0	0	0	1	1	1	0	0	1	0	0	1	0	0	0	0	0
328	SAL_BA0813AA_03347	Yes	G01	GI01	P22-like prophage	rzpD	endopeptidase	0	0	0	0	0	0	0	0	0	0	0	0	0	0	0	0	0	0	0	0	0	0	0	0	1	1	1	1	0	0	0	0	0	0	0	0	0	0	0	0	0	0
329	SPC_RS06490	Yes	G01	GI01	P22-like prophage	-	Phage regulatory protein Rha (Phage_pRha)	0	0	0	0	0	0	0	0	0	0	0	0	0	0	0	0	0	0	0	0	0	0	0	0	1	1	1	1	0	0	0	0	0	0	0	0	0	0	0	0	0	0
330	ST64Tp48	Yes	G01	GI01	P22-like prophage	-	Uncharacterized 9.0 kDa protein in gp15-gp3 intergenic region ORF80	0	0	0	0	0	0	0	0	0	0	0	0	0	0	0	0	0	0	0	0	0	0	0	0	0	0	0	0	1	1	1	0	0	1	0	0	1	0	0	0	0	0
331	SED_RS03425	Yes	G01	GI01	P22-like prophage	-	hypothetical protein	0	0	0	0	0	0	0	0	0	0	0	0	0	0	0	0	0	0	0	0	0	0	0	0	0	0	0	0	1	1	1	0	0	1	0	0	1	0	0	0	0	0
332	SED_RS03430	Yes	G01	GI01	P22-like prophage	-	Decoration protein	0	0	0	0	0	0	0	0	0	0	0	0	0	0	0	0	0	0	0	0	0	0	0	0	0	0	0	0	1	1	1	0	0	1	0	0	1	0	0	0	0	0
333	STMMW_03771	Yes	G01	GI01	P22-like prophage	-	DNA packaging protein gp3 (Terminase small subunit)	0	0	0	0	0	0	0	0	0	0	0	0	0	0	0	0	0	0	0	0	0	0	0	0	1	1	1	1	1	1	1	0	0	1	0	0	1	0	0	0	0	0
334	STMMW_03781	Yes	G01	GI01	P22-like prophage	-	terminase large subunit	0	0	0	0	0	0	0	0	0	0	0	0	0	0	0	0	0	0	0	0	0	0	0	0	1	1	1	1	1	1	1	0	0	1	0	0	1	0	0	0	0	0
335	STMMW_03791	Yes	G01	GI01	P22-like prophage	-	portal protein	0	0	0	0	0	0	0	0	0	0	0	0	0	0	0	0	0	0	0	0	0	0	0	0	1	1	1	1	1	1	1	0	0	1	0	0	1	0	0	0	0	0
336	STMMW_03801	Yes	G01	GI01	P22-like prophage	-	scaffold protein	0	0	0	0	0	0	0	0	0	0	0	0	0	0	0	0	0	0	0	0	0	0	0	0	1	1	1	1	1	1	1	0	0	1	0	0	1	0	0	0	0	0
337	STMMW_03811	Yes	G01	GI01	P22-like prophage	-	phage capsid protein	0	0	0	0	0	0	0	0	0	0	0	0	0	0	0	0	0	0	0	0	0	0	0	0	1	1	1	1	1	1	1	0	0	1	0	0	1	0	0	0	0	0
338	STMMW_03821	Yes	G01	GI01	P22-like prophage	-	BTP1 predicted prophage protein	0	0	0	0	0	0	0	0	0	0	0	0	0	0	0	0	0	0	0	0	0	0	0	0	0	0	0	0	1	1	1	0	0	1	0	0	1	0	0	0	0	0
339	STMMW_03831	Yes	G01	GI01	P22-like prophage	-	packaged DNA stabilization protein p27	0	0	0	0	0	0	0	0	0	0	0	0	0	0	0	0	0	0	0	0	0	0	0	0	0	0	0	0	1	1	1	0	0	1	0	0	1	0	0	0	0	0
340	STMMW_03841	Yes	G01	GI01	P22-like prophage	-	DNA stabilization, phage-associated	0	0	0	0	0	0	0	0	0	0	0	0	0	0	0	0	0	0	0	0	0	0	0	0	0	0	0	0	1	1	1	0	0	1	0	0	1	0	0	0	0	0
341	ARC26_RS03115	Yes	G01	GI01	P22-like prophage	-	packaged DNA stabilization protein p27	0	0	0	0	0	0	0	0	0	0	0	0	0	0	0	0	0	0	0	0	0	0	0	0	1	1	1	1	0	0	0	0	0	0	0	0	0	0	0	0	0	0
342	SAL_DC1807AA_AS_04434	No	G01	GI01	P22-like prophage	-	DNA stabilization%2C phage-associated	0	0	0	0	0	0	0	0	0	0	0	0	0	0	0	0	0	0	0	0	0	0	0	0	1	1	1	1	0	0	0	0	0	0	0	0	0	0	0	0	0	0
343	STMMW_03851	Yes	G01	GI01	P22-like prophage	-	Gp26	0	0	0	0	0	0	0	0	0	0	0	0	0	0	0	0	0	0	0	0	0	0	0	0	0	0	0	0	1	1	1	0	0	1	0	0	1	0	0	0	0	0
344	STMMW_03861	Yes	G01	GI01	P22-like prophage	-	head assembly protein	0	0	0	0	0	0	0	0	0	0	0	0	0	0	0	0	0	0	0	0	0	0	0	0	1	1	1	1	1	1	1	0	0	1	0	0	1	0	0	0	0	0
345	SAL_HC8618AA_AS_01761	No	G01	GI01	P22-like prophage	-	DNA transfer protein gp7	0	0	0	0	0	0	0	0	0	0	0	0	0	0	0	0	0	0	0	0	0	0	0	0	0	0	0	0	1	1	1	0	0	1	0	0	1	0	0	0	0	0
346	AU103_gp13	Yes	G01	GI01	P22-like prophage	-	DNA transfer protein gp20	0	0	0	0	0	0	0	0	0	0	0	0	0	0	0	0	0	0	0	0	0	0	0	0	0	0	0	0	1	1	1	0	0	1	0	0	1	0	0	0	0	0
347	STMMW_03891	Yes	G01	GI01	P22-like prophage	-	DNA transfer protein 3	0	0	0	0	0	0	0	0	0	0	0	0	0	0	0	0	0	0	0	0	0	0	0	0	0	0	0	0	1	1	1	0	0	1	0	0	1	0	0	0	0	0
348	SESA_RS03440	Yes	G01	GI01	P22-like prophage	-	recombinase	0	0	0	0	0	0	0	0	0	0	0	0	0	0	0	0	0	0	0	0	0	0	0	0	1	1	1	1	0	0	0	0	0	0	0	0	0	0	0	0	0	0
349	STMMW_03631	Yes	G01	GI01	P22-like prophage	ninB	NinB protein	0	0	0	0	0	0	0	0	0	0	0	0	0	0	0	0	0	0	0	0	0	0	0	0	0	0	1	1	0	0	0	0	0	0	0	0	0	0	0	0	0	0
350	SAL_DC1807AA_AS_04435	No	G01	GI01	P22-like prophage	-	RecName: Full%3DTail needle protein gp26	0	0	0	0	0	0	0	0	0	0	0	0	0	0	0	0	0	0	0	0	0	0	0	0	1	1	1	1	0	0	0	0	0	0	0	0	0	0	0	0	0	0
351	SAL_DC1807AA_AS_04437	No	G01	GI01	P22-like prophage	-	DNA transfer protein gp7	0	0	0	0	0	0	0	0	0	0	0	0	0	0	0	0	0	0	0	0	0	0	0	0	1	1	1	1	0	0	0	0	0	0	0	0	0	0	0	0	0	0
352	SEHA_RS02510	Yes	G01	GI01	P22-like prophage	-	DNA transfer protein p33	0	0	0	0	0	0	0	0	0	0	0	0	0	0	0	0	0	0	0	0	0	0	0	0	1	1	1	1	0	0	0	0	0	0	0	0	0	0	0	0	0	0
353	SAL_DC1807AA_AS_04439	No	G01	GI01	P22-like prophage	-	DNA transfer protein 3	0	0	0	0	0	0	0	0	0	0	0	0	0	0	0	0	0	0	0	0	0	0	0	0	1	1	1	1	0	0	0	0	0	0	0	0	0	0	0	0	0	0
354	SEHA_RS02520	Yes	G01	GI01	P22-like prophage	-	predicted lipoprotein	0	0	0	0	0	0	0	0	0	0	0	0	0	0	0	0	0	0	0	0	0	0	0	0	1	1	1	1	0	0	0	0	0	0	0	0	0	0	0	0	0	0
355	STMMW_03901	Yes	G01	GI01	P22-like prophage	-	endorhamnosidase	0	0	0	0	0	0	0	0	0	0	0	0	0	0	0	0	0	0	0	0	0	0	0	0	1	1	1	1	1	1	1	0	0	1	0	0	1	0	0	0	0	0
356	SPA_RS12010	Yes	G01	GI01	P22-like prophage	-	O-antigen conversion: translocase	0	0	0	0	0	0	0	0	0	0	0	0	0	0	0	0	0	0	0	0	0	0	0	0	1	1	1	1	1	1	1	0	0	1	0	0	1	0	0	0	0	0
357	STMMW_06241/2	No	G01	GI01	P22-like prophage	gtrBa	bactoprenol glucosyl transferase	0	0	0	0	0	0	0	0	0	0	0	0	0	0	0	0	0	0	0	0	0	0	0	0	1	1	1	1	1	1	1	0	0	1	0	0	1	0	0	0	0	0
358	epsilon34_gp22	Yes	G01	GI01	P22-like prophage	-	bactoprenol-linked glucose translocase	0	0	0	0	0	0	0	0	0	0	0	0	0	0	0	0	0	0	0	0	0	0	0	0	1	1	1	1	1	1	1	0	0	1	0	0	1	0	0	0	0	0
359	STMMW_27361	Yes				-	transposase	1	1	1	1	1	1	1	1	1	1	1	1	1	1	1	1	1	1	1	1	1	1	1	1	1	1	1	1	1	1	1	1	1	1	1	1	1	1	1	1	1	1
360	SAL_AC6338AA_AS_01317	No				-	glycerol dehydratase reactivation factor%2C large subunit	1	1	1	1	1	1	1	1	1	1	1	1	1	1	1	1	1	1	1	1	1	1	1	1	1	1	1	1	1	1	1	1	1	1	1	1	1	1	1	1	1	1
361	SAL_AC6338AA_AS_01316	No				-	diol dehydratase reactivase subunit alpha	1	1	1	1	1	1	1	1	1	1	1	1	1	1	1	1	1	1	1	1	1	1	1	1	1	1	1	1	1	1	1	1	1	1	1	1	1	1	1	1	1	1
362	STMMW_03971	Yes				-	Q8zrj2 protein	1	1	1	1	1	1	1	1	1	1	1	1	1	1	1	1	1	1	1	1	1	1	1	1	1	1	1	1	1	1	1	1	1	1	1	1	1	1	1	1	1	1
363	STMMW_03981	Yes				ynfM	putative permease/MSF transporter	1	1	1	1	1	1	1	1	1	1	1	1	1	1	1	1	1	1	1	1	1	1	1	1	1	1	1	1	1	1	1	1	1	1	1	1	1	1	1	1	1	1
364	STMMW_03991	Yes				leuC2	3-isopropylmalate dehydratase large subunit	1	1	1	1	1	1	1	1	1	1	1	1	1	1	1	1	1	1	1	1	1	1	1	1	1	1	1	1	1	1	1	1	1	1	1	1	1	1	1	1	1	1
365	STMMW_04001	Yes				leuD2	3-isopropylmalate dehydratase small subunit 2	1	1	1	1	1	1	1	1	1	1	1	1	1	1	1	1	1	1	1	1	1	1	1	1	1	1	1	1	1	1	1	1	1	1	1	1	1	1	1	1	1	1
366	STMMW_04011	Yes				-	putative fumarylacetoacetate (FAA) hydrolase	1	1	1	1	1	1	1	1	1	1	1	1	1	1	1	1	1	1	1	1	1	1	1	1	1	1	1	1	1	1	1	1	1	1	1	1	1	1	1	1	1	1
367	STMMW_04021	Yes				dehH	Putative hydrolase or acyltransferase	1	1	1	1	1	1	1	1	1	1	1	1	1	1	1	1	1	1	1	1	1	1	1	1	1	1	1	1	1	1	1	1	1	1	1	1	1	1	1	1	1	1
368	STMMW_04031	Yes				-	LysR family transcriptional regulator	1	1	1	1	1	1	1	1	1	1	1	1	1	1	1	1	1	1	1	1	1	1	1	1	1	1	1	1	1	1	1	1	1	1	1	1	1	1	1	1	1	1
369	STMMW_04051	Yes				-	outer membrane protein	1	1	1	1	1	1	1	1	1	1	1	1	1	1	1	1	1	1	1	1	1	1	1	1	1	1	1	1	1	1	1	1	1	1	1	1	1	1	1	1	1	1
370	STMMW_04061	Yes				stbE	fimbrial assembly chaperone StbE	1	1	1	1	1	1	1	1	1	1	1	1	1	1	1	1	1	1	1	1	1	1	1	1	1	1	1	1	1	1	1	1	1	1	1	1	1	1	1	1	1	1
371	STMMW_04071	Yes				stbD	fimbriae; usher	1	1	1	1	1	1	1	1	1	1	1	1	1	1	1	1	1	1	1	1	1	1	1	1	1	1	1	1	1	1	1	1	1	1	1	1	1	1	1	1	1	1
372	STMMW_04081	Yes				stbC	fimbrial outer membrane usher protein StbC	1	1	1	1	1	1	1	1	1	1	1	1	1	1	1	1	1	1	1	1	1	1	1	1	1	1	1	1	1	1	1	1	1	1	1	1	1	1	1	1	1	1
373	STMMW_04091	Yes				stbB	fimbrial chaperone protein StbB, partial	1	1	1	1	1	1	1	1	1	1	1	1	1	1	1	1	1	1	1	1	1	1	1	1	1	1	1	1	1	1	1	1	1	1	1	1	1	1	1	1	1	1
374	STMMW_04101	Yes				stbA	fimbrial protein major type 1 subunit	1	1	1	1	1	1	1	1	1	1	1	1	1	1	1	1	1	1	1	1	1	1	1	1	1	1	1	1	1	1	1	1	1	1	1	1	1	1	1	1	1	1
375	STMMW_04111	Yes				-	putative transmembrane regulator	1	1	1	1	1	1	1	1	1	1	1	1	1	1	1	1	1	1	1	1	1	1	1	1	1	1	1	1	1	1	1	1	1	1	1	1	1	1	1	1	1	1
376	STMMW_04121	Yes				-	inner membrane protein	1	1	1	1	1	1	1	1	1	1	1	1	1	1	1	1	1	1	1	1	1	1	1	1	1	1	1	1	1	1	1	1	1	1	1	1	1	1	1	1	1	1
377	STMMW_04131	Yes				-	putative cyclic-di-GMP phosphodiesterase AdrB	1	1	1	1	1	1	1	1	1	1	1	1	1	1	1	1	1	1	1	1	1	1	1	1	1	1	1	1	1	1	1	1	1	1	1	1	1	1	1	1	1	1
378	STMMW_04141	Yes				-	putative transmembrane regulator	1	1	1	1	1	1	1	1	1	1	1	1	1	1	1	1	1	1	1	1	1	1	1	1	1	1	1	1	1	1	1	1	1	1	1	1	1	1	1	1	1	1
379	STMMW_04161	Yes				-	attachment invasion locus protein	1	1	1	1	1	1	1	1	1	1	1	1	1	1	1	1	1	1	1	1	1	1	1	1	1	1	1	1	1	1	1	1	1	1	1	1	1	1	1	1	1	1
380	STMMW_04171	Yes				-	transcriptional regulator	1	1	1	1	1	1	1	1	1	1	1	1	1	1	1	1	1	1	1	1	1	1	1	1	1	1	1	1	1	1	1	1	1	1	1	1	1	1	1	1	1	1
381	STMMW_04191	Yes				-	cytochrome c type biogenesis protein CycH	1	1	1	1	1	1	1	1	1	1	1	1	1	1	1	1	1	1	1	1	1	1	1	1	1	1	1	1	1	1	1	1	1	1	1	1	1	1	1	1	1	1
382	STMMW_04201	Yes				oprM	multidrug transporter	1	1	1	1	1	1	1	1	1	1	1	1	1	1	1	1	1	1	1	1	1	1	1	1	1	1	1	1	1	1	1	1	1	1	1	1	1	1	1	1	1	1
383	STMMW_04211	Yes				gesB	multidrug efflux RND transporter permease subunit	1	1	1	1	1	1	1	1	1	1	1	1	1	1	1	1	1	1	1	1	1	1	1	1	1	1	1	1	1	1	1	1	1	1	1	1	1	1	1	1	1	1
384	STMMW_04221	Yes				gesA	MexE family multidrug efflux RND transporter periplasmic adaptor subunit	1	1	1	1	1	1	1	1	1	1	1	1	1	1	1	1	1	1	1	1	1	1	1	1	1	1	1	1	1	1	1	1	1	1	1	1	1	1	1	1	1	1
385	SAL_DA4178AA_04286	Yes				copA	ATPase	1	1	1	1	1	1	1	1	1	1	1	1	1	1	1	1	1	1	1	1	1	1	1	1	1	1	1	1	1	1	1	1	1	1	1	1	1	1	1	1	1	1
386	STMMW_04241	Yes				golS	Cu(I)-responsive transcriptional regulator	1	1	1	1	1	1	1	1	1	1	1	1	1	1	1	1	1	1	1	1	1	1	1	1	1	1	1	1	1	1	1	1	1	1	1	1	1	1	1	1	1	1
387	STMMW_04261	Yes				-	sialic acid transporter	1	1	1	1	1	1	1	1	1	1	1	1	1	1	1	1	1	1	1	1	1	1	1	1	1	1	1	1	1	1	1	1	1	1	1	1	1	1	1	1	1	1
388	STMMW_04271	Yes				mod	type III restriction-modification system StyLTI enzyme mod	1	1	1	1	1	1	1	1	1	1	1	1	1	1	1	1	1	1	1	1	1	1	1	1	1	1	1	1	1	1	1	1	1	1	1	1	1	1	1	1	1	1
389	STMMW_04281	Yes				res	Type III restriction-modification system StyLTI enzyme res_x0001_	1	1	1	1	1	1	1	1	1	1	1	1	1	1	1	1	1	1	1	1	1	1	1	1	1	1	1	1	1	1	1	1	1	1	1	1	1	1	1	1	1	1
390	STMMW_04301	Yes				cydA	cytochrome D ubiquinol oxidase subunit I CydA	1	1	1	1	1	1	1	1	1	1	1	1	1	1	1	1	1	1	1	1	1	1	1	1	1	1	1	1	1	1	1	1	1	1	1	1	1	1	1	1	1	1
391	STMMW_04311	Yes				cydB	ubiquinol oxidase subunit II, cyanide insensitive	1	1	1	1	1	1	1	1	1	1	1	1	1	1	1	1	1	1	1	1	1	1	1	1	1	1	1	1	1	1	1	1	1	1	1	1	1	1	1	1	1	1
392	STMMW_04331	Yes				-	AraC family transcriptional regulator	1	1	1	1	1	1	1	1	1	1	1	1	1	1	1	1	1	1	1	1	1	1	1	1	1	1	1	1	1	1	1	1	1	1	1	1	1	1	1	1	1	1
393	STMMW_04341	Yes				foxA	Ferrioxamine B receptor	1	1	1	1	1	1	1	1	1	1	1	1	1	1	1	1	1	1	1	1	1	1	1	1	1	1	1	1	1	1	1	1	1	1	1	1	1	1	1	1	1	1
394	STMMW_04351	Yes				yahN	RhtC-like transporter	1	1	1	1	1	1	1	1	1	1	1	1	1	1	1	1	1	1	1	1	1	1	1	1	1	1	1	1	1	1	1	1	1	1	1	1	1	1	1	1	1	1
395	STMMW_04371	Yes				prpR	propionate catabolism operon regulatory protein PrpR	1	1	1	1	1	1	1	1	1	1	1	1	1	1	1	1	1	1	1	1	1	1	1	1	1	1	1	1	1	1	1	1	1	1	1	1	1	1	1	1	1	1
396	STMMW_04381	Yes				prpB	methylisocitrate lyase	1	1	1	1	1	1	1	1	1	1	1	1	1	1	1	1	1	1	1	1	1	1	1	1	1	1	1	1	1	1	1	1	1	1	1	1	1	1	1	1	1	1
397	STMMW_04391	Yes				prpC	2-methylcitrate synthase	1	1	1	1	1	1	1	1	1	1	1	1	1	1	1	1	1	1	1	1	1	1	1	1	1	1	1	1	1	1	1	1	1	1	1	1	1	1	1	1	1	1
398	STMMW_04401	Yes				prpD	2-methylcitrate dehydratase	1	1	1	1	1	1	1	1	1	1	1	1	1	1	1	1	1	1	1	1	1	1	1	1	1	1	1	1	1	1	1	1	1	1	1	1	1	1	1	1	1	1
399	STMMW_04411	Yes				prpE	propionate--CoA ligase	1	1	1	1	1	1	1	1	1	1	1	1	1	1	1	1	1	1	1	1	1	1	1	1	1	1	1	1	1	1	1	1	1	1	1	1	1	1	1	1	1	1
400	STMMW_04421	Yes				hemB	delta-aminolevulinic acid dehydratase	1	1	1	1	1	1	1	1	1	1	1	1	1	1	1	1	1	1	1	1	1	1	1	1	1	1	1	1	1	1	1	1	1	1	1	1	1	1	1	1	1	1
401	STMMW_04431	Yes				yaiU	autotransporter/virulence factor	1	1	1	1	1	1	1	1	1	1	1	1	1	1	1	1	1	1	1	1	1	1	1	1	1	1	1	1	1	1	1	1	1	1	1	1	1	1	1	1	1	1
402	STMMW_04441	Yes				yaiV	transcriptional regulator	1	1	1	1	1	1	1	1	1	1	1	1	1	1	1	1	1	1	1	1	1	1	1	1	1	1	1	1	1	1	1	1	1	1	1	1	1	1	1	1	1	1
403	STMMW_04451	Yes				ampH	D-alanyl-D-alanine-carboxypeptidase/endopeptidase AmpH	1	1	1	1	1	1	1	1	1	1	1	1	1	1	1	1	1	1	1	1	1	1	1	1	1	1	1	1	1	1	1	1	1	1	1	1	1	1	1	1	1	1
404	STMMW_04461	Yes				sbmA	microcin B17 transporter	1	1	1	1	1	1	1	1	1	1	1	1	1	1	1	1	1	1	1	1	1	1	1	1	1	1	1	1	1	1	1	1	1	1	1	1	1	1	1	1	1	1
405	STMMW_04471	Yes				yaiW	putative lipoprotein	1	1	1	1	1	1	1	1	1	1	1	1	1	1	1	1	1	1	1	1	1	1	1	1	1	1	1	1	1	1	1	1	1	1	1	1	1	1	1	1	1	1
406	STMMW_04481	Yes				yaiY	Inner membrane protein yaiY	1	1	1	1	1	1	1	1	1	1	1	1	1	1	1	1	1	1	1	1	1	1	1	1	1	1	1	1	1	1	1	1	1	1	1	1	1	1	1	1	1	1
407	STMMW_04501	Yes				ddlA	D-alanine--D-alanine ligase A	1	1	1	1	1	1	1	1	1	1	1	1	1	1	1	1	1	1	1	1	1	1	1	1	1	1	1	1	1	1	1	1	1	1	1	1	1	1	1	1	1	1
408	STMMW_04511	Yes				-	extensin	1	1	1	1	1	1	1	1	1	1	1	1	1	1	1	1	1	1	1	1	1	1	1	1	1	1	1	1	1	1	1	1	1	1	1	1	1	1	1	1	1	1
409	STMMW_04521	Yes				mdtG	multidrug efflux transporter	1	1	1	1	1	1	1	1	1	1	1	1	1	1	1	1	1	1	1	1	1	1	1	1	1	1	1	1	1	1	1	1	1	1	1	1	1	1	1	1	1	1
410	STMMW_04541	Yes				psiF	Phosphate starvation-inducible protein PsiF	1	1	1	1	1	1	1	1	1	1	1	1	1	1	1	1	1	1	1	1	1	1	1	1	1	1	1	1	1	1	1	1	1	1	1	1	1	1	1	1	1	1
411	STMMW_04551	Yes				adrA	diguanylate cyclase AdrA	1	1	1	1	1	1	1	1	1	1	1	1	1	1	1	1	1	1	1	1	1	1	1	1	1	1	1	1	1	1	1	1	1	1	1	1	1	1	1	1	1	1
412	STMMW_04561	Yes				proC	pyrroline-5-carboxylate reductase	1	1	1	1	1	1	1	1	1	1	1	1	1	1	1	1	1	1	1	1	1	1	1	1	1	1	1	1	1	1	1	1	1	1	1	1	1	1	1	1	1	1
413	STMMW_04571	Yes				yaiI	hypothetical protein	1	1	1	1	1	1	1	1	1	1	1	1	1	1	1	1	1	1	1	1	1	1	1	1	1	1	1	1	1	1	1	1	1	1	1	1	1	1	1	1	1	1
414	STMMW_04581	Yes				aroL	shikimate kinase II	1	1	1	1	1	1	1	1	1	1	1	1	1	1	1	1	1	1	1	1	1	1	1	1	1	1	1	1	1	1	1	1	1	1	1	1	1	1	1	1	1	1
415	STMMW_04601	Yes				aroM	AroM family protein	1	1	1	1	1	1	1	1	1	1	1	1	1	1	1	1	1	1	1	1	1	1	1	1	1	1	1	1	1	1	1	1	1	1	1	1	1	1	1	1	1	1
416	STMMW_04621	Yes				rdgC	putative exonuclease involved in removal of stalled replication fork	1	1	1	1	1	1	1	1	1	1	1	1	1	1	1	1	1	1	1	1	1	1	1	1	1	1	1	1	1	1	1	1	1	1	1	1	1	1	1	1	1	1
417	STMMW_04631	Yes				yajF	ROK family Glucokinase	1	1	1	1	1	1	1	1	1	1	1	1	1	1	1	1	1	1	1	1	1	1	1	1	1	1	1	1	1	1	1	1	1	1	1	1	1	1	1	1	1	1
418	STMMW_04641	Yes				araJ	transmembrane efflux protein	1	1	1	1	1	1	1	1	1	1	1	1	1	1	1	1	1	1	1	1	1	1	1	1	1	1	1	1	1	1	1	1	1	1	1	1	1	1	1	1	1	1
419	STMMW_04651	Yes				sbcC	exonuclease subunit SbcC	1	1	1	1	1	1	1	1	1	1	1	1	1	1	1	1	1	1	1	1	1	1	1	1	1	1	1	1	1	1	1	1	1	1	1	1	1	1	1	1	1	1
420	STMMW_04661	Yes				sbcD	exonuclease sbcCD subunit D	1	1	1	1	1	1	1	1	1	1	1	1	1	1	1	1	1	1	1	1	1	1	1	1	1	1	1	1	1	1	1	1	1	1	1	1	1	1	1	1	1	1
421	STMMW_04671	Yes				phoB	two-component system response regulator	1	1	1	1	1	1	1	1	1	1	1	1	1	1	1	1	1	1	1	1	1	1	1	1	1	1	1	1	1	1	1	1	1	1	1	1	1	1	1	1	1	1
422	STMMW_04681	Yes				phoR	two-component system sensor histidine kinase PhoR	1	1	1	1	1	1	1	1	1	1	1	1	1	1	1	1	1	1	1	1	1	1	1	1	1	1	1	1	1	1	1	1	1	1	1	1	1	1	1	1	1	1
423	STMMW_04691	Yes				brnQ	branched-chain amino acid transport system 2 carrier protein BrnQ	1	1	1	1	1	1	1	1	1	1	1	1	1	1	1	1	1	1	1	1	1	1	1	1	1	1	1	1	1	1	1	1	1	1	1	1	1	1	1	1	1	1
424	STMMW_04701	Yes				proY	proline-specific permease ProY	1	1	1	1	1	1	1	1	1	1	1	1	1	1	1	1	1	1	1	1	1	1	1	1	1	1	1	1	1	1	1	1	1	1	1	1	1	1	1	1	1	1
425	STMMW_04711	Yes				malZ	maltodextrin glucosidase	1	1	1	1	1	1	1	1	1	1	1	1	1	1	1	1	1	1	1	1	1	1	1	1	1	1	1	1	1	1	1	1	1	1	1	1	1	1	1	1	1	1
426	STMMW_04721	Yes				tsaA	peroxiredoxin	1	1	1	1	1	1	1	1	1	1	1	1	1	1	1	1	1	1	1	1	1	1	1	1	1	1	1	1	1	1	1	1	1	1	1	1	1	1	1	1	1	1
427	STMMW_04731	Yes				yajB	ACP phosphodiesterase	1	1	1	1	1	1	1	1	1	1	1	1	1	1	1	1	1	1	1	1	1	1	1	1	1	1	1	1	1	1	1	1	1	1	1	1	1	1	1	1	1	1
428	STMMW_04741	Yes				queA	tRNA preQ1(34) S-adenosylmethionine ribosyltransferase-isomerase QueA	1	1	1	1	1	1	1	1	1	1	1	1	1	1	1	1	1	1	1	1	1	1	1	1	1	1	1	1	1	1	1	1	1	1	1	1	1	1	1	1	1	1
429	STMMW_04751	Yes				tgt	tRNA-guanine(34) transglycosylase	1	1	1	1	1	1	1	1	1	1	1	1	1	1	1	1	1	1	1	1	1	1	1	1	1	1	1	1	1	1	1	1	1	1	1	1	1	1	1	1	1	1
430	STMMW_04761	Yes				yajC	preprotein translocase subunit YajC	1	1	1	1	1	1	1	1	1	1	1	1	1	1	1	1	1	1	1	1	1	1	1	1	1	1	1	1	1	1	1	1	1	1	1	1	1	1	1	1	1	1
431	STMMW_04771	Yes				secD	SecD	1	1	1	1	1	1	1	1	1	1	1	1	1	1	1	1	1	1	1	1	1	1	1	1	1	1	1	1	1	1	1	1	1	1	1	1	1	1	1	1	1	1
432	STMMW_04781	Yes				secF	preprotein translocase subunit SecF, partial	1	1	1	1	1	1	1	1	1	1	1	1	1	1	1	1	1	1	1	1	1	1	1	1	1	1	1	1	1	1	1	1	1	1	1	1	1	1	1	1	1	1
433	STMMW_04791	Yes				-	glyoxalase	1	1	1	1	1	1	1	1	1	1	1	1	1	1	1	1	1	1	1	1	1	1	1	1	1	1	1	1	1	1	1	1	1	1	1	1	1	1	1	1	1	1
434	STMMW_04801	Yes				-	DeoR family transcriptional regulator	1	1	1	1	1	1	1	1	1	1	1	1	1	1	1	1	1	1	1	1	1	1	1	1	1	1	1	1	1	1	1	1	1	1	1	1	1	1	1	1	1	1
435	STMMW_04811	Yes				yajD	HNH endonuclease	1	1	1	1	1	1	1	1	1	1	1	1	1	1	1	1	1	1	1	1	1	1	1	1	1	1	1	1	1	1	1	1	1	1	1	1	1	1	1	1	1	1
436	STMMW_04831	Yes				tsx	nucleoside channel; receptor of phage T6 and colicin K	1	1	1	1	1	1	1	1	1	1	1	1	1	1	1	1	1	1	1	1	1	1	1	1	1	1	1	1	1	1	1	1	1	1	1	1	1	1	1	1	1	1
437	STMMW_04841	Yes				yajI	Putative outer membrane lipoprotein	1	1	1	1	1	1	1	1	1	1	1	1	1	1	1	1	1	1	1	1	1	1	1	1	1	1	1	1	1	1	1	1	1	1	1	1	1	1	1	1	1	1
438	STMMW_04851	Yes				nrdR	NrdR family transcriptional regulator	1	1	1	1	1	1	1	1	1	1	1	1	1	1	1	1	1	1	1	1	1	1	1	1	1	1	1	1	1	1	1	1	1	1	1	1	1	1	1	1	1	1
439	STMMW_04861	Yes				ribD	bifunctional diaminohydroxyphosphoribosylaminopyrimidine deaminase/5-amino-6-(5-phosphoribosylamino)uracil reductase	1	1	1	1	1	1	1	1	1	1	1	1	1	1	1	1	1	1	1	1	1	1	1	1	1	1	1	1	1	1	1	1	1	1	1	1	1	1	1	1	1	1
440	STMMW_04871	Yes				ribH	6,7-dimethyl-8-ribityllumazine synthase	1	1	1	1	1	1	1	1	1	1	1	1	1	1	1	1	1	1	1	1	1	1	1	1	1	1	1	1	1	1	1	1	1	1	1	1	1	1	1	1	1	1
441	STMMW_04881	Yes				nusB	N utilization substance protein B	1	1	1	1	1	1	1	1	1	1	1	1	1	1	1	1	1	1	1	1	1	1	1	1	1	1	1	1	1	1	1	1	1	1	1	1	1	1	1	1	1	1
442	SEN0401	Yes				thiL	thiamine-monophosphate kinase	1	1	1	1	1	1	1	1	1	1	1	1	1	1	1	1	1	1	1	1	1	1	1	1	1	1	1	1	1	1	1	1	1	1	1	1	1	1	1	1	1	1
443	STMMW_04901	Yes				pgpA	phosphatidylglycerophosphatase A	1	1	1	1	1	1	1	1	1	1	1	1	1	1	1	1	1	1	1	1	1	1	1	1	1	1	1	1	1	1	1	1	1	1	1	1	1	1	1	1	1	1
444	STMMW_04911	Yes				yajO	aryl-alcohol dehydrogenase W	1	1	1	1	1	1	1	1	1	1	1	1	1	1	1	1	1	1	1	1	1	1	1	1	1	1	1	1	1	1	1	1	1	1	1	1	1	1	1	1	1	1
445	STMMW_04921	Yes				dxs	1-deoxy-D-xylulose-5-phosphate synthase	1	1	1	1	1	1	1	1	1	1	1	1	1	1	1	1	1	1	1	1	1	1	1	1	1	1	1	1	1	1	1	1	1	1	1	1	1	1	1	1	1	1
446	STMMW_04931	Yes				ispA	geranyl transferase	1	1	1	1	1	1	1	1	1	1	1	1	1	1	1	1	1	1	1	1	1	1	1	1	1	1	1	1	1	1	1	1	1	1	1	1	1	1	1	1	1	1
447	STMMW_04951	Yes				thiI	tRNA 4-thiouridine(8) synthase ThiI	1	1	1	1	1	1	1	1	1	1	1	1	1	1	1	1	1	1	1	1	1	1	1	1	1	1	1	1	1	1	1	1	1	1	1	1	1	1	1	1	1	1
448	STMMW_04961	Yes				phnV	2-aminoethylphosphonate ABC transport system, membrane component PhnV	1	1	1	1	1	1	1	1	1	1	1	1	1	1	1	1	1	1	1	1	1	1	1	1	1	1	1	1	1	1	1	1	1	1	1	1	1	1	1	1	1	1
449	STMMW_04971	Yes				phnU	2-aminoethylphosphonate ABC transporter permease subunit	1	1	1	1	1	1	1	1	1	1	1	1	1	1	1	1	1	1	1	1	1	1	1	1	1	1	1	1	1	1	1	1	1	1	1	1	1	1	1	1	1	1
450	STMMW_04981	Yes				phnT	2-aminoethylphosphonate ABC transport system ATP-binding subunit PhnT	1	1	1	1	1	1	1	1	1	1	1	1	1	1	1	1	1	1	1	1	1	1	1	1	1	1	1	1	1	1	1	1	1	1	1	1	1	1	1	1	1	1
451	STMMW_04991	Yes				phnS	probable periplasmic binding component of 2-aminoethylphosphonate transporter	1	1	1	1	1	1	1	1	1	1	1	1	1	1	1	1	1	1	1	1	1	1	1	1	1	1	1	1	1	1	1	1	1	1	1	1	1	1	1	1	1	1
452	STMMW_05001	Yes				phnR	probable regulator of 2-aminoethylphosphonate uptake and metabolism operon	1	1	1	1	1	1	1	1	1	1	1	1	1	1	1	1	1	1	1	1	1	1	1	1	1	1	1	1	1	1	1	1	1	1	1	1	1	1	1	1	1	1
453	STMMW_05011	Yes				phnW	2-aminoethylphosphonate--pyruvate aminotransferase	1	1	1	1	1	1	1	1	1	1	1	1	1	1	1	1	1	1	1	1	1	1	1	1	1	1	1	1	1	1	1	1	1	1	1	1	1	1	1	1	1	1
454	STMMW_05021	Yes				phnX	phosphonoacetaldehyde hydrolase	1	1	1	1	1	1	1	1	1	1	1	1	1	1	1	1	1	1	1	1	1	1	1	1	1	1	1	1	1	1	1	1	1	1	1	1	1	1	1	1	1	1
455	STMMW_05031	Yes				thiJ	oxidative-stress-resistance chaperone	1	1	1	1	1	1	1	1	1	1	1	1	1	1	1	1	1	1	1	1	1	1	1	1	1	1	1	1	1	1	1	1	1	1	1	1	1	1	1	1	1	1
456	STMMW_05041	Yes				apbA	2-dehydropantoate 2-reductase	1	1	1	1	1	1	1	1	1	1	1	1	1	1	1	1	1	1	1	1	1	1	1	1	1	1	1	1	1	1	1	1	1	1	1	1	1	1	1	1	1	1
457	STMMW_05051	Yes				yajQ	N-(5'phosphoribosyl)anthranilate isomerase	1	1	1	1	1	1	1	1	1	1	1	1	1	1	1	1	1	1	1	1	1	1	1	1	1	1	1	1	1	1	1	1	1	1	1	1	1	1	1	1	1	1
458	STMMW_05061	Yes				yajR	putative MFS family transporter	1	1	1	1	1	1	1	1	1	1	1	1	1	1	1	1	1	1	1	1	1	1	1	1	1	1	1	1	1	1	1	1	1	1	1	1	1	1	1	1	1	1
459	STMMW_05081	Yes				-	periplasmic protein	1	1	1	1	1	1	1	1	1	1	1	1	1	1	1	1	1	1	1	1	1	1	1	1	1	1	1	1	1	1	1	1	1	1	1	1	1	1	1	1	1	1
460	STMMW_05091	Yes				-	tetratricopeptide repeat protein, partial	1	1	1	1	1	1	1	1	1	1	1	1	1	1	1	1	1	1	1	1	1	1	1	1	1	1	1	1	1	1	1	1	1	1	1	1	1	1	1	1	1	1
461	STMMW_05101	Yes				cyoE	protohaeme IX farnesyltransferase (haeme O biosynthesis)	1	1	1	1	1	1	1	1	1	1	1	1	1	1	1	1	1	1	1	1	1	1	1	1	1	1	1	1	1	1	1	1	1	1	1	1	1	1	1	1	1	1
462	STMMW_05111	Yes				cyoD	cytochrome o ubiquinol oxidase subunit IV	1	1	1	1	1	1	1	1	1	1	1	1	1	1	1	1	1	1	1	1	1	1	1	1	1	1	1	1	1	1	1	1	1	1	1	1	1	1	1	1	1	1
463	STMMW_05121	Yes				cyoC	cytochrome o ubiquinol oxidase subunit III	1	1	1	1	1	1	1	1	1	1	1	1	1	1	1	1	1	1	1	1	1	1	1	1	1	1	1	1	1	1	1	1	1	1	1	1	1	1	1	1	1	1
464	STMMW_05131	Yes				cyoB	cytochrome o ubiquinol oxidase subunit I	1	1	1	1	1	1	1	1	1	1	1	1	1	1	1	1	1	1	1	1	1	1	1	1	1	1	1	1	1	1	1	1	1	1	1	1	1	1	1	1	1	1
465	STMMW_05141	Yes				cyoA	cytochrome ubiquinol oxidase subunit II	1	1	1	1	1	1	1	1	1	1	1	1	1	1	1	1	1	1	1	1	1	1	1	1	1	1	1	1	1	1	1	1	1	1	1	1	1	1	1	1	1	1
466	STMMW_05151	Yes				ampG	AmpG family muropeptide MFS transporter	1	1	1	1	1	1	1	1	1	1	1	1	1	1	1	1	1	1	1	1	1	1	1	1	1	1	1	1	1	1	1	1	1	1	1	1	1	1	1	1	1	1
467	STMMW_05161	Yes				yajG	putative lipoprotein YajG precursor	1	1	1	1	1	1	1	1	1	1	1	1	1	1	1	1	1	1	1	1	1	1	1	1	1	1	1	1	1	1	1	1	1	1	1	1	1	1	1	1	1	1
468	STMMW_05171	Yes				bolA	BolA family transcriptional regulator	1	1	1	1	1	1	1	1	1	1	1	1	1	1	1	1	1	1	1	1	1	1	1	1	1	1	1	1	1	1	1	1	1	1	1	1	1	1	1	1	1	1
469	STMMW_05181	Yes				tig	trigger factor	1	1	1	1	1	1	1	1	1	1	1	1	1	1	1	1	1	1	1	1	1	1	1	1	1	1	1	1	1	1	1	1	1	1	1	1	1	1	1	1	1	1
470	STMMW_05191	Yes				clpP	ATP-dependent Clp protease proteolytic subunit	1	1	1	1	1	1	1	1	1	1	1	1	1	1	1	1	1	1	1	1	1	1	1	1	1	1	1	1	1	1	1	1	1	1	1	1	1	1	1	1	1	1
471	STMMW_05201	Yes				clpX	ATP-dependent Clp protease ATP-binding subunit ClpX	1	1	1	1	1	1	1	1	1	1	1	1	1	1	1	1	1	1	1	1	1	1	1	1	1	1	1	1	1	1	1	1	1	1	1	1	1	1	1	1	1	1
472	STMMW_05211	Yes				lon	endopeptidase La	1	1	1	1	1	1	1	1	1	1	1	1	1	1	1	1	1	1	1	1	1	1	1	1	1	1	1	1	1	1	1	1	1	1	1	1	1	1	1	1	1	1
473	STMMW_05231	Yes				cypD	peptidyl-prolyl cis-trans isomerase	1	1	1	1	1	1	1	1	1	1	1	1	1	1	1	1	1	1	1	1	1	1	1	1	1	1	1	1	1	1	1	1	1	1	1	1	1	1	1	1	1	1
474	STMMW_05241	Yes				comE1	competence protein ComEA	1	1	1	1	1	1	1	1	1	1	1	1	1	1	1	1	1	1	1	1	1	1	1	1	1	1	1	1	1	1	1	1	1	1	1	1	1	1	1	1	1	1
475	STMMW_05251	Yes				ybaW	thioesterase	1	1	1	1	1	1	1	1	1	1	1	1	1	1	1	1	1	1	1	1	1	1	1	1	1	1	1	1	1	1	1	1	1	1	1	1	1	1	1	1	1	1
476	STMMW_05261	Yes				ybaX	7-cyano-7-deazaguanine synthase QueC	1	1	1	1	1	1	1	1	1	1	1	1	1	1	1	1	1	1	1	1	1	1	1	1	1	1	1	1	1	1	1	1	1	1	1	1	1	1	1	1	1	1
477	STMMW_05271	Yes				ybaE	nickel ABC-type transport system	1	1	1	1	1	1	1	1	1	1	1	1	1	1	1	1	1	1	1	1	1	1	1	1	1	1	1	1	1	1	1	1	1	1	1	1	1	1	1	1	1	1
478	STMMW_05281	Yes				cof	thiamin pyrimidine pyrophosphate hydrolase	1	1	1	1	1	1	1	1	1	1	1	1	1	1	1	1	1	1	1	1	1	1	1	1	1	1	1	1	1	1	1	1	1	1	1	1	1	1	1	1	1	1
479	STMMW_05291	Yes				cysK	putative cysteine synthase/cystathionine beta-synthase	1	1	1	1	1	1	1	1	1	1	1	1	1	1	1	1	1	1	1	1	1	1	1	1	1	1	1	1	1	1	1	1	1	1	1	1	1	1	1	1	1	1
480	STMMW_05301	Yes				ybaO	Putative HTH-type transcriptional regulator ybaO	1	1	1	1	1	1	1	1	1	1	1	1	1	1	1	1	1	1	1	1	1	1	1	1	1	1	1	1	1	1	1	1	1	1	1	1	1	1	1	1	1	1
481	STMMW_05311	Yes				mdlA	multidrug ABC transporter permease/ATP-binding protein	1	1	1	1	1	1	1	1	1	1	1	1	1	1	1	1	1	1	1	1	1	1	1	1	1	1	1	1	1	1	1	1	1	1	1	1	1	1	1	1	1	1
482	STMMW_05321	Yes				mdlB	multidrug ABC transporter permease/ATP-binding protein	1	1	1	1	1	1	1	1	1	1	1	1	1	1	1	1	1	1	1	1	1	1	1	1	1	1	1	1	1	1	1	1	1	1	1	1	1	1	1	1	1	1
483	STMMW_05331	Yes				glnK	nitrogen regulatory protein P-II 2	1	1	1	1	1	1	1	1	1	1	1	1	1	1	1	1	1	1	1	1	1	1	1	1	1	1	1	1	1	1	1	1	1	1	1	1	1	1	1	1	1	1
484	STMMW_05341	Yes				amtB	putative ammonium transporter	1	1	1	1	1	1	1	1	1	1	1	1	1	1	1	1	1	1	1	1	1	1	1	1	1	1	1	1	1	1	1	1	1	1	1	1	1	1	1	1	1	1
485	STMMW_05351	Yes				tesB	acyl-CoA thioesterase II	1	1	1	1	1	1	1	1	1	1	1	1	1	1	1	1	1	1	1	1	1	1	1	1	1	1	1	1	1	1	1	1	1	1	1	1	1	1	1	1	1	1
486	STMMW_05361	Yes				ybaY	glycoprotein-polysaccharide metabolism	1	1	1	1	1	1	1	1	1	1	1	1	1	1	1	1	1	1	1	1	1	1	1	1	1	1	1	1	1	1	1	1	1	1	1	1	1	1	1	1	1	1
487	STMMW_05371	Yes				ybaZ	putative methylated-DNA methyltransferase	1	1	1	1	1	1	1	1	1	1	1	1	1	1	1	1	1	1	1	1	1	1	1	1	1	1	1	1	1	1	1	1	1	1	1	1	1	1	1	1	1	1
488	STMMW_05381	Yes				ylaB	cyclic diguanylate phosphodiesterase	1	1	1	1	1	1	1	1	1	1	1	1	1	1	1	1	1	1	1	1	1	1	1	1	1	1	1	1	1	1	1	1	1	1	1	1	1	1	1	1	1	1
489	STMMW_05411	Yes				ylaC	sigma70 family sigma factor YlaC	1	1	1	1	1	1	1	1	1	1	1	1	1	1	1	1	1	1	1	1	1	1	1	1	1	1	1	1	1	1	1	1	1	1	1	1	1	1	1	1	1	1
490	STMMW_05421	Yes				maa	maltose O-acetyltransferase	1	1	1	1	1	1	1	1	1	1	1	1	1	1	1	1	1	1	1	1	1	1	1	1	1	1	1	1	1	1	1	1	1	1	1	1	1	1	1	1	1	1
491	STMMW_05441	Yes				ybaJ	Hha toxicity attenuator	1	1	1	1	1	1	1	1	1	1	1	1	1	1	1	1	1	1	1	1	1	1	1	1	1	1	1	1	1	1	1	1	1	1	1	1	1	1	1	1	1	1
492	STMMW_05451	Yes				acrB	multidrug efflux RND transporter permease subunit	1	1	1	1	1	1	1	1	1	1	1	1	1	1	1	1	1	1	1	1	1	1	1	1	1	1	1	1	1	1	1	1	1	1	1	1	1	1	1	1	1	1
493	STMMW_05461	Yes				acrA	MexE family multidrug efflux RND transporter periplasmic adaptor subunit	1	1	1	1	1	1	1	1	1	1	1	1	1	1	1	1	1	1	1	1	1	1	1	1	1	1	1	1	1	1	1	1	1	1	1	1	1	1	1	1	1	1
494	STMMW_05471	Yes				acrR	transcriptional regulator	1	1	1	1	1	1	1	1	1	1	1	1	1	1	1	1	1	1	1	1	1	1	1	1	1	1	1	1	1	1	1	1	1	1	1	1	1	1	1	1	1	1
495	STMMW_05481	Yes				aefA	Potassium efflux system KefA protein	1	1	1	1	1	1	1	1	1	1	1	1	1	1	1	1	1	1	1	1	1	1	1	1	1	1	1	1	1	1	1	1	1	1	1	1	1	1	1	1	1	1
496	STMMW_05491	Yes				-	transposase	1	1	1	1	1	1	1	1	1	1	1	1	1	1	1	1	1	1	1	1	1	1	1	1	1	1	1	1	1	1	1	1	1	1	1	1	1	1	1	1	1	1
497	STMMW_05521	Yes				-	putative membrane protein	1	1	1	1	1	1	1	1	1	1	1	1	1	1	1	1	1	1	1	1	1	1	1	1	1	1	1	1	1	1	1	1	1	1	1	1	1	1	1	1	1	1
498	STMMW_05531	Yes				apt	adenine phosphoribosyltransferase	1	1	1	1	1	1	1	1	1	1	1	1	1	1	1	1	1	1	1	1	1	1	1	1	1	1	1	1	1	1	1	1	1	1	1	1	1	1	1	1	1	1
499	STMMW_05541	Yes				dnaX	DNA polymerase III subunit gamma/tau	1	1	1	1	1	1	1	1	1	1	1	1	1	1	1	1	1	1	1	1	1	1	1	1	1	1	1	1	1	1	1	1	1	1	1	1	1	1	1	1	1	1
500	STMMW_05551	Yes				ybaB	nucleoid-associated protein	1	1	1	1	1	1	1	1	1	1	1	1	1	1	1	1	1	1	1	1	1	1	1	1	1	1	1	1	1	1	1	1	1	1	1	1	1	1	1	1	1	1
501	STMMW_05561	Yes				recR	recombination protein RecR	1	1	1	1	1	1	1	1	1	1	1	1	1	1	1	1	1	1	1	1	1	1	1	1	1	1	1	1	1	1	1	1	1	1	1	1	1	1	1	1	1	1
502	STMMW_05571	Yes				htpG	molecular chaperone HtpG	1	1	1	1	1	1	1	1	1	1	1	1	1	1	1	1	1	1	1	1	1	1	1	1	1	1	1	1	1	1	1	1	1	1	1	1	1	1	1	1	1	1
503	STMMW_05581	Yes				adk	adenylate kinase	1	1	1	1	1	1	1	1	1	1	1	1	1	1	1	1	1	1	1	1	1	1	1	1	1	1	1	1	1	1	1	1	1	1	1	1	1	1	1	1	1	1
504	STMMW_05591	Yes				hemH	ferrochelatase	1	1	1	1	1	1	1	1	1	1	1	1	1	1	1	1	1	1	1	1	1	1	1	1	1	1	1	1	1	1	1	1	1	1	1	1	1	1	1	1	1	1
505	STMMW_05601	Yes				aes	acetyl esterase	1	1	1	1	1	1	1	1	1	1	1	1	1	1	1	1	1	1	1	1	1	1	1	1	1	1	1	1	1	1	1	1	1	1	1	1	1	1	1	1	1	1
506	STMMW_05611	Yes				gsk	inosine/guanosine kinase	1	1	1	1	1	1	1	1	1	1	1	1	1	1	1	1	1	1	1	1	1	1	1	1	1	1	1	1	1	1	1	1	1	1	1	1	1	1	1	1	1	1
507	STMMW_05621	Yes				ybaL	Kef family K(+) transporter	1	1	1	1	1	1	1	1	1	1	1	1	1	1	1	1	1	1	1	1	1	1	1	1	1	1	1	1	1	1	1	1	1	1	1	1	1	1	1	1	1	1
508	STMMW_05631	Yes				fsr	fosmidomycin resistance protein	1	1	1	1	1	1	1	1	1	1	1	1	1	1	1	1	1	1	1	1	1	1	1	1	1	1	1	1	1	1	1	1	1	1	1	1	1	1	1	1	1	1
509	STMMW_05641	Yes				ushA	bifunctional UDP-sugar hydrolase/5'-nucleotidase	1	1	1	1	1	1	1	1	1	1	1	1	1	1	1	1	1	1	1	1	1	1	1	1	1	1	1	1	1	1	1	1	1	1	1	1	1	1	1	1	1	1
510	STMMW_05651	Yes				ybaK	aminoacyl-tRNA deacylase	1	1	1	1	1	1	1	1	1	1	1	1	1	1	1	1	1	1	1	1	1	1	1	1	1	1	1	1	1	1	1	1	1	1	1	1	1	1	1	1	1	1
511	STMMW_05661	Yes				ybaP	TraB ligase	1	1	1	1	1	1	1	1	1	1	1	1	1	1	1	1	1	1	1	1	1	1	1	1	1	1	1	1	1	1	1	1	1	1	1	1	1	1	1	1	1	1
512	STMMW_05671	Yes				-	Secreted protein	1	1	1	1	1	1	1	1	1	1	1	1	1	1	1	1	1	1	1	1	1	1	1	1	1	1	1	1	1	1	1	1	1	1	1	1	1	1	1	1	1	1
513	STMMW_05681	Yes				copA	copper-exporting P-type ATPase A	1	1	1	1	1	1	1	1	1	1	1	1	1	1	1	1	1	1	1	1	1	1	1	1	1	1	1	1	1	1	1	1	1	1	1	1	1	1	1	1	1	1
514	STMMW_05691	Yes				cueR	heavy metal-responsive transcriptional regulator	1	1	1	1	1	1	1	1	1	1	1	1	1	1	1	1	1	1	1	1	1	1	1	1	1	1	1	1	1	1	1	1	1	1	1	1	1	1	1	1	1	1
515	STMMW_05701	Yes				ybbJ	nodulation efficiency protein D	1	1	1	1	1	1	1	1	1	1	1	1	1	1	1	1	1	1	1	1	1	1	1	1	1	1	1	1	1	1	1	1	1	1	1	1	1	1	1	1	1	1
516	STMMW_05711	Yes				ybbK	paraslipin	1	1	1	1	1	1	1	1	1	1	1	1	1	1	1	1	1	1	1	1	1	1	1	1	1	1	1	1	1	1	1	1	1	1	1	1	1	1	1	1	1	1
517	STMMW_05721	Yes				ybbL	putrescine/spermidine ABC transporter ATP-binding protein	1	1	1	1	1	1	1	1	1	1	1	1	1	1	1	1	1	1	1	1	1	1	1	1	1	1	1	1	1	1	1	1	1	1	1	1	1	1	1	1	1	1
518	STMMW_05731	Yes				ybbM	iron export ABC transporter permease subunit FetB	1	1	1	1	1	1	1	1	1	1	1	1	1	1	1	1	1	1	1	1	1	1	1	1	1	1	1	1	1	1	1	1	1	1	1	1	1	1	1	1	1	1
519	STMMW_05741	Yes				ybbN	co-chaperone YbbN	1	1	1	1	1	1	1	1	1	1	1	1	1	1	1	1	1	1	1	1	1	1	1	1	1	1	1	1	1	1	1	1	1	1	1	1	1	1	1	1	1	1
520	STMMW_05751	Yes				ybbO	Putative NAD(P)-dependent oxidoreductase EC-YbbO	1	1	1	1	1	1	1	1	1	1	1	1	1	1	1	1	1	1	1	1	1	1	1	1	1	1	1	1	1	1	1	1	1	1	1	1	1	1	1	1	1	1
521	STMMW_05761	Yes				tesA	multifunctional acyl-CoA thioesterase I; also functions as protease I, lysophospholipaseL(I)	1	1	1	1	1	1	1	1	1	1	1	1	1	1	1	1	1	1	1	1	1	1	1	1	1	1	1	1	1	1	1	1	1	1	1	1	1	1	1	1	1	1
522	STMMW_05771	Yes				ybbA	phosphonate ABC transporter ATP-binding protein, partial	1	1	1	1	1	1	1	1	1	1	1	1	1	1	1	1	1	1	1	1	1	1	1	1	1	1	1	1	1	1	1	1	1	1	1	1	1	1	1	1	1	1
523	STMMW_05781	Yes				ybbP	sugar ABC transporter permease	1	1	1	1	1	1	1	1	1	1	1	1	1	1	1	1	1	1	1	1	1	1	1	1	1	1	1	1	1	1	1	1	1	1	1	1	1	1	1	1	1	1
524	STMMW_05791	Yes				-	outer membrane protein, partial	1	1	1	1	1	1	1	1	1	1	1	1	1	1	1	1	1	1	1	1	1	1	1	1	1	1	1	1	1	1	1	1	1	1	1	1	1	1	1	1	1	1
525	STMMW_05801	Yes				sfbA	methionine ABC transporter ATPase	1	1	1	1	1	1	1	1	1	1	1	1	1	1	1	1	1	1	1	1	1	1	1	1	1	1	1	1	1	1	1	1	1	1	1	1	1	1	1	1	1	1
526	STMMW_05811	Yes				sfbB	putative ABC-type transport system ATPase component	1	1	1	1	1	1	1	1	1	1	1	1	1	1	1	1	1	1	1	1	1	1	1	1	1	1	1	1	1	1	1	1	1	1	1	1	1	1	1	1	1	1
527	STMMW_05821	Yes				sfbC	methionine ABC transporter permease	1	1	1	1	1	1	1	1	1	1	1	1	1	1	1	1	1	1	1	1	1	1	1	1	1	1	1	1	1	1	1	1	1	1	1	1	1	1	1	1	1	1
528	STMMW_05831	Yes				ybbB	tRNA 2-selenouridine(34) synthase MnmH	1	1	1	1	1	1	1	1	1	1	1	1	1	1	1	1	1	1	1	1	1	1	1	1	1	1	1	1	1	1	1	1	1	1	1	1	1	1	1	1	1	1
529	STMMW_05841	Yes				ybbS	HTH-type transcriptional activator AllS	1	1	1	1	1	1	1	1	1	1	1	1	1	1	1	1	1	1	1	1	1	1	1	1	1	1	1	1	1	1	1	1	1	1	1	1	1	1	1	1	1	1
530	STMMW_05851	Yes				allA	ureidoglycolate lyase	1	1	1	1	1	1	1	1	1	1	1	1	1	1	1	1	1	1	1	1	1	1	1	1	1	1	1	1	1	1	1	1	1	1	1	1	1	1	1	1	1	1
531	STMMW_05861	Yes				allR	IclR family transcriptional regulator	1	1	1	1	1	1	1	1	1	1	1	1	1	1	1	1	1	1	1	1	1	1	1	1	1	1	1	1	1	1	1	1	1	1	1	1	1	1	1	1	1	1
532	STMMW_05871	Yes				gcl	glyoxylate carboligase	1	1	1	1	1	1	1	1	1	1	1	1	1	1	1	1	1	1	1	1	1	1	1	1	1	1	1	1	1	1	1	1	1	1	1	1	1	1	1	1	1	1
533	STMMW_05881	Yes				gip	hydroxypyruvate isomerase	1	1	1	1	1	1	1	1	1	1	1	1	1	1	1	1	1	1	1	1	1	1	1	1	1	1	1	1	1	1	1	1	1	1	1	1	1	1	1	1	1	1
534	STMMW_05891	Yes				garRa	2-hydroxy-3-oxopropionate reductase	1	1	1	1	1	1	1	1	1	1	1	1	1	1	1	1	1	1	1	1	1	1	1	1	1	1	1	1	1	1	1	1	1	1	1	1	1	1	1	1	1	1
535	STMMW_05901	Yes				-	Major facilitator family transporter	1	1	1	1	1	1	1	1	1	1	1	1	1	1	1	1	1	1	1	1	1	1	1	1	1	1	1	1	1	1	1	1	1	1	1	1	1	1	1	1	1	1
536	SAL_AC6338AA_AS_01122	No				allP	allantoin permease	1	1	1	1	1	1	1	1	1	1	1	1	1	1	1	1	1	1	1	1	1	1	1	1	1	1	1	1	1	1	1	1	1	1	1	1	1	1	1	1	1	1
537	STM0523	Yes				allB	cyclic amidohydrolase	1	1	1	1	1	1	1	1	1	1	1	1	1	1	1	1	1	1	1	1	1	1	1	1	1	1	1	1	1	1	1	1	1	1	1	1	1	1	1	1	1	1
538	STMMW_05921	Yes				ybbY	putative purine permease YbbY	1	1	1	1	1	1	1	1	1	1	1	1	1	1	1	1	1	1	1	1	1	1	1	1	1	1	1	1	1	1	1	1	1	1	1	1	1	1	1	1	1	1
539	SAL_AC6338AA_AS_01119	No				glxK_3	glycerate kinase 2	1	1	1	1	1	1	1	1	1	1	1	1	1	1	1	1	1	1	1	1	1	1	1	1	1	1	1	1	1	1	1	1	1	1	1	1	1	1	1	1	1	1
540	STMMW_05941	Yes				ylbA	(S)-ureidoglycine aminohydrolase	1	1	1	1	1	1	1	1	1	1	1	1	1	1	1	1	1	1	1	1	1	1	1	1	1	1	1	1	1	1	1	1	1	1	1	1	1	1	1	1	1	1
541	STMMW_05951	Yes				allC	Zn-dependent hydrolase	1	1	1	1	1	1	1	1	1	1	1	1	1	1	1	1	1	1	1	1	1	1	1	1	1	1	1	1	1	1	1	1	1	1	1	1	1	1	1	1	1	1
542	STMMW_05961	Yes				allD	ureidoglycolate dehydrogenase	1	1	1	1	1	1	1	1	1	1	1	1	1	1	1	1	1	1	1	1	1	1	1	1	1	1	1	1	1	1	1	1	1	1	1	1	1	1	1	1	1	1
543	STMMW_05971	Yes				fdrA	acyl-CoA synthetase FdrA	1	1	1	1	1	1	1	1	1	1	1	1	1	1	1	1	1	1	1	1	1	1	1	1	1	1	1	1	1	1	1	1	1	1	1	1	1	1	1	1	1	1
544	STMMW_05981	Yes				ylbE	hypothetical protein	1	1	1	1	1	1	1	1	1	1	1	1	1	1	1	1	1	1	1	1	1	1	1	1	1	1	1	1	1	1	1	1	1	1	1	1	1	1	1	1	1	1
545	STMMW_05991	Yes				ylbF	carboxylase	1	1	1	1	1	1	1	1	1	1	1	1	1	1	1	1	1	1	1	1	1	1	1	1	1	1	1	1	1	1	1	1	1	1	1	1	1	1	1	1	1	1
546	STMMW_06001	Yes				arcC	carbamate kinase	1	1	1	1	1	1	1	1	1	1	1	1	1	1	1	1	1	1	1	1	1	1	1	1	1	1	1	1	1	1	1	1	1	1	1	1	1	1	1	1	1	1
547	STMMW_06011	Yes				purK	phosphoribosylaminoimidazole carboxylase ATPase subunit	1	1	1	1	1	1	1	1	1	1	1	1	1	1	1	1	1	1	1	1	1	1	1	1	1	1	1	1	1	1	1	1	1	1	1	1	1	1	1	1	1	1
548	STMMW_06021	Yes				purE	Phosphoribosylaminoimidazole carboxylase catalytic subunit	1	1	1	1	1	1	1	1	1	1	1	1	1	1	1	1	1	1	1	1	1	1	1	1	1	1	1	1	1	1	1	1	1	1	1	1	1	1	1	1	1	1
549	STMMW_06031	Yes				lpxH	UDP-2,3-diacylglucosamine hydrolase	1	1	1	1	1	1	1	1	1	1	1	1	1	1	1	1	1	1	1	1	1	1	1	1	1	1	1	1	1	1	1	1	1	1	1	1	1	1	1	1	1	1
550	STMMW_06041	Yes				ppiB	peptidyl-prolyl cis-trans isomerase	1	1	1	1	1	1	1	1	1	1	1	1	1	1	1	1	1	1	1	1	1	1	1	1	1	1	1	1	1	1	1	1	1	1	1	1	1	1	1	1	1	1
551	STMMW_06051	Yes				cysS	cysteine--tRNA ligase	1	1	1	1	1	1	1	1	1	1	1	1	1	1	1	1	1	1	1	1	1	1	1	1	1	1	1	1	1	1	1	1	1	1	1	1	1	1	1	1	1	1
552	STMMW_06061	Yes				-	Putative outer membrane protein	1	1	1	1	1	1	1	1	1	1	1	1	1	1	1	1	1	1	1	1	1	1	1	1	1	1	1	1	1	1	1	1	1	1	1	1	1	1	1	1	1	1
553	STMMW_06071	Yes				-	Putative inner membrane protein	1	1	1	1	1	1	1	1	1	1	1	1	1	1	1	1	1	1	1	1	1	1	1	1	1	1	1	1	1	1	1	1	1	1	1	1	1	1	1	1	1	1
554	STMMW_06081	Yes				ybcI	Putative membrane-bound metal-dependent hydrolase	1	1	1	1	1	1	1	1	1	1	1	1	1	1	1	1	1	1	1	1	1	1	1	1	1	1	1	1	1	1	1	1	1	1	1	1	1	1	1	1	1	1
555	STMMW_06101	Yes				folD	bifunctional 5,10-methylene-tetrahydrofolate dehydrogenase/5,10-methylene-tetrahydrofolate cyclohydrolase	1	1	1	1	1	1	1	1	1	1	1	1	1	1	1	1	1	1	1	1	1	1	1	1	1	1	1	1	1	1	1	1	1	1	1	1	1	1	1	1	1	1
556	STMMW_06111	Yes				fimA	Fimbriae-like adhesin SfmA	1	1	1	1	1	1	1	1	1	1	1	1	1	1	1	1	1	1	1	1	1	1	1	1	1	1	1	1	1	1	1	1	1	1	1	1	1	1	1	1	1	1
557	STMMW_06121	Yes				fimI	fimbrin-like protein FimI	1	1	1	1	1	1	1	1	1	1	1	1	1	1	1	1	1	1	1	1	1	1	1	1	1	1	1	1	1	1	1	1	1	1	1	1	1	1	1	1	1	1
558	STMMW_06131	Yes				fimC	Fimbrial periplasmic chaperone SfmC	1	1	1	1	1	1	1	1	1	1	1	1	1	1	1	1	1	1	1	1	1	1	1	1	1	1	1	1	1	1	1	1	1	1	1	1	1	1	1	1	1	1
559	STMMW_06141	Yes				fimD	FimD	1	1	1	1	1	1	1	1	1	1	1	1	1	1	1	1	1	1	1	1	1	1	1	1	1	1	1	1	1	1	1	1	1	1	1	1	1	1	1	1	1	1
560	STMMW_06151	Yes				fimH	Fimbriae-like adhesin SfmH	1	1	1	1	1	1	1	1	1	1	1	1	1	1	1	1	1	1	1	1	1	1	1	1	1	1	1	1	1	1	1	1	1	1	1	1	1	1	1	1	1	1
561	STMMW_06161	Yes				fimF	adhesin	1	1	1	1	1	1	1	1	1	1	1	1	1	1	1	1	1	1	1	1	1	1	1	1	1	1	1	1	1	1	1	1	1	1	1	1	1	1	1	1	1	1
562	STMMW_06171	Yes				fimZ	two-component system response regulator	1	1	1	1	1	1	1	1	1	1	1	1	1	1	1	1	1	1	1	1	1	1	1	1	1	1	1	1	1	1	1	1	1	1	1	1	1	1	1	1	1	1
563	STMMW_06181	Yes				fimY	regulator of fimbriae expression FimY	1	1	1	1	1	1	1	1	1	1	1	1	1	1	1	1	1	1	1	1	1	1	1	1	1	1	1	1	1	1	1	1	1	1	1	1	1	1	1	1	1	1
564	STMMW_06191	Yes				-	diguanylate cyclase	1	1	1	1	1	1	1	1	1	1	1	1	1	1	1	1	1	1	1	1	1	1	1	1	1	1	1	1	1	1	1	1	1	1	1	1	1	1	1	1	1	1
565	STMMW_06201	Yes				fimW	helix-turn-helix transcriptional regulator	1	1	1	1	1	1	1	1	1	1	1	1	1	1	1	1	1	1	1	1	1	1	1	1	1	1	1	1	1	1	1	1	1	1	1	1	1	1	1	1	1	1
566	STMMW_06231	Yes				-	putative membrane protein	1	1	1	1	1	1	1	1	1	1	1	1	1	1	1	1	1	1	1	1	1	1	1	1	1	1	1	1	1	1	1	1	1	1	1	1	1	1	1	1	1	1
567	STMMW_06241	Yes				gtrBa	bactoprenol glucosyl transferase	1	1	1	1	1	1	1	1	1	1	1	1	1	1	1	1	1	1	1	1	1	1	1	1	1	1	1	1	1	1	1	1	1	1	1	1	1	1	1	1	1	1
568	STMMW_06251	Yes				gtrAa	phage glucose translocase	1	1	1	1	1	1	1	1	1	1	1	1	1	1	1	1	1	1	1	1	1	1	1	1	1	1	1	1	1	1	1	1	1	1	1	1	1	1	1	1	1	1
569	SAL_AC6338AA_AS_01084	No				cusS	two-component sensor histidine kinase	1	1	1	1	1	1	1	1	1	1	1	1	1	1	1	1	1	1	1	1	1	1	1	1	1	1	1	1	1	1	1	1	1	1	1	1	1	1	1	1	1	1
570	STMMW_06281	Yes				ykgD	Putative HTH-type transcriptional regulator YkgD	1	1	1	1	1	1	1	1	1	1	1	1	1	1	1	1	1	1	1	1	1	1	1	1	1	1	1	1	1	1	1	1	1	1	1	1	1	1	1	1	1	1
571	STMMW_06291	Yes				ykgC	pyridine nucleotide-disulfide oxidoreductase	1	1	1	1	1	1	1	1	1	1	1	1	1	1	1	1	1	1	1	1	1	1	1	1	1	1	1	1	1	1	1	1	1	1	1	1	1	1	1	1	1	1
572	STMMW_06311	Yes				ykgB	membrane protein	1	1	1	1	1	1	1	1	1	1	1	1	1	1	1	1	1	1	1	1	1	1	1	1	1	1	1	1	1	1	1	1	1	1	1	1	1	1	1	1	1	1
573	STMMW_06321	Yes				-	Putative ATPase involved in DNA repair	1	1	1	1	1	1	1	1	1	1	1	1	1	1	1	1	1	1	1	1	1	1	1	1	1	1	1	1	1	1	1	1	1	1	1	1	1	1	1	1	1	1
574	STMMW_06331	Yes				pheP	aromatic amino acid transporter	1	1	1	1	1	1	1	1	1	1	1	1	1	1	1	1	1	1	1	1	1	1	1	1	1	1	1	1	1	1	1	1	1	1	1	1	1	1	1	1	1	1
575	STMMW_06341	Yes				ybdG	miniconductance mechanosensitive channel	1	1	1	1	1	1	1	1	1	1	1	1	1	1	1	1	1	1	1	1	1	1	1	1	1	1	1	1	1	1	1	1	1	1	1	1	1	1	1	1	1	1
576	STMMW_06351	Yes				apeE	outer membrane esterase	1	1	1	1	1	1	1	1	1	1	1	1	1	1	1	1	1	1	1	1	1	1	1	1	1	1	1	1	1	1	1	1	1	1	1	1	1	1	1	1	1	1
577	STMMW_06361	Yes				-	NtrC family Transcriptional regulator	1	1	1	1	1	1	1	1	1	1	1	1	1	1	1	1	1	1	1	1	1	1	1	1	1	1	1	1	1	1	1	1	1	1	1	1	1	1	1	1	1	1
578	STMMW_06371	Yes				-	phosphosugar isomerase	1	1	1	1	1	1	1	1	1	1	1	1	1	1	1	1	1	1	1	1	1	1	1	1	1	1	1	1	1	1	1	1	1	1	1	1	1	1	1	1	1	1
579	STMMW_06381	Yes				-	sugar isomerase	1	1	1	1	1	1	1	1	1	1	1	1	1	1	1	1	1	1	1	1	1	1	1	1	1	1	1	1	1	1	1	1	1	1	1	1	1	1	1	1	1	1
580	STMMW_06391	Yes				manZ	PTS mannose enzyme II, D component	1	1	1	1	1	1	1	1	1	1	1	1	1	1	1	1	1	1	1	1	1	1	1	1	1	1	1	1	1	1	1	1	1	1	1	1	1	1	1	1	1	1
581	STMMW_06401	Yes				manY	PTS mannose transporter subunit IICD	1	1	1	1	1	1	1	1	1	1	1	1	1	1	1	1	1	1	1	1	1	1	1	1	1	1	1	1	1	1	1	1	1	1	1	1	1	1	1	1	1	1
582	STMMW_06411	Yes				manX	PTS mannose transporter subunit IIAB	1	1	1	1	1	1	1	1	1	1	1	1	1	1	1	1	1	1	1	1	1	1	1	1	1	1	1	1	1	1	1	1	1	1	1	1	1	1	1	1	1	1
583	STMMW_06421	Yes				manX	PTS mannose transporter subunit IIAB	1	1	1	1	1	1	1	1	1	1	1	1	1	1	1	1	1	1	1	1	1	1	1	1	1	1	1	1	1	1	1	1	1	1	1	1	1	1	1	1	1	1
584	STMMW_06431	Yes				nfnB	NAD(P)H nitroreductase	1	1	1	1	1	1	1	1	1	1	1	1	1	1	1	1	1	1	1	1	1	1	1	1	1	1	1	1	1	1	1	1	1	1	1	1	1	1	1	1	1	1
585	STMMW_06441	Yes				ybdF	tetR family transcriptional regulator	1	1	1	1	1	1	1	1	1	1	1	1	1	1	1	1	1	1	1	1	1	1	1	1	1	1	1	1	1	1	1	1	1	1	1	1	1	1	1	1	1	1
586	STMMW_06451	Yes				ramR	TetR family transcriptional regulator	1	1	1	1	1	1	1	1	1	1	1	1	1	1	1	1	1	1	1	1	1	1	1	1	1	1	1	1	1	1	1	1	1	1	1	1	1	1	1	1	1	1
587	STMMW_06461	Yes				ramA	transcriptional activator RamA	1	1	1	1	1	1	1	1	1	1	1	1	1	1	1	1	1	1	1	1	1	1	1	1	1	1	1	1	1	1	1	1	1	1	1	1	1	1	1	1	1	1
588	STMMW_06481	Yes				ybdK	carboxylate--amine ligase	1	1	1	1	1	1	1	1	1	1	1	1	1	1	1	1	1	1	1	1	1	1	1	1	1	1	1	1	1	1	1	1	1	1	1	1	1	1	1	1	1	1
589	STMMW_06491	Yes				entD	enterobactin synthase component D	1	1	1	1	1	1	1	1	1	1	1	1	1	1	1	1	1	1	1	1	1	1	1	1	1	1	1	1	1	1	1	1	1	1	1	1	1	1	1	1	1	1
590	STMMW_06501	Yes				fepA	outer membrane receptor FepA	1	1	1	1	1	1	1	1	1	1	1	1	1	1	1	1	1	1	1	1	1	1	1	1	1	1	1	1	1	1	1	1	1	1	1	1	1	1	1	1	1	1
591	STMMW_06511	Yes				fes	enterochelin esterase	1	1	1	1	1	1	1	1	1	1	1	1	1	1	1	1	1	1	1	1	1	1	1	1	1	1	1	1	1	1	1	1	1	1	1	1	1	1	1	1	1	1
592	STMMW_06531	Yes				entF	enterobactin synthase subunit F	1	1	1	1	1	1	1	1	1	1	1	1	1	1	1	1	1	1	1	1	1	1	1	1	1	1	1	1	1	1	1	1	1	1	1	1	1	1	1	1	1	1
593	STMMW_06541	Yes				fepE	LPS O-antigen length regulator	1	1	1	1	1	1	1	1	1	1	1	1	1	1	1	1	1	1	1	1	1	1	1	1	1	1	1	1	1	1	1	1	1	1	1	1	1	1	1	1	1	1
594	STMMW_06551	Yes				fepC	ferric enterobactin transport ATP-binding protein FepC	1	1	1	1	1	1	1	1	1	1	1	1	1	1	1	1	1	1	1	1	1	1	1	1	1	1	1	1	1	1	1	1	1	1	1	1	1	1	1	1	1	1
595	STMMW_06561	Yes				fepG	iron-enterobactin transporter permease	1	1	1	1	1	1	1	1	1	1	1	1	1	1	1	1	1	1	1	1	1	1	1	1	1	1	1	1	1	1	1	1	1	1	1	1	1	1	1	1	1	1
596	STMMW_06571	Yes				fepD	ferric anguibactin ABC transporter permease	1	1	1	1	1	1	1	1	1	1	1	1	1	1	1	1	1	1	1	1	1	1	1	1	1	1	1	1	1	1	1	1	1	1	1	1	1	1	1	1	1	1
597	STMMW_06581	Yes				ybdA	enterobactin exporter EntS	1	1	1	1	1	1	1	1	1	1	1	1	1	1	1	1	1	1	1	1	1	1	1	1	1	1	1	1	1	1	1	1	1	1	1	1	1	1	1	1	1	1
598	STMMW_06591	Yes				fepB	Fe2+-enterobactin ABC transporter substrate-binding protein	1	1	1	1	1	1	1	1	1	1	1	1	1	1	1	1	1	1	1	1	1	1	1	1	1	1	1	1	1	1	1	1	1	1	1	1	1	1	1	1	1	1
599	STMMW_06601	Yes				entC	isochorismate synthase EntC	1	1	1	1	1	1	1	1	1	1	1	1	1	1	1	1	1	1	1	1	1	1	1	1	1	1	1	1	1	1	1	1	1	1	1	1	1	1	1	1	1	1
600	STMMW_06611	Yes				entE	enterobactin synthase subunit E	1	1	1	1	1	1	1	1	1	1	1	1	1	1	1	1	1	1	1	1	1	1	1	1	1	1	1	1	1	1	1	1	1	1	1	1	1	1	1	1	1	1
601	STMMW_06621	Yes				entB	isochorismatase	1	1	1	1	1	1	1	1	1	1	1	1	1	1	1	1	1	1	1	1	1	1	1	1	1	1	1	1	1	1	1	1	1	1	1	1	1	1	1	1	1	1
602	STMMW_06631	Yes				entA	2,3-dihydro-2,3-dihydroxybenzoate dehydrogenase	1	1	1	1	1	1	1	1	1	1	1	1	1	1	1	1	1	1	1	1	1	1	1	1	1	1	1	1	1	1	1	1	1	1	1	1	1	1	1	1	1	1
603	STMMW_06641	Yes				ybdB	thioesterase in enterobactin biosynthesis EntH	1	1	1	1	1	1	1	1	1	1	1	1	1	1	1	1	1	1	1	1	1	1	1	1	1	1	1	1	1	1	1	1	1	1	1	1	1	1	1	1	1	1
604	STMMW_06651	Yes				cstAa	carbon starvation protein A	1	1	1	1	1	1	1	1	1	1	1	1	1	1	1	1	1	1	1	1	1	1	1	1	1	1	1	1	1	1	1	1	1	1	1	1	1	1	1	1	1	1
605	STMMW_06671	Yes				ybdH	oxidoreductase	1	1	1	1	1	1	1	1	1	1	1	1	1	1	1	1	1	1	1	1	1	1	1	1	1	1	1	1	1	1	1	1	1	1	1	1	1	1	1	1	1	1
606	STMMW_06681	Yes				ybdL	putative aminotransferase	1	1	1	1	1	1	1	1	1	1	1	1	1	1	1	1	1	1	1	1	1	1	1	1	1	1	1	1	1	1	1	1	1	1	1	1	1	1	1	1	1	1
607	STMMW_06691	Yes				ybdM	transcriptional regulator	1	1	1	1	1	1	1	1	1	1	1	1	1	1	1	1	1	1	1	1	1	1	1	1	1	1	1	1	1	1	1	1	1	1	1	1	1	1	1	1	1	1
608	STMMW_06701	Yes				ybdN	phosphoadenosine phosphosulfate reductase	1	1	1	1	1	1	1	1	1	1	1	1	1	1	1	1	1	1	1	1	1	1	1	1	1	1	1	1	1	1	1	1	1	1	1	1	1	1	1	1	1	1
609	STMMW_06711	Yes				ybdO	LysR family transcriptional regulator	1	1	1	1	1	1	1	1	1	1	1	1	1	1	1	1	1	1	1	1	1	1	1	1	1	1	1	1	1	1	1	1	1	1	1	1	1	1	1	1	1	1
610	STMMW_06721	Yes				dsbG	disulfide isomerase/thiol-disulfide oxidase	1	1	1	1	1	1	1	1	1	1	1	1	1	1	1	1	1	1	1	1	1	1	1	1	1	1	1	1	1	1	1	1	1	1	1	1	1	1	1	1	1	1
611	STMMW_06731	Yes				ahpC	alkyl hydroperoxide reductase subunit C	1	1	1	1	1	1	1	1	1	1	1	1	1	1	1	1	1	1	1	1	1	1	1	1	1	1	1	1	1	1	1	1	1	1	1	1	1	1	1	1	1	1
612	STMMW_06741	Yes				ahpF	alkyl hydroperoxide reductase subunit F	1	1	1	1	1	1	1	1	1	1	1	1	1	1	1	1	1	1	1	1	1	1	1	1	1	1	1	1	1	1	1	1	1	1	1	1	1	1	1	1	1	1
613	STMMW_06751	Yes				-	component of anaerobic dehydrogenase	1	1	1	1	1	1	1	1	1	1	1	1	1	1	1	1	1	1	1	1	1	1	1	1	1	1	1	1	1	1	1	1	1	1	1	1	1	1	1	1	1	1
614	STMMW_06761	Yes				-	DMSO reductase subunit A	1	1	1	1	1	1	1	1	1	1	1	1	1	1	1	1	1	1	1	1	1	1	1	1	1	1	1	1	1	1	1	1	1	1	1	1	1	1	1	1	1	1
615	STMMW_06771	Yes				-	dimethyl sulfoxide reductase subunit B	1	1	1	1	1	1	1	1	1	1	1	1	1	1	1	1	1	1	1	1	1	1	1	1	1	1	1	1	1	1	1	1	1	1	1	1	1	1	1	1	1	1
616	STMMW_06781	Yes				-	anaerobic dimethyl sulfoxide reductase subunit C	1	1	1	1	1	1	1	1	1	1	1	1	1	1	1	1	1	1	1	1	1	1	1	1	1	1	1	1	1	1	1	1	1	1	1	1	1	1	1	1	1	1
617	STMMW_06791	Yes				ybdQ	universal stress protein UspG	1	1	1	1	1	1	1	1	1	1	1	1	1	1	1	1	1	1	1	1	1	1	1	1	1	1	1	1	1	1	1	1	1	1	1	1	1	1	1	1	1	1
618	STMMW_06801	Yes				ybdR	glutathione-dependent formaldehyde dehydrogenase	1	1	1	1	1	1	1	1	1	1	1	1	1	1	1	1	1	1	1	1	1	1	1	1	1	1	1	1	1	1	1	1	1	1	1	1	1	1	1	1	1	1
619	STMMW_06811	Yes				rnk	nucleoside diphosphate kinase regulator	1	1	1	1	1	1	1	1	1	1	1	1	1	1	1	1	1	1	1	1	1	1	1	1	1	1	1	1	1	1	1	1	1	1	1	1	1	1	1	1	1	1
620	STMMW_06821	Yes				rna	ribonuclease I precursor	1	1	1	1	1	1	1	1	1	1	1	1	1	1	1	1	1	1	1	1	1	1	1	1	1	1	1	1	1	1	1	1	1	1	1	1	1	1	1	1	1	1
621	STMMW_06831	Yes				citT	anion permease	1	1	1	1	1	1	1	1	1	1	1	1	1	1	1	1	1	1	1	1	1	1	1	1	1	1	1	1	1	1	1	1	1	1	1	1	1	1	1	1	1	1
622	STMMW_06841	Yes				citG	2-(5'-triphosphoribosyl)-3'-dephospho CoA synthase	1	1	1	1	1	1	1	1	1	1	1	1	1	1	1	1	1	1	1	1	1	1	1	1	1	1	1	1	1	1	1	1	1	1	1	1	1	1	1	1	1	1
623	STMMW_06851	Yes				citX	citrate lyase holo-ACP synthase	1	1	1	1	1	1	1	1	1	1	1	1	1	1	1	1	1	1	1	1	1	1	1	1	1	1	1	1	1	1	1	1	1	1	1	1	1	1	1	1	1	1
624	STMMW_06861	Yes				citF	citrate lyase subunit alpha	1	1	1	1	1	1	1	1	1	1	1	1	1	1	1	1	1	1	1	1	1	1	1	1	1	1	1	1	1	1	1	1	1	1	1	1	1	1	1	1	1	1
625	STMMW_06871	Yes				citE	citrate (pro-3S)-lyase subunit beta	1	1	1	1	1	1	1	1	1	1	1	1	1	1	1	1	1	1	1	1	1	1	1	1	1	1	1	1	1	1	1	1	1	1	1	1	1	1	1	1	1	1
626	STMMW_06891	Yes				citC	[citrate (pro-3S)-lyase] ligase	1	1	1	1	1	1	1	1	1	1	1	1	1	1	1	1	1	1	1	1	1	1	1	1	1	1	1	1	1	1	1	1	1	1	1	1	1	1	1	1	1	1
627	STMMW_06901	Yes				citA	sensor histidine kinase	1	1	1	1	1	1	1	1	1	1	1	1	1	1	1	1	1	1	1	1	1	1	1	1	1	1	1	1	1	1	1	1	1	1	1	1	1	1	1	1	1	1
628	STMMW_06911	Yes				citB	two-component response regulator DpiA	1	1	1	1	1	1	1	1	1	1	1	1	1	1	1	1	1	1	1	1	1	1	1	1	1	1	1	1	1	1	1	1	1	1	1	1	1	1	1	1	1	1
629	STMMW_06921	Yes				dcuC	anaerobic C4-dicarboxylate transporter DcuC	1	1	1	1	1	1	1	1	1	1	1	1	1	1	1	1	1	1	1	1	1	1	1	1	1	1	1	1	1	1	1	1	1	1	1	1	1	1	1	1	1	1
630	STMMW_06931	Yes				pagP	phospholipid:lipid A palmitoyltransferase	1	1	1	1	1	1	1	1	1	1	1	1	1	1	1	1	1	1	1	1	1	1	1	1	1	1	1	1	1	1	1	1	1	1	1	1	1	1	1	1	1	1
631	STMMW_06951	Yes				ccrB	putative fluoride ion transporter CrcB	1	1	1	1	1	1	1	1	1	1	1	1	1	1	1	1	1	1	1	1	1	1	1	1	1	1	1	1	1	1	1	1	1	1	1	1	1	1	1	1	1	1
632	STMMW_06961	Yes				ybeM	Carbon-nitrogen hydrolase	1	1	1	1	1	1	1	1	1	1	1	1	1	1	1	1	1	1	1	1	1	1	1	1	1	1	1	1	1	1	1	1	1	1	1	1	1	1	1	1	1	1
633	STMMW_06981	Yes				lipA	lipoyl synthase	1	1	1	1	1	1	1	1	1	1	1	1	1	1	1	1	1	1	1	1	1	1	1	1	1	1	1	1	1	1	1	1	1	1	1	1	1	1	1	1	1	1
634	STMMW_06991	Yes				ybeF	LysR family transcriptional regulator	1	1	1	1	1	1	1	1	1	1	1	1	1	1	1	1	1	1	1	1	1	1	1	1	1	1	1	1	1	1	1	1	1	1	1	1	1	1	1	1	1	1
635	STMMW_07001	Yes				lipB	lipoyl(octanoyl) transferase	1	1	1	1	1	1	1	1	1	1	1	1	1	1	1	1	1	1	1	1	1	1	1	1	1	1	1	1	1	1	1	1	1	1	1	1	1	1	1	1	1	1
636	STMMW_07021	Yes				dacA	D-alanyl-D-alanine carboxypeptidase DacA	1	1	1	1	1	1	1	1	1	1	1	1	1	1	1	1	1	1	1	1	1	1	1	1	1	1	1	1	1	1	1	1	1	1	1	1	1	1	1	1	1	1
637	STMMW_07031	Yes				rlpA	rare lipoprotein A, partial	1	1	1	1	1	1	1	1	1	1	1	1	1	1	1	1	1	1	1	1	1	1	1	1	1	1	1	1	1	1	1	1	1	1	1	1	1	1	1	1	1	1
638	STMMW_07041	Yes				mrdB	cell wall shape-determining protein	1	1	1	1	1	1	1	1	1	1	1	1	1	1	1	1	1	1	1	1	1	1	1	1	1	1	1	1	1	1	1	1	1	1	1	1	1	1	1	1	1	1
639	STMMW_07051	Yes				mrdA	penicillin-binding protein 2	1	1	1	1	1	1	1	1	1	1	1	1	1	1	1	1	1	1	1	1	1	1	1	1	1	1	1	1	1	1	1	1	1	1	1	1	1	1	1	1	1	1
640	STMMW_07061	Yes				ybeA	23S rRNA (pseudouridine(1915)-N(3))-methyltransferase RlmH	1	1	1	1	1	1	1	1	1	1	1	1	1	1	1	1	1	1	1	1	1	1	1	1	1	1	1	1	1	1	1	1	1	1	1	1	1	1	1	1	1	1
641	STMMW_07071	Yes				ybeB	ribosome silencing factor RsfS	1	1	1	1	1	1	1	1	1	1	1	1	1	1	1	1	1	1	1	1	1	1	1	1	1	1	1	1	1	1	1	1	1	1	1	1	1	1	1	1	1	1
642	STMMW_07081	Yes				cobC	alpha ribazole-5'-P phosphatase	1	1	1	1	1	1	1	1	1	1	1	1	1	1	1	1	1	1	1	1	1	1	1	1	1	1	1	1	1	1	1	1	1	1	1	1	1	1	1	1	1	1
643	STMMW_07091	Yes				cobD	threonine-phosphate decarboxylase	1	1	1	1	1	1	1	1	1	1	1	1	1	1	1	1	1	1	1	1	1	1	1	1	1	1	1	1	1	1	1	1	1	1	1	1	1	1	1	1	1	1
644	STMMW_07101	Yes				nadD	DNA polymerase III subunit delta	1	1	1	1	1	1	1	1	1	1	1	1	1	1	1	1	1	1	1	1	1	1	1	1	1	1	1	1	1	1	1	1	1	1	1	1	1	1	1	1	1	1
645	STMMW_07111	Yes				holA	DNA polymerase III subunit delta	1	1	1	1	1	1	1	1	1	1	1	1	1	1	1	1	1	1	1	1	1	1	1	1	1	1	1	1	1	1	1	1	1	1	1	1	1	1	1	1	1	1
646	STMMW_07121	Yes				rlpB	rare lipoprotein B precursor	1	1	1	1	1	1	1	1	1	1	1	1	1	1	1	1	1	1	1	1	1	1	1	1	1	1	1	1	1	1	1	1	1	1	1	1	1	1	1	1	1	1
647	STMMW_07131	Yes				leuS	Aminoacyl-tRNA synthetase, class Ia	1	1	1	1	1	1	1	1	1	1	1	1	1	1	1	1	1	1	1	1	1	1	1	1	1	1	1	1	1	1	1	1	1	1	1	1	1	1	1	1	1	1
648	STMMW_07141	Yes				uxaA1	probable hydrolase N-terminus STY0700	1	1	1	1	1	1	1	1	1	1	1	1	1	1	1	1	1	1	1	1	1	1	1	1	1	1	1	1	1	1	1	1	1	1	1	1	1	1	1	1	1	1
649	STMMW_07151	Yes				uxaA2	D-galactarate dehydratase / Altronate hydrolase	1	1	1	1	1	1	1	1	1	1	1	1	1	1	1	1	1	1	1	1	1	1	1	1	1	1	1	1	1	1	1	1	1	1	1	1	1	1	1	1	1	1
650	STMMW_07161	Yes				-	2-keto-3-deoxygluconate permease 2	1	1	1	1	1	1	1	1	1	1	1	1	1	1	1	1	1	1	1	1	1	1	1	1	1	1	1	1	1	1	1	1	1	1	1	1	1	1	1	1	1	1
651	NCTC12418_01338	Yes				-	putative sigma-54 dependent transcriptional regulator	1	1	1	1	1	1	1	1	1	1	1	1	1	1	1	1	1	1	1	1	1	1	1	1	1	1	1	1	1	1	1	1	1	1	1	1	1	1	1	1	1	1
652	STMMW_07181	Yes				ybeL	Putative alpha helical protein	1	1	1	1	1	1	1	1	1	1	1	1	1	1	1	1	1	1	1	1	1	1	1	1	1	1	1	1	1	1	1	1	1	1	1	1	1	1	1	1	1	1
653	STMMW_07191	Yes				ybeQ	sel1 repeat-containing family protein, partial	1	1	1	1	1	1	1	1	1	1	1	1	1	1	1	1	1	1	1	1	1	1	1	1	1	1	1	1	1	1	1	1	1	1	1	1	1	1	1	1	1	1
654	STMMW_07201	Yes				ybeR	protein ybeU	1	1	1	1	1	1	1	1	1	1	1	1	1	1	1	1	1	1	1	1	1	1	1	1	1	1	1	1	1	1	1	1	1	1	1	1	1	1	1	1	1	1
655	SAL_AC6338AA_AS_00990	No				-	molecular chaperone DnaJ	1	1	1	1	1	1	1	1	1	1	1	1	1	1	1	1	1	1	1	1	1	1	1	1	1	1	1	1	1	1	1	1	1	1	1	1	1	1	1	1	1	1
656	STM0657	Yes				-	putative cytoplasmic protein	1	1	1	1	1	1	1	1	1	1	1	1	1	1	1	1	1	1	1	1	1	1	1	1	1	1	1	1	1	1	1	1	1	1	1	1	1	1	1	1	1	1
657	STMMW_07231	Yes				ybeV	molecular chaperone DnaJ	1	1	1	1	1	1	1	1	1	1	1	1	1	1	1	1	1	1	1	1	1	1	1	1	1	1	1	1	1	1	1	1	1	1	1	1	1	1	1	1	1	1
658	STMMW_07241	Yes				hscC	molecular chaperone HscC	1	1	1	1	1	1	1	1	1	1	1	1	1	1	1	1	1	1	1	1	1	1	1	1	1	1	1	1	1	1	1	1	1	1	1	1	1	1	1	1	1	1
659	STMMW_07251	Yes				-	putative conserved hypothetical protein	1	1	1	1	1	1	1	1	1	1	1	1	1	1	1	1	1	1	1	1	1	1	1	1	1	1	1	1	1	1	1	1	1	1	1	1	1	1	1	1	1	1
660	STMMW_07261	Yes				rihA	pyrimidine-specific ribonucleoside hydrolase RihA	1	1	1	1	1	1	1	1	1	1	1	1	1	1	1	1	1	1	1	1	1	1	1	1	1	1	1	1	1	1	1	1	1	1	1	1	1	1	1	1	1	1
661	SAL_AC6338AA_AS_00984	No				glnQ_1	glutamine ABC transporter ATP-binding protein	1	1	1	1	1	1	1	1	1	1	1	1	1	1	1	1	1	1	1	1	1	1	1	1	1	1	1	1	1	1	1	1	1	1	1	1	1	1	1	1	1	1
662	STMMW_07281	Yes				gltK	amino acid ABC transporter permease	1	1	1	1	1	1	1	1	1	1	1	1	1	1	1	1	1	1	1	1	1	1	1	1	1	1	1	1	1	1	1	1	1	1	1	1	1	1	1	1	1	1
663	STMMW_07291	Yes				gltJ	glutamate/aspartate ABC transporter permease GltJ	1	1	1	1	1	1	1	1	1	1	1	1	1	1	1	1	1	1	1	1	1	1	1	1	1	1	1	1	1	1	1	1	1	1	1	1	1	1	1	1	1	1
664	STMMW_07301	Yes				gltI	ABC superfamily (bind_prot), glutamate/aspartate transporter	1	1	1	1	1	1	1	1	1	1	1	1	1	1	1	1	1	1	1	1	1	1	1	1	1	1	1	1	1	1	1	1	1	1	1	1	1	1	1	1	1	1
665	STMMW_07311	Yes				lnt	apolipoprotein N-acyltransferase	1	1	1	1	1	1	1	1	1	1	1	1	1	1	1	1	1	1	1	1	1	1	1	1	1	1	1	1	1	1	1	1	1	1	1	1	1	1	1	1	1	1
666	STMMW_07321	Yes				ybeX	cobalt transporter	1	1	1	1	1	1	1	1	1	1	1	1	1	1	1	1	1	1	1	1	1	1	1	1	1	1	1	1	1	1	1	1	1	1	1	1	1	1	1	1	1	1
667	STMMW_07331	Yes				ybeY	rRNA maturation RNase YbeY	1	1	1	1	1	1	1	1	1	1	1	1	1	1	1	1	1	1	1	1	1	1	1	1	1	1	1	1	1	1	1	1	1	1	1	1	1	1	1	1	1	1
668	STMMW_07341	Yes				phoL	ATP-binding protein	1	1	1	1	1	1	1	1	1	1	1	1	1	1	1	1	1	1	1	1	1	1	1	1	1	1	1	1	1	1	1	1	1	1	1	1	1	1	1	1	1	1
669	STMMW_07351	Yes				miaB	tRNA (N6-isopentenyl adenosine(37)-C2)-methylthiotransferase MiaB	1	1	1	1	1	1	1	1	1	1	1	1	1	1	1	1	1	1	1	1	1	1	1	1	1	1	1	1	1	1	1	1	1	1	1	1	1	1	1	1	1	1
670	STMMW_07361	Yes				ubiF	Putative 2-octaprenyl-3-methyl-6-methoxy-1,4-benzoquinol hydroxylase	1	1	1	1	1	1	1	1	1	1	1	1	1	1	1	1	1	1	1	1	1	1	1	1	1	1	1	1	1	1	1	1	1	1	1	1	1	1	1	1	1	1
671	STMMW_07371	Yes				-	inner membrane protein	1	1	1	1	1	1	1	1	1	1	1	1	1	1	1	1	1	1	1	1	1	1	1	1	1	1	1	1	1	1	1	1	1	1	1	1	1	1	1	1	1	1
672	STMMW_07381	Yes				asnB	asparagine synthase B	1	1	1	1	1	1	1	1	1	1	1	1	1	1	1	1	1	1	1	1	1	1	1	1	1	1	1	1	1	1	1	1	1	1	1	1	1	1	1	1	1	1
673	STMMW_07391	Yes				nagD	UMP phosphatase	1	1	1	1	1	1	1	1	1	1	1	1	1	1	1	1	1	1	1	1	1	1	1	1	1	1	1	1	1	1	1	1	1	1	1	1	1	1	1	1	1	1
674	STMMW_07401	Yes				nagC	DNA-binding transcriptional dual regulator NagC	1	1	1	1	1	1	1	1	1	1	1	1	1	1	1	1	1	1	1	1	1	1	1	1	1	1	1	1	1	1	1	1	1	1	1	1	1	1	1	1	1	1
675	STMMW_07411	Yes				nagA	N-acetylglucosamine-6-phosphate deacetylase	1	1	1	1	1	1	1	1	1	1	1	1	1	1	1	1	1	1	1	1	1	1	1	1	1	1	1	1	1	1	1	1	1	1	1	1	1	1	1	1	1	1
676	STMMW_07421	Yes				nagB	glucosamine-6-phosphate deaminase	1	1	1	1	1	1	1	1	1	1	1	1	1	1	1	1	1	1	1	1	1	1	1	1	1	1	1	1	1	1	1	1	1	1	1	1	1	1	1	1	1	1
677	STMMW_07431	Yes				nagE	PTS N-acetyl glucosamine specific transporter subunits IIABC	1	1	1	1	1	1	1	1	1	1	1	1	1	1	1	1	1	1	1	1	1	1	1	1	1	1	1	1	1	1	1	1	1	1	1	1	1	1	1	1	1	1
678	STMMW_07441	Yes				glnS	glutamine--tRNA ligase	1	1	1	1	1	1	1	1	1	1	1	1	1	1	1	1	1	1	1	1	1	1	1	1	1	1	1	1	1	1	1	1	1	1	1	1	1	1	1	1	1	1
679	STMMW_07451	Yes				ybfM	chitoporin	1	1	1	1	1	1	1	1	1	1	1	1	1	1	1	1	1	1	1	1	1	1	1	1	1	1	1	1	1	1	1	1	1	1	1	1	1	1	1	1	1	1
680	STMMW_07461	Yes				ybfN	putative lipoprotein YbfN	1	1	1	1	1	1	1	1	1	1	1	1	1	1	1	1	1	1	1	1	1	1	1	1	1	1	1	1	1	1	1	1	1	1	1	1	1	1	1	1	1	1
681	STMMW_07471	Yes				citA	citrate-proton symporter	1	1	1	1	1	1	1	1	1	1	1	1	1	1	1	1	1	1	1	1	1	1	1	1	1	1	1	1	1	1	1	1	1	1	1	1	1	1	1	1	1	1
682	STMMW_07481	Yes				citB	citrate utilization protein B	1	1	1	1	1	1	1	1	1	1	1	1	1	1	1	1	1	1	1	1	1	1	1	1	1	1	1	1	1	1	1	1	1	1	1	1	1	1	1	1	1	1
683	STMMW_07491	Yes				cobZ	precorrin 3B synthase CobZ	1	1	1	1	1	1	1	1	1	1	1	1	1	1	1	1	1	1	1	1	1	1	1	1	1	1	1	1	1	1	1	1	1	1	1	1	1	1	1	1	1	1
684	STMMW_07501	Yes				tcuR	LysR family transcriptional regulator	1	1	1	1	1	1	1	1	1	1	1	1	1	1	1	1	1	1	1	1	1	1	1	1	1	1	1	1	1	1	1	1	1	1	1	1	1	1	1	1	1	1
685	STMMW_07511	Yes				fur	ferric uptake regulator	1	1	1	1	1	1	1	1	1	1	1	1	1	1	1	1	1	1	1	1	1	1	1	1	1	1	1	1	1	1	1	1	1	1	1	1	1	1	1	1	1	1
686	STMMW_07521	Yes				fldA	flavodoxin-1	1	1	1	1	1	1	1	1	1	1	1	1	1	1	1	1	1	1	1	1	1	1	1	1	1	1	1	1	1	1	1	1	1	1	1	1	1	1	1	1	1	1
687	STMMW_07541	Yes				ybfF	acyl-CoA esterase	1	1	1	1	1	1	1	1	1	1	1	1	1	1	1	1	1	1	1	1	1	1	1	1	1	1	1	1	1	1	1	1	1	1	1	1	1	1	1	1	1	1
688	STMMW_07551	Yes				seqA	negative modulator of initiation of replication, inhibits open complex formation, mutation in gene alters cell membrane	1	1	1	1	1	1	1	1	1	1	1	1	1	1	1	1	1	1	1	1	1	1	1	1	1	1	1	1	1	1	1	1	1	1	1	1	1	1	1	1	1	1
689	STMMW_07561	Yes				pgm	phosphoglucomutase, alpha-D-glucose phosphate-specific	1	1	1	1	1	1	1	1	1	1	1	1	1	1	1	1	1	1	1	1	1	1	1	1	1	1	1	1	1	1	1	1	1	1	1	1	1	1	1	1	1	1
690	STMMW_07571	Yes				-	putative 5-nitroimidazole antibiotic resistance	1	1	1	1	1	1	1	1	1	1	1	1	1	1	1	1	1	1	1	1	1	1	1	1	1	1	1	1	1	1	1	1	1	1	1	1	1	1	1	1	1	1
691	STMMW_07581	Yes				potE	putrescine-ornithine antiporter	1	1	1	1	1	1	1	1	1	1	1	1	1	1	1	1	1	1	1	1	1	1	1	1	1	1	1	1	1	1	1	1	1	1	1	1	1	1	1	1	1	1
692	STMMW_07591	Yes				speF	ornithine decarboxylase	1	1	1	1	1	1	1	1	1	1	1	1	1	1	1	1	1	1	1	1	1	1	1	1	1	1	1	1	1	1	1	1	1	1	1	1	1	1	1	1	1	1
693	STMMW_07601	Yes				kdpE	two-component system response regulator	1	1	1	1	1	1	1	1	1	1	1	1	1	1	1	1	1	1	1	1	1	1	1	1	1	1	1	1	1	1	1	1	1	1	1	1	1	1	1	1	1	1
694	STMMW_07611	Yes				kdpD	two-component system sensor histidine kinase KdbD	1	1	1	1	1	1	1	1	1	1	1	1	1	1	1	1	1	1	1	1	1	1	1	1	1	1	1	1	1	1	1	1	1	1	1	1	1	1	1	1	1	1
695	STMMW_07621	Yes				kdpC	potassium-transporting ATPase C chain	1	1	1	1	1	1	1	1	1	1	1	1	1	1	1	1	1	1	1	1	1	1	1	1	1	1	1	1	1	1	1	1	1	1	1	1	1	1	1	1	1	1
696	SAL_HC3824AA_AS_04438	No				copA_3	ATPase	1	1	1	1	1	1	1	1	1	1	1	1	1	1	1	1	1	1	1	1	1	1	1	1	1	1	1	1	1	1	1	1	1	1	1	1	1	1	1	1	1	1
697	STMMW_07641	Yes				kdpA	potassium-transporting ATPase subunit KdpA	1	1	1	1	1	1	1	1	1	1	1	1	1	1	1	1	1	1	1	1	1	1	1	1	1	1	1	1	1	1	1	1	1	1	1	1	1	1	1	1	1	1
698	STMMW_07661	Yes				phrB	deoxyribodipyrimidine photo-lyase	1	1	1	1	1	1	1	1	1	1	1	1	1	1	1	1	1	1	1	1	1	1	1	1	1	1	1	1	1	1	1	1	1	1	1	1	1	1	1	1	1	1
699	STMMW_07671	Yes				ybgH	POT proton-dependent oligopeptide transporter (PTR)	1	1	1	1	1	1	1	1	1	1	1	1	1	1	1	1	1	1	1	1	1	1	1	1	1	1	1	1	1	1	1	1	1	1	1	1	1	1	1	1	1	1
700	STMMW_07681	Yes				ybgI	Nif3-like dinuclear metal center hexameric protein	1	1	1	1	1	1	1	1	1	1	1	1	1	1	1	1	1	1	1	1	1	1	1	1	1	1	1	1	1	1	1	1	1	1	1	1	1	1	1	1	1	1
701	STMMW_07691	Yes				ybgJ	allophanate hydrolase	1	1	1	1	1	1	1	1	1	1	1	1	1	1	1	1	1	1	1	1	1	1	1	1	1	1	1	1	1	1	1	1	1	1	1	1	1	1	1	1	1	1
702	STMMW_07701	Yes				ybgK	allophanate hydrolase	1	1	1	1	1	1	1	1	1	1	1	1	1	1	1	1	1	1	1	1	1	1	1	1	1	1	1	1	1	1	1	1	1	1	1	1	1	1	1	1	1	1
703	STMMW_07711	Yes				ybgL	putative lactam utilization protein	1	1	1	1	1	1	1	1	1	1	1	1	1	1	1	1	1	1	1	1	1	1	1	1	1	1	1	1	1	1	1	1	1	1	1	1	1	1	1	1	1	1
704	STMMW_07731	Yes				fimB	DNA recombinase HbiF	1	1	1	1	1	1	1	1	1	1	1	1	1	1	1	1	1	1	1	1	1	1	1	1	1	1	1	1	1	1	1	1	1	1	1	1	1	1	1	1	1	1
705	STMMW_07741	Yes	G02	DEL01	Δpolysaccharide biosynthesis system	-	probable membrane protein STY0757	1	1	1	1	1	1	1	1	1	1	1	1	1	1	1	1	1	1	1	1	1	1	1	1	1	1	1	1	1	1	1	1	1	1	1	1	1	1	1	1	1	1
706	STMMW_07751	Yes	G02	DEL01	Δpolysaccharide biosynthesis system	-	transporter	1	1	1	1	1	1	1	1	1	1	1	1	1	1	1	1	1	1	1	1	1	1	1	1	1	1	1	1	1	1	1	1	1	1	1	1	1	1	1	1	1	1
707	STMMW_07761	Yes	G02	DEL01	Δpolysaccharide biosynthesis system	glf	putative udp-galactopyranose mutase	1	1	1	1	1	1	1	1	1	1	1	1	1	1	1	1	1	1	1	1	1	1	1	1	1	1	1	1	1	1	1	1	1	1	1	1	1	1	1	1	1	1
708	STMMW_07771	Yes	G02	DEL01	Δpolysaccharide biosynthesis system	-	glycosyl transferase	1	1	1	1	1	1	1	1	1	1	1	1	1	1	1	1	1	1	1	1	1	1	1	1	1	1	1	1	1	1	1	1	1	1	1	1	1	1	1	1	1	1
709	STMMW_07781	Yes	G02	DEL01	Δpolysaccharide biosynthesis system	-	Putative glycosyl transferase	1	1	1	1	1	1	1	1	1	1	1	1	1	1	1	1	1	1	1	1	1	1	1	1	1	1	1	1	1	1	1	1	1	1	1	1	1	1	1	1	1	1
710	STMMW_07791	Yes	G02	DEL01	Δpolysaccharide biosynthesis system	-	O-antigen export system permease rfbA	1	1	1	1	1	1	0	1	1	1	1	1	1	1	1	1	1	1	1	1	1	1	1	1	1	1	1	1	1	1	1	1	1	1	1	1	1	1	1	1	1	1
711	STMMW_07801	Yes	G02	DEL01	Δpolysaccharide biosynthesis system	-	polysaccharide export ABC transporter ATP-binding protein, partial	1	1	1	1	1	1	1	1	1	1	1	1	1	1	1	1	1	1	1	1	1	1	1	1	1	1	1	1	1	1	1	1	1	1	1	1	1	1	1	1	1	1
712	STMMW_07811	Yes	G02	DEL01	Δpolysaccharide biosynthesis system	-	glycosyltransferase cell wall biogenesis	1	1	1	1	1	1	0	1	1	1	1	1	0	1	1	1	1	1	1	1	1	1	1	1	1	1	1	1	1	1	1	1	1	1	1	1	1	1	1	1	1	1
713	STMMW_07821	Yes	G02	DEL01	Δpolysaccharide biosynthesis system	-	glycosyl transferase	1	1	1	1	1	1	0	1	1	1	1	1	0	1	1	1	1	1	1	1	1	1	1	1	1	1	1	1	1	1	1	1	1	1	1	1	1	1	1	1	1	1
714	SAL_IC0805AA_AS_00566	No				-	putative glycosyl transferase	1	1	1	1	1	1	1	1	1	1	1	1	1	1	1	1	1	1	1	1	1	1	1	1	1	1	1	1	1	1	1	1	1	1	1	1	1	1	1	1	1	1
715	STMMW_07851	Yes				nei	endonuclease VIII	1	1	1	1	1	1	1	1	1	1	1	1	1	1	1	1	1	1	1	1	1	1	1	1	1	1	1	1	1	1	1	1	1	1	1	1	1	1	1	1	1	1
716	STMMW_07861	Yes				abrB	AbrB family transcriptional regulator	1	1	1	1	1	1	1	1	1	1	1	1	1	1	1	1	1	1	1	1	1	1	1	1	1	1	1	1	1	1	1	1	1	1	1	1	1	1	1	1	1	1
717	STMMW_07871	Yes				gltA	type II citrate synthase	1	1	1	1	1	1	1	1	1	1	1	1	1	1	1	1	1	1	1	1	1	1	1	1	1	1	1	1	1	1	1	1	1	1	1	1	1	1	1	1	1	1
718	STMMW_07881	Yes				-	membrane protein	1	1	1	1	1	1	1	1	1	1	1	1	1	1	1	1	1	1	1	1	1	1	1	1	1	1	1	1	1	1	1	1	1	1	1	1	1	1	1	1	1	1
719	STMMW_07891	Yes				sdhC	succinate dehydrogenase cytochrome b556 large membrane subunit	1	1	1	1	1	1	1	1	1	1	1	1	1	1	1	1	1	1	1	1	1	1	1	1	1	1	1	1	1	1	1	1	1	1	1	1	1	1	1	1	1	1
720	STMMW_07901	Yes				sdhD	succinate dehydrogenase cytochrome b556 small membrane subunit	1	1	1	1	1	1	1	1	1	1	1	1	1	1	1	1	1	1	1	1	1	1	1	1	1	1	1	1	1	1	1	1	1	1	1	1	1	1	1	1	1	1
721	SAL_AC6338AA_AS_00914	No				frdA_2	fumarate reductase	1	1	1	1	1	1	1	1	1	1	1	1	1	1	1	1	1	1	1	1	1	1	1	1	1	1	1	1	1	1	1	1	1	1	1	1	1	1	1	1	1	1
722	STMMW_07921	Yes				sdhB	succinate dehydrogenase iron-sulfur subunit	1	1	1	1	1	1	1	1	1	1	1	1	1	1	1	1	1	1	1	1	1	1	1	1	1	1	1	1	1	1	1	1	1	1	1	1	1	1	1	1	1	1
723	STMMW_07931	Yes				sucA	2-oxoglutarate dehydrogenase subunit E1	1	1	1	1	1	1	1	1	1	1	1	1	1	1	1	1	1	1	1	1	1	1	1	1	1	1	1	1	1	1	1	1	1	1	1	1	1	1	1	1	1	1
724	STMMW_07941	Yes				sucB	dihydrolipoamide succinyltransferase	1	1	1	1	1	1	1	1	1	1	1	1	1	1	1	1	1	1	1	1	1	1	1	1	1	1	1	1	1	1	1	1	1	1	1	1	1	1	1	1	1	1
725	STMMW_07951	Yes				sucC	succinyl-CoA ligase subunit beta	1	1	1	1	1	1	1	1	1	1	1	1	1	1	1	1	1	1	1	1	1	1	1	1	1	1	1	1	1	1	1	1	1	1	1	1	1	1	1	1	1	1
726	STMMW_07961	Yes				sucD	succinate--CoA ligase subunit alpha	1	1	1	1	1	1	1	1	1	1	1	1	1	1	1	1	1	1	1	1	1	1	1	1	1	1	1	1	1	1	1	1	1	1	1	1	1	1	1	1	1	1
727	STMMW_07971	Yes				cydA	cytochrome bd-I ubiquinol oxidase subunit I	1	1	1	1	1	1	1	1	1	1	1	1	1	1	1	1	1	1	1	1	1	1	1	1	1	1	1	1	1	1	1	1	1	1	1	1	1	1	1	1	1	1
728	STMMW_07981	Yes				cydB	cytochrome d ubiquinol oxidase subunit I	1	1	1	1	1	1	1	1	1	1	1	1	1	1	1	1	1	1	1	1	1	1	1	1	1	1	1	1	1	1	1	1	1	1	1	1	1	1	1	1	1	1
729	STMMW_08011	Yes				ybgC	acyl-CoA thioesterase	1	1	1	1	1	1	1	1	1	1	1	1	1	1	1	1	1	1	1	1	1	1	1	1	1	1	1	1	1	1	1	1	1	1	1	1	1	1	1	1	1	1
730	SAL_AC6338AA_AS_00902	No				exbB_2	biopolymer transporter ExbB	1	1	1	1	1	1	1	1	1	1	1	1	1	1	1	1	1	1	1	1	1	1	1	1	1	1	1	1	1	1	1	1	1	1	1	1	1	1	1	1	1	1
731	STMMW_08031	Yes				tolR	colicin transporter TolR	1	1	1	1	1	1	1	1	1	1	1	1	1	1	1	1	1	1	1	1	1	1	1	1	1	1	1	1	1	1	1	1	1	1	1	1	1	1	1	1	1	1
732	STMMW_08041	Yes				tolA	cell envelope integrity inner membrane protein TolA, partial	1	1	1	1	1	1	1	1	1	1	1	1	1	1	1	1	1	1	1	1	1	1	1	1	1	1	1	1	1	1	1	1	1	1	1	1	1	1	1	1	1	1
733	STMMW_08051	Yes				tolB	Tol-Pal system beta propeller repeat protein TolB	1	1	1	1	1	1	1	1	1	1	1	1	1	1	1	1	1	1	1	1	1	1	1	1	1	1	1	1	1	1	1	1	1	1	1	1	1	1	1	1	1	1
734	STMMW_08061	Yes				pal	peptidoglycan-associated lipoprotein	1	1	1	1	1	1	1	1	1	1	1	1	1	1	1	1	1	1	1	1	1	1	1	1	1	1	1	1	1	1	1	1	1	1	1	1	1	1	1	1	1	1
735	STMMW_08071	Yes				ybgF	cell division protein CpoB	1	1	1	1	1	1	1	1	1	1	1	1	1	1	1	1	1	1	1	1	1	1	1	1	1	1	1	1	1	1	1	1	1	1	1	1	1	1	1	1	1	1
736	STMMW_08081	Yes				nadA	quinolinate synthetase complex, A subunit	1	1	1	1	1	1	1	1	1	1	1	1	1	1	1	1	1	1	1	1	1	1	1	1	1	1	1	1	1	1	1	1	1	1	1	1	1	1	1	1	1	1
737	STMMW_08091	Yes				pnuC	nicotinamide riboside transporter PnuC	1	1	1	1	1	1	1	1	1	1	1	1	1	1	1	1	1	1	1	1	1	1	1	1	1	1	1	1	1	1	1	1	1	1	1	1	1	1	1	1	1	1
738	STMMW_08101	Yes				ybgR	zinc transporter ZitB	1	1	1	1	1	1	1	1	1	1	1	1	1	1	1	1	1	1	1	1	1	1	1	1	1	1	1	1	1	1	1	1	1	1	1	1	1	1	1	1	1	1
739	STMMW_08111	Yes				ybgS	homeobox protein	1	1	1	1	1	1	1	1	1	1	1	1	1	1	1	1	1	1	1	1	1	1	1	1	1	1	1	1	1	1	1	1	1	1	1	1	1	1	1	1	1	1
740	STMMW_08121	Yes				aroG	3-deoxy-D-arabinoheptulosonate-7-phosphate synthase (DAHP synthetase, phenylalanine repressible)	1	1	1	1	1	1	1	1	1	1	1	1	1	1	1	1	1	1	1	1	1	1	1	1	1	1	1	1	1	1	1	1	1	1	1	1	1	1	1	1	1	1
741	STMMW_08131	Yes				fumB	Fumarate hydratase class I, aerobic/ L(+)-tartrate dehydratase beta subunit	1	1	1	1	1	1	1	1	1	1	1	1	1	1	1	1	1	1	1	1	1	1	1	1	1	1	1	1	1	1	1	1	1	1	1	1	1	1	1	1	1	1
742	STMMW_08141	Yes				fumA	L(+)-tartrate dehydratase alpha subunit	1	1	1	1	1	1	1	1	1	1	1	1	1	1	1	1	1	1	1	1	1	1	1	1	1	1	1	1	1	1	1	1	1	1	1	1	1	1	1	1	1	1
743	STMMW_08151	Yes				-	LysR family transcriptional regulator	1	1	1	1	1	1	1	1	1	1	1	1	1	1	1	1	1	1	1	1	1	1	1	1	1	1	1	1	1	1	1	1	1	1	1	1	1	1	1	1	1	1
744	STMMW_08161	Yes				-	LysR family transcriptional regulator	1	1	1	1	1	1	1	1	1	1	1	1	1	1	1	1	1	1	1	1	1	1	1	1	1	1	1	1	1	1	1	1	1	1	1	1	1	1	1	1	1	1
745	STMMW_08171	Yes				-	cation transporter	1	1	1	1	1	1	1	1	1	1	1	1	1	1	1	1	1	1	1	1	1	1	1	1	1	1	1	1	1	1	1	1	1	1	1	1	1	1	1	1	1	1
746	STMMW_33511/2	No				oadA2	oxaloacetate decarboxylase alpha chain	1	1	1	1	1	0	1	1	1	0	0	1	1	1	1	1	1	1	1	1	1	0	0	1	1	0	0	1	0	1	0	1	1	0	1	0	0	1	0	0	1	1
747	STMMW_08211	Yes				-	Membrane protein associated with oxaloacetate decarboxylase	1	1	1	1	1	1	1	1	1	1	1	1	1	1	1	1	1	1	1	1	1	1	1	1	1	1	1	1	1	1	1	1	1	1	1	1	1	1	1	1	1	1
748	STMMW_08221	Yes				-	iron ABC transporter permease	1	1	1	1	1	1	1	1	1	1	1	1	1	1	1	1	1	1	1	1	1	1	1	1	1	1	1	1	1	1	1	1	1	1	1	1	1	1	1	1	1	1
749	STMMW_08231	Yes				-	cobalamin ABC transporter ATPase	1	1	1	1	1	1	1	1	1	1	1	1	1	1	1	1	1	1	1	1	1	1	1	1	1	1	1	1	1	1	1	1	1	1	1	1	1	1	1	1	1	1
750	STMMW_08241	Yes				gpmA	2,3-bisphosphoglycerate-dependent phosphoglycerate mutase	1	1	1	1	1	1	1	1	1	1	1	1	1	1	1	1	1	1	1	1	1	1	1	1	1	1	1	1	1	1	1	1	1	1	1	1	1	1	1	1	1	1
751	STMMW_08251	Yes				galM	galactose mutarotase	1	1	1	1	1	1	1	1	1	1	1	1	1	1	1	1	1	1	1	1	1	1	1	1	1	1	1	1	1	1	1	1	1	1	1	1	1	1	1	1	1	1
752	STMMW_08261	Yes				galK	galactokinase	1	1	1	1	1	1	1	1	1	1	1	1	1	1	1	1	1	1	1	1	1	1	1	1	1	1	1	1	1	1	1	1	1	1	1	1	1	1	1	1	1	1
753	STMMW_08271	Yes				galT	galactose-1-phosphate uridylyltransferase	1	1	1	1	1	1	1	1	1	1	1	1	1	1	1	1	1	1	1	1	1	1	1	1	1	1	1	1	1	1	1	1	1	1	1	1	1	1	1	1	1	1
754	STMMW_08281	Yes				galE	UDP-glucose 4-epimerase	1	1	1	1	1	1	1	1	1	1	1	1	1	1	1	1	1	1	1	1	1	1	1	1	1	1	1	1	1	1	1	1	1	1	1	1	1	1	1	1	1	1
755	STMMW_08291	Yes				-	Putative inner membrane protein	1	1	1	1	1	1	1	1	1	1	1	1	1	1	1	1	1	1	1	1	1	1	1	1	1	1	1	1	1	1	1	1	1	1	1	1	1	1	1	1	1	1
756	STMMW_08301	Yes				modF	molybdate ABC transporter ATP-binding protein ModF	1	1	1	1	1	1	1	1	1	1	1	1	1	1	1	1	1	1	1	1	1	1	1	1	1	1	1	1	1	1	1	1	1	1	1	1	1	1	1	1	1	1
757	STMMW_08311	Yes				modE	molybdenum-dependent transcriptional regulator	1	1	1	1	1	1	1	1	1	1	1	1	1	1	1	1	1	1	1	1	1	1	1	1	1	1	1	1	1	1	1	1	1	1	1	1	1	1	1	1	1	1
758	STMMW_08331	Yes				modA	molybdate ABC transporter substrate-binding protein	1	1	1	1	1	1	1	1	1	1	1	1	1	1	1	1	1	1	1	1	1	1	1	1	1	1	1	1	1	1	1	1	1	1	1	1	1	1	1	1	1	1
759	STMMW_08341	Yes				modB	molybdate ABC transporter permease	1	1	1	1	1	1	1	1	1	1	1	1	1	1	1	1	1	1	1	1	1	1	1	1	1	1	1	1	1	1	1	1	1	1	1	1	1	1	1	1	1	1
760	STMMW_08351	Yes				modC	molybdenum import ATP-binding protein ModC	1	1	1	1	1	1	1	1	1	1	1	1	1	1	1	1	1	1	1	1	1	1	1	1	1	1	1	1	1	1	1	1	1	1	1	1	1	1	1	1	1	1
761	STMMW_08361	Yes				ybhA	pyridoxal phosphatase	1	1	1	1	1	1	1	1	1	1	1	1	1	1	1	1	1	1	1	1	1	1	1	1	1	1	1	1	1	1	1	1	1	1	1	1	1	1	1	1	1	1
762	STMMW_08371	Yes				ybhE	6-phosphogluconolactonase	1	1	1	1	1	1	1	1	1	1	1	1	1	1	1	1	1	1	1	1	1	1	1	1	1	1	1	1	1	1	1	1	1	1	1	1	1	1	1	1	1	1
763	STMMW_08381	Yes				ybhC	acyl-CoA thioesterase	1	1	1	1	1	1	1	1	1	1	1	1	1	1	1	1	1	1	1	1	1	1	1	1	1	1	1	1	1	1	1	1	1	1	1	1	1	1	1	1	1	1
764	STMMW_08391	Yes				hutI	imidazolonepropionase	1	1	1	1	1	1	1	1	1	1	1	1	1	1	1	1	1	1	1	1	1	1	1	1	1	1	1	1	1	1	1	1	1	1	1	1	1	1	1	1	1	1
765	STMMW_08401	Yes				hutG	formimidoylglutamase	1	1	1	1	1	1	1	1	1	1	1	1	1	1	1	1	1	1	1	1	1	1	1	1	1	1	1	1	1	1	1	1	1	1	1	1	1	1	1	1	1	1
766	STMMW_08411	Yes				hutC	histidine utilization repressor	1	1	1	1	1	1	1	1	1	1	1	1	1	1	1	1	1	1	1	1	1	1	1	1	1	1	1	1	1	1	1	1	1	1	1	1	1	1	1	1	1	1
767	STMMW_08421	Yes				hutU	urocanate hydratase	1	1	1	1	1	1	1	1	1	1	1	1	1	1	1	1	1	1	1	1	1	1	1	1	1	1	1	1	1	1	1	1	1	1	1	1	1	1	1	1	1	1
768	STMMW_08431	Yes				hutH	histidine ammonia-lyase	1	1	1	1	1	1	1	1	1	1	1	1	1	1	1	1	1	1	1	1	1	1	1	1	1	1	1	1	1	1	1	1	1	1	1	1	1	1	1	1	1	1
769	STMMW_08441	Yes				ybhB	kinase inhibitor	1	1	1	1	1	1	1	1	1	1	1	1	1	1	1	1	1	1	1	1	1	1	1	1	1	1	1	1	1	1	1	1	1	1	1	1	1	1	1	1	1	1
770	STMMW_08451	Yes				bioA	adenosylmethionine--8-amino-7-oxononanoate aminotransferase BioA	1	1	1	1	1	1	1	1	1	1	1	1	1	1	1	1	1	1	1	1	1	1	1	1	1	1	1	1	1	1	1	1	1	1	1	1	1	1	1	1	1	1
771	STMMW_08461	Yes				bioB	biotin synthase	1	1	1	1	1	1	1	1	1	1	1	1	1	1	1	1	1	1	1	1	1	1	1	1	1	1	1	1	1	1	1	1	1	1	1	1	1	1	1	1	1	1
772	STMMW_08471	Yes				bioF	8-amino-7-oxononanoate synthase	1	1	1	1	1	1	1	1	1	1	1	1	1	1	1	1	1	1	1	1	1	1	1	1	1	1	1	1	1	1	1	1	1	1	1	1	1	1	1	1	1	1
773	STMMW_08481	Yes				bioC	8-amino-7-oxononanoate synthase	1	1	1	1	1	1	1	1	1	1	1	1	1	1	1	1	1	1	1	1	1	1	1	1	1	1	1	1	1	1	1	1	1	1	1	1	1	1	1	1	1	1
774	STMMW_08491	Yes				bioDa	dithiobiotin synthetase	1	1	1	1	1	1	1	1	1	1	1	1	1	1	1	1	1	1	1	1	1	1	1	1	1	1	1	1	1	1	1	1	1	1	1	1	1	1	1	1	1	1
775	STMMW_08501	Yes				uvrB	excision nuclease ABC subunit B	1	1	1	1	1	1	1	1	1	1	1	1	1	1	1	1	1	1	1	1	1	1	1	1	1	1	1	1	1	1	1	1	1	1	1	1	1	1	1	1	1	1
776	STMMW_08521	Yes				slrP	leucine-rich repeat protein SlrP	1	1	1	1	1	1	1	1	1	1	1	1	1	1	1	1	1	1	1	1	1	1	1	1	1	1	1	1	1	1	1	1	1	1	1	1	1	1	1	1	1	1
777	STMMW_08531	Yes				ybhK	gluconeogenesis factor	1	1	1	1	1	1	1	1	1	1	1	1	1	1	1	1	1	1	1	1	1	1	1	1	1	1	1	1	1	1	1	1	1	1	1	1	1	1	1	1	1	1
778	STMMW_08541	Yes				moaA	cyclic pyranopterin phosphate synthase MoaA	1	1	1	1	1	1	1	1	1	1	1	1	1	1	1	1	1	1	1	1	1	1	1	1	1	1	1	1	1	1	1	1	1	1	1	1	1	1	1	1	1	1
779	STMMW_08551	Yes				moaB	molybdenum cofactor biosynthesis protein B	1	1	1	1	1	1	1	1	1	1	1	1	1	1	1	1	1	1	1	1	1	1	1	1	1	1	1	1	1	1	1	1	1	1	1	1	1	1	1	1	1	1
780	STMMW_08561	Yes				moaC	cyclic pyranopterin monophosphate synthase accessory protein	1	1	1	1	1	1	1	1	1	1	1	1	1	1	1	1	1	1	1	1	1	1	1	1	1	1	1	1	1	1	1	1	1	1	1	1	1	1	1	1	1	1
781	STMMW_08581	Yes				moaE	molybdopterin converting factor, subunit 2	1	1	1	1	1	1	1	1	1	1	1	1	1	1	1	1	1	1	1	1	1	1	1	1	1	1	1	1	1	1	1	1	1	1	1	1	1	1	1	1	1	1
782	STMMW_08591	Yes				ybhL	permease	1	1	1	1	1	1	1	1	1	1	1	1	1	1	1	1	1	1	1	1	1	1	1	1	1	1	1	1	1	1	1	1	1	1	1	1	1	1	1	1	1	1
783	STMMW_08601	Yes				ybhM	integral membrane protein	1	1	1	1	1	1	1	1	1	1	1	1	1	1	1	1	1	1	1	1	1	1	1	1	1	1	1	1	1	1	1	1	1	1	1	1	1	1	1	1	1	1
784	STMMW_08611	Yes				-	putative inner membrane protein	1	1	1	1	1	1	1	1	1	1	1	1	1	1	1	1	1	1	1	1	1	1	1	1	1	1	1	1	1	1	1	1	1	1	1	1	1	1	1	1	1	1
785	STMMW_08621	Yes				-	membrane protein	1	1	1	1	1	1	1	1	1	1	1	1	1	1	1	1	1	1	1	1	1	1	1	1	1	1	1	1	1	1	1	1	1	1	1	1	1	1	1	1	1	1
786	STMMW_08631	Yes				ybhN	membrane protein	1	1	1	1	1	1	1	1	1	1	1	1	1	1	1	1	1	1	1	1	1	1	1	1	1	1	1	1	1	1	1	1	1	1	1	1	1	1	1	1	1	1
787	STMMW_08641	Yes				ybhO	cardiolipin synthase B	1	1	1	1	1	1	1	1	1	1	1	1	1	1	1	1	1	1	1	1	1	1	1	1	1	1	1	1	1	1	1	1	1	1	1	1	1	1	1	1	1	1
788	STMMW_08651	Yes				ybhP	endonuclease/exonuclease/phosphatase	1	1	1	1	1	1	1	1	1	1	1	1	1	1	1	1	1	1	1	1	1	1	1	1	1	1	1	1	1	1	1	1	1	1	1	1	1	1	1	1	1	1
789	STMMW_08661	Yes				ybhQ	membrane protein	1	1	1	1	1	1	1	1	1	1	1	1	1	1	1	1	1	1	1	1	1	1	1	1	1	1	1	1	1	1	1	1	1	1	1	1	1	1	1	1	1	1
790	STMMW_08671	Yes				ybhR	ABC transporter G family member 20	1	1	1	1	1	1	1	1	1	1	1	1	1	1	1	1	1	1	1	1	1	1	1	1	1	1	1	1	1	1	1	1	1	1	1	1	1	1	1	1	1	1
791	STMMW_08681	Yes				ybhS	inner membrane transport permease YbhS	1	1	1	1	1	1	1	1	1	1	1	1	1	1	1	1	1	1	1	1	1	1	1	1	1	1	1	1	1	1	1	1	1	1	1	1	1	1	1	1	1	1
792	STMMW_08691	Yes				ybhF	ABC transporter multidrug efflux pump protein	1	1	1	1	1	1	1	1	1	1	1	1	1	1	1	1	1	1	1	1	1	1	1	1	1	1	1	1	1	1	1	1	1	1	1	1	1	1	1	1	1	1
793	STMMW_08701	Yes				-	transporter	1	1	1	1	1	1	1	1	1	1	1	1	1	1	1	1	1	1	1	1	1	1	1	1	1	1	1	1	1	1	1	1	1	1	1	1	1	1	1	1	1	1
794	STMMW_08711	Yes				ybiH	Transcriptional regulator YbiH, TetR family	1	1	1	1	1	1	1	1	1	1	1	1	1	1	1	1	1	1	1	1	1	1	1	1	1	1	1	1	1	1	1	1	1	1	1	1	1	1	1	1	1	1
795	STMMW_08721	Yes				rhlE	ATP-dependent RNA helicase RhlE	1	1	1	1	1	1	1	1	1	1	1	1	1	1	1	1	1	1	1	1	1	1	1	1	1	1	1	1	1	1	1	1	1	1	1	1	1	1	1	1	1	1
796	STMMW_08731	Yes				dinG	ATP-dependent DNA helicase DinG	1	1	1	1	1	1	1	1	1	1	1	1	1	1	1	1	1	1	1	1	1	1	1	1	1	1	1	1	1	1	1	1	1	1	1	1	1	1	1	1	1	1
797	STMMW_08741	Yes				ybiB	DNA-binding protein YbiB	1	1	1	1	1	1	1	1	1	1	1	1	1	1	1	1	1	1	1	1	1	1	1	1	1	1	1	1	1	1	1	1	1	1	1	1	1	1	1	1	1	1
798	STMMW_08771	Yes				ybiN	ribosomal RNA large subunit methyltransferase F	1	1	1	1	1	1	1	1	1	1	1	1	1	1	1	1	1	1	1	1	1	1	1	1	1	1	1	1	1	1	1	1	1	1	1	1	1	1	1	1	1	1
799	STMMW_08781	Yes				ybiO	mechanosensitive channel protein	1	1	1	1	1	1	1	1	1	1	1	1	1	1	1	1	1	1	1	1	1	1	1	1	1	1	1	1	1	1	1	1	1	1	1	1	1	1	1	1	1	1
800	STMMW_08791	Yes				glnQ	glutamine ABC transporter ATP-binding protein	1	1	1	1	1	1	1	1	1	1	1	1	1	1	1	1	1	1	1	1	1	1	1	1	1	1	1	1	1	1	1	1	1	1	1	1	1	1	1	1	1	1
801	STMMW_08801	Yes				glnP	polar amino acid ABC transporter inner membrane subunit	1	1	1	1	1	1	1	1	1	1	1	1	1	1	1	1	1	1	1	1	1	1	1	1	1	1	1	1	1	1	1	1	1	1	1	1	1	1	1	1	1	1
802	STMMW_08811	Yes				glnH	amino acid ABC transporter substrate-binding protein	1	1	1	1	1	1	1	1	1	1	1	1	1	1	1	1	1	1	1	1	1	1	1	1	1	1	1	1	1	1	1	1	1	1	1	1	1	1	1	1	1	1
803	STMMW_08821	Yes				dps	DNA starvation/stationary phase protection protein	1	1	1	1	1	1	1	1	1	1	1	1	1	1	1	1	1	1	1	1	1	1	1	1	1	1	1	1	1	1	1	1	1	1	1	1	1	1	1	1	1	1
804	STMMW_08831	Yes				ybiF	threonine/homoserine exporter RhtA	1	1	1	1	1	1	1	1	1	1	1	1	1	1	1	1	1	1	1	1	1	1	1	1	1	1	1	1	1	1	1	1	1	1	1	1	1	1	1	1	1	1
805	STMMW_08841	Yes				ompX	outer membrane protein X	1	1	1	1	1	1	1	1	1	1	1	1	1	1	1	1	1	1	1	1	1	1	1	1	1	1	1	1	1	1	1	1	1	1	1	1	1	1	1	1	1	1
806	STM0834	Yes				-	phosphoethanolamine transferase	1	1	1	1	1	1	1	1	1	1	1	1	1	1	1	1	1	1	1	1	1	1	1	1	1	1	1	1	1	1	1	1	1	1	1	1	1	1	1	1	1	1
807	STMMW_08861	Yes				mntR	transcriptional regulator MntR	1	1	1	1	1	1	1	1	1	1	1	1	1	1	1	1	1	1	1	1	1	1	1	1	1	1	1	1	1	1	1	1	1	1	1	1	1	1	1	1	1	1
808	STMMW_08871	Yes				ybiR	anion transporter	1	1	1	1	1	1	1	1	1	1	1	1	1	1	1	1	1	1	1	1	1	1	1	1	1	1	1	1	1	1	1	1	1	1	1	1	1	1	1	1	1	1
809	STMMW_08881	Yes				ybiS	L,D-transpeptidase	1	1	1	1	1	1	1	1	1	1	1	1	1	1	1	1	1	1	1	1	1	1	1	1	1	1	1	1	1	1	1	1	1	1	1	1	1	1	1	1	1	1
810	STMMW_08891	Yes				ybiT	ABC-F family ATPase	1	1	1	1	1	1	1	1	1	1	1	1	1	1	1	1	1	1	1	1	1	1	1	1	1	1	1	1	1	1	1	1	1	1	1	1	1	1	1	1	1	1
811	STMMW_08901	Yes				-	membrane protein	1	1	1	1	1	1	1	1	1	1	1	1	1	1	1	1	1	1	1	1	1	1	1	1	1	1	1	1	1	1	1	1	1	1	1	1	1	1	1	1	1	1
812	SAL_AC6338AA_AS_02907	No				ybiV_1	sugar phosphatase SupH	1	1	1	1	1	1	1	1	1	1	1	1	1	1	1	1	1	1	1	1	1	1	1	1	1	1	1	1	1	1	1	1	1	1	1	1	1	1	1	1	1	1
813	STMMW_08921	Yes				ybiU	cytoplasmic protein	1	1	1	1	1	1	1	1	1	1	1	1	1	1	1	1	1	1	1	1	1	1	1	1	1	1	1	1	1	1	1	1	1	1	1	1	1	1	1	1	1	1
814	STMMW_08931	Yes				ybiV	sugar phosphatase SupH	1	1	1	1	1	1	1	1	1	1	1	1	1	1	1	1	1	1	1	1	1	1	1	1	1	1	1	1	1	1	1	1	1	1	1	1	1	1	1	1	1	1
815	STMMW_08941	Yes				pflF	glycyl radical enzyme	1	1	1	1	1	1	1	1	1	1	1	1	1	1	1	1	1	1	1	1	1	1	1	1	1	1	1	1	1	1	1	1	1	1	1	1	1	1	1	1	1	1
816	STMMW_08951	Yes				pflE	putative pyruvate formate-lyase 3 activating enzyme	1	1	1	1	1	1	1	1	1	1	1	1	1	1	1	1	1	1	1	1	1	1	1	1	1	1	1	1	1	1	1	1	1	1	1	1	1	1	1	1	1	1
817	STMMW_08961	Yes				moeB	molybdopterin-synthase adenylyltransferase MoeB	1	1	1	1	1	1	1	1	1	1	1	1	1	1	1	1	1	1	1	1	1	1	1	1	1	1	1	1	1	1	1	1	1	1	1	1	1	1	1	1	1	1
818	STMMW_08971	Yes				moeA	Molybdopterin molybdenumtransferase	1	1	1	1	1	1	1	1	1	1	1	1	1	1	1	1	1	1	1	1	1	1	1	1	1	1	1	1	1	1	1	1	1	1	1	1	1	1	1	1	1	1
819	STMMW_08981	Yes				ybiK	isoaspartyl peptidase	1	1	1	1	1	1	1	1	1	1	1	1	1	1	1	1	1	1	1	1	1	1	1	1	1	1	1	1	1	1	1	1	1	1	1	1	1	1	1	1	1	1
820	STMMW_08991	Yes				yliA	putative ATPase components of ABC-type transport system, contain duplicated ATPase domain	1	1	1	1	1	1	1	1	1	1	1	1	1	1	1	1	1	1	1	1	1	1	1	1	1	1	1	1	1	1	1	1	1	1	1	1	1	1	1	1	1	1
821	STMMW_09001	Yes				yliB	glutathione ABC transporter substrate-binding protein GsiB	1	1	1	1	1	1	1	1	1	1	1	1	1	1	1	1	1	1	1	1	1	1	1	1	1	1	1	1	1	1	1	1	1	1	1	1	1	1	1	1	1	1
822	STMMW_09011	Yes				yliC	glutathione ABC transporter permease GsiC	1	1	1	1	1	1	1	1	1	1	1	1	1	1	1	1	1	1	1	1	1	1	1	1	1	1	1	1	1	1	1	1	1	1	1	1	1	1	1	1	1	1
823	STMMW_09021	Yes				yliD	glutathione ABC transporter permease GsiD	1	1	1	1	1	1	1	1	1	1	1	1	1	1	1	1	1	1	1	1	1	1	1	1	1	1	1	1	1	1	1	1	1	1	1	1	1	1	1	1	1	1
824	STMMW_09031	Yes				rimO	ribosomal protein S12 methylthiotransferase RimO	1	1	1	1	1	1	1	1	1	1	1	1	1	1	1	1	1	1	1	1	1	1	1	1	1	1	1	1	1	1	1	1	1	1	1	1	1	1	1	1	1	1
825	STMMW_09041	Yes				bssR	biofilm regulator BssR	1	1	1	1	1	1	1	1	1	1	1	1	1	1	1	1	1	1	1	1	1	1	1	1	1	1	1	1	1	1	1	1	1	1	1	1	1	1	1	1	1	1
826	STMMW_09051	Yes				-	CoA ester lyase	1	1	1	1	1	1	1	1	1	1	1	1	1	1	1	1	1	1	1	1	1	1	1	1	1	1	1	1	1	1	1	1	1	1	1	1	1	1	1	1	1	1
827	STMMW_09061	Yes				fixA	Electron transfer flavoprotein subunit beta, mitochondrial Beta-ETF; Flags: Precursor	1	1	1	1	1	1	1	1	1	1	1	1	1	1	1	1	1	1	1	1	1	1	1	1	1	1	1	1	1	1	1	1	1	1	1	1	1	1	1	1	1	1
828	STMMW_09071	Yes				fixB	electron transfer flavoprotein subunit alpha, partial	1	1	1	1	1	1	1	1	1	1	1	1	1	1	1	1	1	1	1	1	1	1	1	1	1	1	1	1	1	1	1	1	1	1	1	1	1	1	1	1	1	1
829	STMMW_09081	Yes				acd	acyl-CoA dehydrogenase	1	1	1	1	1	1	1	1	1	1	1	1	1	1	1	1	1	1	1	1	1	1	1	1	1	1	1	1	1	1	1	1	1	1	1	1	1	1	1	1	1	1
830	STMMW_09091	Yes				-	dehydrogenase	1	1	1	1	1	1	1	1	1	1	1	1	1	1	1	1	1	1	1	1	1	1	1	1	1	1	1	1	1	1	1	1	1	1	1	1	1	1	1	1	1	1
831	STMMW_09101	Yes				-	LysR family transcriptional regulator	1	1	1	1	1	1	1	1	1	1	1	1	1	1	1	1	1	1	1	1	1	1	1	1	1	1	1	1	1	1	1	1	1	1	1	1	1	1	1	1	1	1
832	STMMW_09111	Yes				-	D-beta-hydroxybutyrate permease	1	1	1	1	1	1	1	1	1	1	1	1	1	1	1	1	1	1	1	1	1	1	1	1	1	1	1	1	1	1	1	1	1	1	1	1	1	1	1	1	1	1
833	STMMW_09121	Yes				yliI	Soluble aldose sugar dehydrogenase yliI	1	1	1	1	1	1	1	1	1	1	1	1	1	1	1	1	1	1	1	1	1	1	1	1	1	1	1	1	1	1	1	1	1	1	1	1	1	1	1	1	1	1
834	STMMW_09131	Yes				yliJ	glutathione S-transferase	1	1	1	1	1	1	1	1	1	1	1	1	1	1	1	1	1	1	1	1	1	1	1	1	1	1	1	1	1	1	1	1	1	1	1	1	1	1	1	1	1	1
835	STMMW_09141	Yes				dacC	D-alanyl-D-alanine carboxypeptidase DacC	1	1	1	1	1	1	1	1	1	1	1	1	1	1	1	1	1	1	1	1	1	1	1	1	1	1	1	1	1	1	1	1	1	1	1	1	1	1	1	1	1	1
836	STMMW_09151	Yes				deoR	DeoR family transcriptional regulator	1	1	1	1	1	1	1	1	1	1	1	1	1	1	1	1	1	1	1	1	1	1	1	1	1	1	1	1	1	1	1	1	1	1	1	1	1	1	1	1	1	1
837	STMMW_09161	Yes				ybjG	putative undecaprenyl-diphosphatase YbjG	1	1	1	1	1	1	1	1	1	1	1	1	1	1	1	1	1	1	1	1	1	1	1	1	1	1	1	1	1	1	1	1	1	1	1	1	1	1	1	1	1	1
838	STMMW_09171	Yes				mdfA	multidrug transporter MdfA	1	1	1	1	1	1	1	1	1	1	1	1	1	1	1	1	1	1	1	1	1	1	1	1	1	1	1	1	1	1	1	1	1	1	1	1	1	1	1	1	1	1
839	SAL_AC6338AA_AS_02936	No				ybiV_3	sugar phosphatase SupH	1	1	1	1	1	1	1	1	1	1	1	1	1	1	1	1	1	1	1	1	1	1	1	1	1	1	1	1	1	1	1	1	1	1	1	1	1	1	1	1	1	1
840	STMMW_09191	Yes				-	transporter/regulator	1	1	1	1	1	1	1	1	1	1	1	1	1	1	1	1	1	1	1	1	1	1	1	1	1	1	1	1	1	1	1	1	1	1	1	1	1	1	1	1	1	1
841	STMMW_09201	Yes				-	DeoR family transcriptional regulator	1	1	1	1	1	1	1	1	1	1	1	1	1	1	1	1	1	1	1	1	1	1	1	1	1	1	1	1	1	1	1	1	1	1	1	1	1	1	1	1	1	1
842	STMMW_09211	Yes				-	transporter	1	1	1	1	1	1	1	1	1	1	1	1	1	1	1	1	1	1	1	1	1	1	1	1	1	1	1	1	1	1	1	1	1	1	1	1	1	1	1	1	1	1
843	STMMW_09221	Yes				ybjM	Inner membrane protein ybjM	1	1	1	1	1	1	1	1	1	1	1	1	1	1	1	1	1	1	1	1	1	1	1	1	1	1	1	1	1	1	1	1	1	1	1	1	1	1	1	1	1	1
844	STMMW_09251	Yes				mdaA	oxygen-insensitive NADPH nitroreductase	1	1	1	1	1	1	1	1	1	1	1	1	1	1	1	1	1	1	1	1	1	1	1	1	1	1	1	1	1	1	1	1	1	1	1	1	1	1	1	1	1	1
845	STMMW_09261	Yes				rimK	ribosomal protein S6 modification protein, partial	1	1	1	1	1	1	1	1	1	1	1	1	1	1	1	1	1	1	1	1	1	1	1	1	1	1	1	1	1	1	1	1	1	1	1	1	1	1	1	1	1	1
846	STMMW_09271	Yes				ybjN	YbjN sensory transduction regulator	1	1	1	1	1	1	1	1	1	1	1	1	1	1	1	1	1	1	1	1	1	1	1	1	1	1	1	1	1	1	1	1	1	1	1	1	1	1	1	1	1	1
847	STMMW_09281	Yes				potF	spermidine/putrescine ABC transporter substrate-binding protein PotF	1	1	1	1	1	1	1	1	1	1	1	1	1	1	1	1	1	1	1	1	1	1	1	1	1	1	1	1	1	1	1	1	1	1	1	1	1	1	1	1	1	1
848	STMMW_09291	Yes				potG	putrescine transporter ATP-binding subunit	1	1	1	1	1	1	1	1	1	1	1	1	1	1	1	1	1	1	1	1	1	1	1	1	1	1	1	1	1	1	1	1	1	1	1	1	1	1	1	1	1	1
849	STMMW_09301	Yes				potH	putrescine transporter subunit: membrane component of ABC superfamily	1	1	1	1	1	1	1	1	1	1	1	1	1	1	1	1	1	1	1	1	1	1	1	1	1	1	1	1	1	1	1	1	1	1	1	1	1	1	1	1	1	1
850	STMMW_09311	Yes				potI	putrescine transporter subunit: membrane component of ABC superfamily	1	1	1	1	1	1	1	1	1	1	1	1	1	1	1	1	1	1	1	1	1	1	1	1	1	1	1	1	1	1	1	1	1	1	1	1	1	1	1	1	1	1
851	STMMW_09321	Yes				ybjO	putative inner membrane protein	1	1	1	1	1	1	1	1	1	1	1	1	1	1	1	1	1	1	1	1	1	1	1	1	1	1	1	1	1	1	1	1	1	1	1	1	1	1	1	1	1	1
852	STMMW_09331	Yes				rumB	23S rRNA (uracil(747)-C(5))-methyltransferase RlmC	1	1	1	1	1	1	1	1	1	1	1	1	1	1	1	1	1	1	1	1	1	1	1	1	1	1	1	1	1	1	1	1	1	1	1	1	1	1	1	1	1	1
853	STMMW_09341	Yes				ulaA	PTS ascorbate transporter subunit IIC	1	1	1	1	1	1	1	1	1	1	1	1	1	1	1	1	1	1	1	1	1	1	1	1	1	1	1	1	1	1	1	1	1	1	1	1	1	1	1	1	1	1
854	STMMW_09351	Yes				ulaB	phosphotransferase enzyme II, B component	1	1	1	1	1	1	1	1	1	1	1	1	1	1	1	1	1	1	1	1	1	1	1	1	1	1	1	1	1	1	1	1	1	1	1	1	1	1	1	1	1	1
855	STMMW_09361	Yes				-	sulfatase	1	1	1	1	1	1	1	1	1	1	1	1	1	1	1	1	1	1	1	1	1	1	1	1	1	1	1	1	1	1	1	1	1	1	1	1	1	1	1	1	1	1
856	STMMW_09371	Yes				artJ	amino acid ABC transporter substrate-binding protein	1	1	1	1	1	1	1	1	1	1	1	1	1	1	1	1	1	1	1	1	1	1	1	1	1	1	1	1	1	1	1	1	1	1	1	1	1	1	1	1	1	1
857	STMMW_09381	Yes				artM	arginine transporter permease subunit ArtM	1	1	1	1	1	1	1	1	1	1	1	1	1	1	1	1	1	1	1	1	1	1	1	1	1	1	1	1	1	1	1	1	1	1	1	1	1	1	1	1	1	1
858	STMMW_09391	Yes				artQ	polar amino acid ABC transporter inner membrane subunit	1	1	1	1	1	1	1	1	1	1	1	1	1	1	1	1	1	1	1	1	1	1	1	1	1	1	1	1	1	1	1	1	1	1	1	1	1	1	1	1	1	1
859	STMMW_09401	Yes				artI	arginine ABC transporter, periplasmic arginine-binding protein ArtI	1	1	1	1	1	1	1	1	1	1	1	1	1	1	1	1	1	1	1	1	1	1	1	1	1	1	1	1	1	1	1	1	1	1	1	1	1	1	1	1	1	1
860	SAL_AC6338AA_AS_02959	No				glnQ_3	glutamine ABC transporter ATP-binding protein	1	1	1	1	1	1	1	1	1	1	1	1	1	1	1	1	1	1	1	1	1	1	1	1	1	1	1	1	1	1	1	1	1	1	1	1	1	1	1	1	1	1
861	STMMW_09421	Yes				ybjP	lipoprotein	1	1	1	1	1	1	1	1	1	1	1	1	1	1	1	1	1	1	1	1	1	1	1	1	1	1	1	1	1	1	1	1	1	1	1	1	1	1	1	1	1	1
862	STMMW_09431	Yes				-	hypothetical protein	1	1	1	1	1	1	1	1	1	1	1	1	1	1	1	1	1	1	1	1	1	1	1	1	1	1	1	1	1	1	1	1	1	1	1	1	1	1	1	1	1	1
863	STMMW_09441	Yes				ybjR	N-acetylmuramoyl-L-alanine amidase amid	1	1	1	1	1	1	1	1	1	1	1	1	1	1	1	1	1	1	1	1	1	1	1	1	1	1	1	1	1	1	1	1	1	1	1	1	1	1	1	1	1	1
864	STMMW_09451	Yes				-	NAD dependent epimerase/dehydratase	1	1	1	1	1	1	1	1	1	1	1	1	1	1	1	1	1	1	1	1	1	1	1	1	1	1	1	1	1	1	1	1	1	1	1	1	1	1	1	1	1	1
865	STMMW_09461	Yes				ybjT	NAD(P)-dependent oxidoreductase	1	1	1	1	1	1	1	1	1	1	1	1	1	1	1	1	1	1	1	1	1	1	1	1	1	1	1	1	1	1	1	1	1	1	1	1	1	1	1	1	1	1
866	STMMW_09471	Yes				ltaA	low-specificity L-threonine aldolase	1	1	1	1	1	1	1	1	1	1	1	1	1	1	1	1	1	1	1	1	1	1	1	1	1	1	1	1	1	1	1	1	1	1	1	1	1	1	1	1	1	1
867	STMMW_09481	Yes				poxB	pyruvate dehydrogenase	1	1	1	1	1	1	1	1	1	1	1	1	1	1	1	1	1	1	1	1	1	1	1	1	1	1	1	1	1	1	1	1	1	1	1	1	1	1	1	1	1	1
868	STMMW_09491	Yes				hcr	NADH oxidoreductase for hcp gene product	1	1	1	1	1	1	1	1	1	1	1	1	1	1	1	1	1	1	1	1	1	1	1	1	1	1	1	1	1	1	1	1	1	1	1	1	1	1	1	1	1	1
869	STMMW_09501	Yes				hcp	hydroxylamine reductase	1	1	1	1	1	1	1	1	1	1	1	1	1	1	1	1	1	1	1	1	1	1	1	1	1	1	1	1	1	1	1	1	1	1	1	1	1	1	1	1	1	1
870	STMMW_09511	Yes				ybjE	surface protein YbjE	1	1	1	1	1	1	1	1	1	1	1	1	1	1	1	1	1	1	1	1	1	1	1	1	1	1	1	1	1	1	1	1	1	1	1	1	1	1	1	1	1	1
871	STMMW_09521	Yes				ybjD	ATP-dependent endonuclease of the OLD family	1	1	1	1	1	1	1	1	1	1	1	1	1	1	1	1	1	1	1	1	1	1	1	1	1	1	1	1	1	1	1	1	1	1	1	1	1	1	1	1	1	1
872	STMMW_09531	Yes				ybjX	Homolog of virK	1	1	1	1	1	1	1	1	1	1	1	1	1	1	1	1	1	1	1	1	1	1	1	1	1	1	1	1	1	1	1	1	1	1	1	1	1	1	1	1	1	1
873	STMMW_09541	Yes				macA	efflux transporter periplasmic adaptor subunit	1	1	1	1	1	1	1	1	1	1	1	1	1	1	1	1	1	1	1	1	1	1	1	1	1	1	1	1	1	1	1	1	1	1	1	1	1	1	1	1	1	1
874	STM0942	Yes				macB	MacB family efflux pump subunit	1	1	1	1	1	1	1	1	1	1	1	1	1	1	1	1	1	1	1	1	1	1	1	1	1	1	1	1	1	1	1	1	1	1	1	1	1	1	1	1	1	1
875	SAL_IC0886AA_AS_01173	No	G03	GI02	Tn5:ΔclpS (lab)	-	transposase	0	0	0	0	0	0	0	0	0	0	0	0	0	0	0	0	1	0	0	0	0	0	0	0	0	0	0	0	0	0	0	0	0	0	0	0	0	0	0	0	0	0
876	SAL_HC8669AA_AS_00022	No	G03	GI02	Tn5:ΔclpS (lab)	aph	APH(3') family aminoglycoside O-phosphotransferase	0	0	0	0	0	0	0	0	0	0	0	0	0	0	0	0	1	0	0	0	0	0	0	0	0	0	0	0	0	0	0	0	0	0	0	0	0	0	0	0	0	0
877	STMMW_09571	Yes				clpS	ATP-dependent Clp protease adaptor ClpS	1	1	1	1	1	1	1	1	1	1	1	1	1	1	1	1	0	1	1	1	1	1	1	1	1	1	1	1	1	1	1	1	1	1	1	1	1	1	1	1	1	1
878	SAL_HC3819AA_AS_03428	No				clpB_2	Clp protease ClpB	1	1	1	1	1	1	1	1	1	1	1	1	1	1	1	1	1	1	1	1	1	1	1	1	1	1	1	1	1	1	1	1	1	1	1	1	1	1	1	1	1	1
879	STMMW_09601	Yes				-	integrase	1	1	1	1	1	1	1	1	1	1	1	1	1	1	1	1	1	1	1	1	1	1	1	1	1	1	1	1	1	1	1	1	1	1	1	1	1	1	1	1	1	1
880	STMMW_09611	Yes				-	transposase	1	1	1	1	1	1	1	1	1	1	1	1	1	1	1	1	1	1	1	1	1	1	1	1	1	1	1	1	1	1	1	1	1	1	1	1	1	1	1	1	1	1
881	STMMW_09621	Yes				-	Isochorismatase hydrolase	1	1	1	1	1	1	1	1	1	1	1	1	1	1	1	1	1	1	1	1	1	1	1	1	1	1	1	1	1	1	1	1	1	1	1	1	1	1	1	1	1	1
882	STMMW_09631	Yes				-	quercetin 2,3-dioxygenase	1	1	1	1	1	1	1	1	1	1	1	1	1	1	1	1	1	1	1	1	1	1	1	1	1	1	1	1	1	1	1	1	1	1	1	1	1	1	1	1	1	1
883	STMMW_09641	Yes				-	LysR family transcriptional regulator	1	1	1	1	1	1	1	1	1	1	1	1	1	1	1	1	1	1	1	1	1	1	1	1	1	1	1	1	1	1	1	1	1	1	1	1	1	1	1	1	1	1
884	STMMW_09671	Yes				aat	leucyl/phenylalanyl-tRNA--protein transferase	1	1	1	1	1	1	1	1	1	1	1	1	1	1	1	1	1	1	1	1	1	1	1	1	1	1	1	1	1	1	1	1	1	1	1	1	1	1	1	1	1	1
885	STMMW_09681	Yes				cydC	cysteine/glutathione ABC transporter ATP-binding protein/permease CydC	1	1	1	1	1	1	1	1	1	1	1	1	1	1	1	1	1	1	1	1	1	1	1	1	1	1	1	1	1	1	1	1	1	1	1	1	1	1	1	1	1	1
886	STMMW_09691	Yes				cydD	thiol reductant ABC exporter subunit CydD	1	1	1	1	1	1	1	1	1	1	1	1	1	1	1	1	1	1	1	1	1	1	1	1	1	1	1	1	1	1	1	1	1	1	1	1	1	1	1	1	1	1
887	STMMW_09701	Yes				trxB	thioredoxin-disulfide reductase	1	1	1	1	1	1	1	1	1	1	1	1	1	1	1	1	1	1	1	1	1	1	1	1	1	1	1	1	1	1	1	1	1	1	1	1	1	1	1	1	1	1
888	STMMW_09711	Yes				lrp	leucine-responsive transcriptional regulator	1	1	1	1	1	1	1	1	1	1	1	1	1	1	1	1	1	1	1	1	1	1	1	1	1	1	1	1	1	1	1	1	1	1	1	1	1	1	1	1	1	1
889	STMMW_09721	Yes				ftsK	DNA translocase FtsK	1	1	1	1	1	1	1	1	1	1	1	1	1	1	1	1	1	1	1	1	1	1	1	1	1	1	1	1	1	1	1	1	1	1	1	1	1	1	1	1	1	1
890	STMMW_09731	Yes				lolA	outer membrane lipoprotein carrier protein LolA	1	1	1	1	1	1	1	1	1	1	1	1	1	1	1	1	1	1	1	1	1	1	1	1	1	1	1	1	1	1	1	1	1	1	1	1	1	1	1	1	1	1
891	STMMW_09741	Yes				ycaJ	recombinase RarA	1	1	1	1	1	1	1	1	1	1	1	1	1	1	1	1	1	1	1	1	1	1	1	1	1	1	1	1	1	1	1	1	1	1	1	1	1	1	1	1	1	1
892	STMMW_09751	Yes				serS	serine--tRNA ligase	1	1	1	1	1	1	1	1	1	1	1	1	1	1	1	1	1	1	1	1	1	1	1	1	1	1	1	1	1	1	1	1	1	1	1	1	1	1	1	1	1	1
893	STMMW_09761	Yes				dmsA	dimethyl sulfoxide reductase subunit A	1	1	1	1	1	1	1	1	1	1	1	1	1	1	1	1	1	1	1	1	1	1	1	1	1	1	1	1	1	1	1	1	1	1	1	1	1	1	1	1	1	1
894	STMMW_09771	Yes				dmsB	Anaerobic dimethyl sulfoxide reductase chain B	1	1	1	1	1	1	1	1	1	1	1	1	1	1	1	1	1	1	1	1	1	1	1	1	1	1	1	1	1	1	1	1	1	1	1	1	1	1	1	1	1	1
895	STMMW_09781	Yes				dmsC	dimethyl sulfoxide reductase subunit C	1	1	1	1	1	1	1	1	1	1	1	1	1	1	1	1	1	1	1	1	1	1	1	1	1	1	1	1	1	1	1	1	1	1	1	1	1	1	1	1	1	1
896	STMMW_09791	Yes				ycaD	MFS transporter	1	1	1	1	1	1	1	1	1	1	1	1	1	1	1	1	1	1	1	1	1	1	1	1	1	1	1	1	1	1	1	1	1	1	1	1	1	1	1	1	1	1
897	STMMW_09801	Yes				ycaM	amino acid permease	1	1	1	1	1	1	1	1	1	1	1	1	1	1	1	1	1	1	1	1	1	1	1	1	1	1	1	1	1	1	1	1	1	1	1	1	1	1	1	1	1	1
898	STMMW_09811	Yes				pflA	pyruvate formate lyase activating enzyme 1	1	1	1	1	1	1	1	1	1	1	1	1	1	1	1	1	1	1	1	1	1	1	1	1	1	1	1	1	1	1	1	1	1	1	1	1	1	1	1	1	1	1
899	STMMW_09821	Yes				-	cytoplasmic protein	1	1	1	1	1	1	1	1	1	1	1	1	1	1	1	1	1	1	1	1	1	1	1	1	1	1	1	1	1	1	1	1	1	1	1	1	1	1	1	1	1	1
900	STMMW_09831	Yes				sopD2	pathogenicity island 1 protein SopD2	1	1	1	1	1	1	1	1	1	1	1	1	1	1	1	1	1	1	1	1	1	1	1	1	1	1	1	1	1	1	1	1	1	1	1	1	1	1	1	1	1	1
901	STMMW_09841	Yes				pflB	formate acetyltransferase	1	1	1	1	1	1	1	1	1	1	1	1	1	1	1	1	1	1	1	1	1	1	1	1	1	1	1	1	1	1	1	1	1	1	1	1	1	1	1	1	1	1
902	STMMW_09851	Yes				focA	putative FNT family, formate transporter (formate channel 1)	1	1	1	1	1	1	1	1	1	1	1	1	1	1	1	1	1	1	1	1	1	1	1	1	1	1	1	1	1	1	1	1	1	1	1	1	1	1	1	1	1	1
903	STMMW_09861	Yes				ycaO	ribosomal protein S12 methylthiotransferase accessory factor YcaO, partial	1	1	1	1	1	1	1	1	1	1	1	1	1	1	1	1	1	1	1	1	1	1	1	1	1	1	1	1	1	1	1	1	1	1	1	1	1	1	1	1	1	1
904	STMMW_09871	Yes				ycaP	membrane protein	1	1	1	1	1	1	1	1	1	1	1	1	1	1	1	1	1	1	1	1	1	1	1	1	1	1	1	1	1	1	1	1	1	1	1	1	1	1	1	1	1	1
905	STMMW_09881	Yes				serC	3-phosphoserine/phosphohydroxythreonine aminotransferase	1	1	1	1	1	1	1	1	1	1	1	1	1	1	1	1	1	1	1	1	1	1	1	1	1	1	1	1	1	1	1	1	1	1	1	1	1	1	1	1	1	1
906	STMMW_09891	Yes				aroA	5-enolpyruvylshikimate-3-phosphate synthase, EC 2.5.1.19	1	1	1	1	1	1	1	1	1	1	1	1	1	1	1	1	1	1	1	1	1	1	1	1	1	1	1	1	1	1	1	1	1	1	1	1	1	1	1	1	1	1
907	STMMW_09901	Yes				ycaL	peptidase M48	1	1	1	1	1	1	1	1	1	1	1	1	1	1	1	1	1	1	1	1	1	1	1	1	1	1	1	1	1	1	1	1	1	1	1	1	1	1	1	1	1	1
908	STMMW_09911	Yes				cmk	cytidylate kinase	1	1	1	1	1	1	1	1	1	1	1	1	1	1	1	1	1	1	1	1	1	1	1	1	1	1	1	1	1	1	1	1	1	1	1	1	1	1	1	1	1	1
909	STMMW_09921	Yes				rpsA	30S ribosomal protein S1	1	1	1	1	1	1	1	1	1	1	1	1	1	1	1	1	1	1	1	1	1	1	1	1	1	1	1	1	1	1	1	1	1	1	1	1	1	1	1	1	1	1
910	STMMW_09941	Yes				rec2	ComEC family protein	1	1	1	1	1	1	1	1	1	1	1	1	1	1	1	1	1	1	1	1	1	1	1	1	1	1	1	1	1	1	1	1	1	1	1	1	1	1	1	1	1	1
911	STMMW_09951	Yes				msbA	lipid A export ATP-binding/permease MsbA	1	1	1	1	1	1	1	1	1	1	1	1	1	1	1	1	1	1	1	1	1	1	1	1	1	1	1	1	1	1	1	1	1	1	1	1	1	1	1	1	1	1
912	STMMW_09961	Yes				lpxK	tetraacyldisaccharide 4'-kinase	1	1	1	1	1	1	1	1	1	1	1	1	1	1	1	1	1	1	1	1	1	1	1	1	1	1	1	1	1	1	1	1	1	1	1	1	1	1	1	1	1	1
913	STMMW_09971	Yes				ycaQ	hypothetical protein	1	1	1	1	1	1	1	1	1	1	1	1	1	1	1	1	1	1	1	1	1	1	1	1	1	1	1	1	1	1	1	1	1	1	1	1	1	1	1	1	1	1
914	STMMW_09991	Yes				kdsB	3-deoxy-manno-octulosonate cytidylyltransferase	1	1	1	1	1	1	1	1	1	1	1	1	1	1	1	1	1	1	1	1	1	1	1	1	1	1	1	1	1	1	1	1	1	1	1	1	1	1	1	1	1	1
915	STMMW_10001	Yes				-	aminoglycoside phosphotransferase	1	1	1	1	1	1	1	1	1	1	1	1	1	1	1	1	1	1	1	1	1	1	1	1	1	1	1	1	1	1	1	1	1	1	1	1	1	1	1	1	1	1
916	STMMW_10011	Yes				ycbC	membrane protein	1	1	1	1	1	1	1	1	1	1	1	1	1	1	1	1	1	1	1	1	1	1	1	1	1	1	1	1	1	1	1	1	1	1	1	1	1	1	1	1	1	1
917	STMMW_10021	Yes				smtA	S-adenosylmethionine-dependent methyltransferase Functionally Coupled to the MukBEF Chromosome Partitioning Mechanism	1	1	1	1	1	1	1	1	1	1	1	1	1	1	1	1	1	1	1	1	1	1	1	1	1	1	1	1	1	1	1	1	1	1	1	1	1	1	1	1	1	1
918	STMMW_10031	Yes				mukF	condensin subunit F	1	1	1	1	1	1	1	1	1	1	1	1	1	1	1	1	1	1	1	1	1	1	1	1	1	1	1	1	1	1	1	1	1	1	1	1	1	1	1	1	1	1
919	STMMW_10041	Yes				mukE	condensin subunit E	1	1	1	1	1	1	1	1	1	1	1	1	1	1	1	1	1	1	1	1	1	1	1	1	1	1	1	1	1	1	1	1	1	1	1	1	1	1	1	1	1	1
920	STMMW_10051	Yes				mukB	cell division protein MukB	1	1	1	1	1	1	1	1	1	1	1	1	1	1	1	1	1	1	1	1	1	1	1	1	1	1	1	1	1	1	1	1	1	1	1	1	1	1	1	1	1	1
921	STMMW_10061	Yes				ycbB	L,D-transpeptidase YcbB	1	1	1	1	1	1	1	1	1	1	1	1	1	1	1	1	1	1	1	1	1	1	1	1	1	1	1	1	1	1	1	1	1	1	1	1	1	1	1	1	1	1
922	STMMW_10071	Yes				ycbK	Peptidase_M15_3	1	1	1	1	1	1	1	1	1	1	1	1	1	1	1	1	1	1	1	1	1	1	1	1	1	1	1	1	1	1	1	1	1	1	1	1	1	1	1	1	1	1
923	STMMW_10081	Yes				ycbL	MBL fold hydrolase	1	1	1	1	1	1	1	1	1	1	1	1	1	1	1	1	1	1	1	1	1	1	1	1	1	1	1	1	1	1	1	1	1	1	1	1	1	1	1	1	1	1
924	STMMW_10091	Yes				aspC	aromatic amino acid aminotransferase	1	1	1	1	1	1	1	1	1	1	1	1	1	1	1	1	1	1	1	1	1	1	1	1	1	1	1	1	1	1	1	1	1	1	1	1	1	1	1	1	1	1
925	STMMW_10101	Yes				ompF	porin	1	1	1	1	1	1	1	1	1	1	1	1	1	1	1	1	1	1	1	1	1	1	1	1	1	1	1	1	1	1	1	1	1	1	1	1	1	1	1	1	1	1
926	STMMW_10111	Yes				asnCa	asparagine tRNA synthetase	1	1	1	1	1	1	1	1	1	1	1	1	1	1	1	1	1	1	1	1	1	1	1	1	1	1	1	1	1	1	1	1	1	1	1	1	1	1	1	1	1	1
927	STMMW_10121	Yes				lrp	DNA-binding protein	1	1	1	1	1	1	1	1	1	1	1	1	1	1	1	1	1	1	1	1	1	1	1	1	1	1	1	1	1	1	1	1	1	1	1	1	1	1	1	1	1	1
928	STMMW_10131	Yes				dpaL	Putative diaminopropionate ammonia-lyase	1	1	1	1	1	1	1	1	1	1	1	1	1	1	1	1	1	1	1	1	1	1	1	1	1	1	1	1	1	1	1	1	1	1	1	1	1	1	1	1	1	1
929	STMMW_10141	Yes				-	Putative ion:amino acid symporter	1	1	1	1	1	1	1	1	1	1	1	1	1	1	1	1	1	1	1	1	1	1	1	1	1	1	1	1	1	1	1	1	1	1	1	1	1	1	1	1	1	1
930	STMMW_10151	Yes				pncB	nicotinate phosphoribosyltransferase	1	1	1	1	1	1	1	1	1	1	1	1	1	1	1	1	1	1	1	1	1	1	1	1	1	1	1	1	1	1	1	1	1	1	1	1	1	1	1	1	1	1
931	STMMW_10161	Yes				int	bacteriophage integrase	1	1	1	1	1	1	1	1	1	1	1	1	1	1	1	1	1	1	1	1	1	1	1	1	1	1	1	1	1	1	1	1	1	1	1	1	1	1	1	1	1	1
932	STMMW_26532	Yes				-	Gifsy-2 prophage RecT	1	1	1	1	1	1	1	1	1	1	1	1	1	1	1	1	1	1	1	1	1	1	1	1	1	1	1	1	1	1	1	1	1	1	1	1	1	1	1	1	1	1
933	STMMW_26531	Yes				recEb	gifsy-1 prophage RecE	1	1	1	1	1	1	1	1	1	1	1	1	1	1	1	1	1	1	1	1	1	1	1	1	1	1	1	1	1	1	1	1	1	1	1	1	1	1	1	1	1	1
934	STMMW_10231	Yes				-	transcriptional regulator	1	1	1	1	1	1	1	1	1	1	1	1	1	1	1	1	1	1	1	1	1	1	1	1	1	1	1	1	1	1	1	1	1	1	1	1	1	1	1	1	1	1
935	STM1014	Yes				-	gifsy-1 prophage PrpO	1	1	1	1	1	1	1	1	1	1	1	1	1	1	1	1	1	1	1	1	1	1	1	1	1	1	1	1	1	1	1	1	1	1	1	1	1	1	1	1	1	1
936	STMMW_10261	Yes				ydaV	DNA replication protein DnaC	1	1	1	1	1	1	1	1	1	1	1	1	1	1	1	1	1	1	1	1	1	1	1	1	1	1	1	1	1	1	1	1	1	1	1	1	1	1	1	1	1	1
937	STMMW_10271	Yes				-	DNA-binding protein, partial	1	1	1	1	1	1	1	1	1	1	1	1	1	1	1	1	1	1	1	1	1	1	1	1	1	1	1	1	1	1	1	1	1	1	1	1	1	1	1	1	1	1
938	STMMW_10281	Yes				-	bacteriophage protein	1	1	1	1	1	1	1	1	1	1	1	1	1	1	1	1	1	1	1	1	1	1	1	1	1	1	1	1	1	1	1	1	1	1	1	1	1	1	1	1	1	1
939	STMMW_26381	Yes				-	gifsy-2 prophage protein, partial	1	1	1	1	1	1	1	1	1	1	1	1	1	1	1	1	1	1	1	1	1	1	1	1	1	1	1	1	1	1	1	1	1	1	1	1	1	1	1	1	1	1
940	STMMW_26371	Yes				-	bacteriophage Lambda NinG protein	1	1	1	1	1	1	1	1	1	1	1	1	1	1	1	1	1	1	1	1	1	1	1	1	1	1	1	1	1	1	1	1	1	1	1	1	1	1	1	1	1	1
941	STMMW_10341	Yes				-	Gifsy-2 prophage molecular chaperone	1	1	1	1	1	1	1	1	1	1	1	1	1	1	1	1	1	1	1	1	1	1	1	1	1	1	1	1	1	1	1	1	1	1	1	1	1	1	1	1	1	1
942	STMMW_10371	Yes				-	Putative lipoprotein	1	1	1	1	1	1	1	1	1	1	1	1	1	1	1	1	1	1	1	1	1	1	1	1	1	1	1	1	1	1	1	1	1	1	1	1	1	1	1	1	1	1
943	STMMW_26322	Yes				-	phage holin, lambda family	1	1	1	1	1	1	1	1	1	1	1	1	1	1	1	1	1	1	1	1	1	1	1	1	1	1	1	1	1	1	1	1	1	1	1	1	1	1	1	1	1	1
944	AU101_gp18	Yes				-	muraminidase	1	1	1	1	1	1	1	1	1	1	1	1	1	1	1	1	1	1	1	1	1	1	1	1	1	1	0	1	1	1	1	1	1	1	1	1	1	1	1	1	1	1
945	STMMW_10401	Yes				rzpD	putative bacteriophage lysozyme	1	1	1	1	1	1	1	1	1	1	1	1	1	1	1	1	1	1	1	1	1	1	1	1	1	1	1	1	1	1	1	1	1	1	1	1	1	1	1	1	1	1
946	STMMW_10411	Yes				-	terminase small subunit	1	1	1	1	1	1	1	1	1	1	1	1	1	1	1	1	1	1	1	1	1	1	1	1	1	1	1	1	1	1	1	1	1	1	1	1	1	1	1	1	1	1
947	STMMW_10421	Yes				-	phage terminase large subunit	1	1	1	1	1	1	1	1	1	1	1	1	1	1	1	1	1	1	1	1	1	1	1	1	1	1	1	1	1	1	1	1	1	1	1	1	1	1	1	1	1	1
948	STMMW_10431	Yes				-	phage portal protein, lambda family, partial	1	1	1	1	1	1	1	1	1	1	1	1	1	1	1	1	1	1	1	1	1	1	1	1	1	1	1	1	1	1	1	1	1	1	1	1	1	1	1	1	1	1
949	STMMW_10441	Yes				-	bacteriophage Clp protease involved in capsid processing	1	1	1	1	1	1	1	1	1	1	1	1	1	1	1	1	1	1	1	1	1	1	1	1	1	1	1	1	1	1	1	1	1	1	1	1	1	1	1	1	1	1
950	STMMW_10451	Yes				-	putative RecA/RadA recombinase	1	1	1	1	1	1	1	1	1	1	1	1	1	1	1	1	1	1	1	1	1	1	1	1	1	1	1	1	1	1	1	1	1	1	1	1	1	1	1	1	1	1
951	STMMW_10461	Yes				-	ATP-binding protein	1	1	1	1	1	1	1	1	1	1	1	1	1	1	1	1	1	1	1	1	1	1	1	1	1	1	1	1	1	1	1	1	1	1	1	1	1	1	1	1	1	1
952	STMMW_10471	Yes				-	prophage minor tail protein Z	1	1	1	1	1	1	1	1	1	1	1	1	1	1	1	1	1	1	1	1	1	1	1	1	1	1	1	1	1	1	1	1	1	1	1	1	1	1	1	1	1	1
953	STMMW_10481	Yes				-	phage tail protein U	1	1	1	1	1	1	1	1	1	1	1	1	1	1	1	1	1	1	1	1	1	1	1	1	1	1	1	1	1	1	1	1	1	1	1	1	1	1	1	1	1	1
954	SAL_AC6338AA_AS_04542	No				-	gifsy-2 prophage VmtV	1	1	1	1	1	1	1	1	1	1	1	1	1	1	1	1	1	1	1	1	1	1	1	1	1	1	1	1	1	1	1	1	1	1	1	1	1	1	1	1	1	1
955	STMMW_10501	Yes				-	phage minor tail protein G	1	1	1	1	1	1	1	1	1	1	1	1	1	1	1	1	1	1	1	1	1	1	1	1	1	1	1	1	1	1	1	1	1	1	1	1	1	1	1	1	1	1
956	STMMW_26141/2	No				-	gifsy-1 prophage VmtH	1	1	1	1	1	1	1	1	1	1	1	1	1	1	1	1	1	1	1	1	1	1	1	1	1	1	1	1	1	1	1	1	1	1	1	1	1	1	1	1	1	1
957	STMMW_10531	Yes				-	Gifsy-2 prophage probable minor tail protein	1	1	1	1	1	1	1	1	1	1	1	1	1	1	1	1	1	1	1	1	1	1	1	1	1	1	1	1	1	1	1	1	1	1	1	1	1	1	1	1	1	1
958	STMMW_10541	Yes				ompX	Ail/OmpX	1	1	1	1	1	1	1	1	1	1	1	1	1	1	1	1	1	1	1	1	1	1	1	1	1	1	1	1	1	1	1	1	1	1	1	1	1	1	1	1	1	1
959	STMMW_10551	Yes				sodCa	Superoxide dismutase [Cu-Zn] 1	1	1	1	1	1	1	1	1	1	1	1	1	1	1	1	1	1	1	1	1	1	1	1	1	1	1	1	1	1	1	1	1	1	1	1	1	1	1	1	1	1	1
960	STMMW_10561	Yes				-	Gifsy-2 prophage minor tail protein	1	1	1	1	1	1	1	1	1	1	1	1	1	1	1	1	1	1	1	1	1	1	1	1	1	1	1	1	1	1	1	1	1	1	1	1	1	1	1	1	1	1
961	SAL_AC6338AA_AS_04389	No				-	hydrolase Nlp/P60	1	1	1	1	1	1	1	1	1	1	1	1	1	1	1	1	1	1	1	1	1	1	1	1	1	1	1	1	1	1	1	1	1	1	1	1	1	1	1	1	1	1
962	STMMW_10581	Yes				-	bacteriophage lambda tail assembly protein I, partial	1	1	1	1	1	1	1	1	1	1	1	1	1	1	1	1	1	1	1	1	1	1	1	1	1	1	1	1	1	1	1	1	1	1	1	1	1	1	1	1	1	1
963	STMMW_10591	Yes				-	host specificity protein J, partial	1	1	1	1	1	1	1	1	1	1	1	1	1	1	1	1	1	1	1	1	1	1	1	1	1	1	1	1	1	1	1	1	1	1	1	1	1	1	1	1	1	1
964	SAL_HC8597AA_AS_04625	No				-	phage tail protein%2C host specificity factor	1	1	1	1	0	1	1	1	1	1	1	1	1	0	0	0	0	1	1	1	1	1	1	1	1	1	1	1	1	1	1	1	1	1	1	1	1	0	1	1	1	1
965	STMMW_10601	Yes				-	phage tail protein	1	1	1	1	1	1	1	1	1	1	1	1	1	1	1	1	1	0	1	1	0	1	1	1	1	1	1	1	1	1	1	1	1	1	1	1	1	1	1	1	1	1
966	SAL_IC0879AA_AS_02720	No				-	phage tail protein	1	1	1	1	1	1	1	1	1	1	1	0	1	0	0	0	0	1	1	1	1	1	1	1	1	1	1	1	1	1	1	1	1	1	1	1	1	1	1	0	1	1
967	STMMW_10611	Yes				-	bacteriophage tail fiber assembly protein, partial	1	1	1	1	1	1	1	1	1	1	1	1	1	1	1	1	1	1	1	1	1	1	1	1	1	1	1	1	1	1	1	1	1	1	1	1	1	1	1	1	1	1
968	SAL_AC6338AA_AS_02447	No				sspH2_1	pathogenicity island 2 effector protein SseJ	1	1	1	1	1	1	1	1	1	1	1	1	1	1	1	1	1	1	1	1	1	1	1	1	1	1	1	1	1	1	1	1	1	1	1	1	1	1	1	1	1	1
969	STMMW_10661	Yes				-	Uncharacterised ACR%2C COG2135	1	1	1	1	1	1	1	1	1	1	1	1	1	1	1	1	1	1	1	1	1	1	1	1	1	1	1	1	1	1	1	1	1	1	1	1	1	1	1	1	1	1
970	STMMW_10681	Yes				gtgE	bacteriophage encoded virulence factor	1	1	1	1	1	1	1	1	1	1	1	1	1	1	1	1	1	1	1	1	1	1	1	1	1	1	1	1	1	1	1	1	1	1	1	1	1	1	1	1	1	1
971	STMMW_10701	Yes				pepN	aminopeptidase N	1	1	1	1	1	1	1	1	1	1	1	1	1	1	1	1	1	1	1	1	1	1	1	1	1	1	1	1	1	1	1	1	1	1	1	1	1	1	1	1	1	1
972	STMMW_10711	Yes				pyrD	dihydroorotate dehydrogenase 2	1	1	1	1	1	1	1	1	1	1	1	1	1	1	1	1	1	1	1	1	1	1	1	1	1	1	1	1	1	1	1	1	1	1	1	1	1	1	1	1	1	1
973	STMMW_10721	Yes				ycbW	cell division protein ZapC	1	1	1	1	1	1	1	1	1	1	1	1	1	1	1	1	1	1	1	1	1	1	1	1	1	1	1	1	1	1	1	1	1	1	1	1	1	1	1	1	1	1
974	STMMW_10731	Yes				-	flavodoxin reductase family 1	1	1	1	1	1	1	1	1	1	1	1	1	1	1	1	1	1	1	1	1	1	1	1	1	1	1	1	1	1	1	1	1	1	1	1	1	1	1	1	1	1	1
975	STMMW_10741	Yes				rlmL	ribosomal RNA large subunit methyltransferase K/L	1	1	1	1	1	1	1	1	1	1	1	1	1	1	1	1	1	1	1	1	1	1	1	1	1	1	1	1	1	1	1	1	1	1	1	1	1	1	1	1	1	1
976	STMMW_10751	Yes				uup	ABC transporter ATPase	1	1	1	1	1	1	1	1	1	1	1	1	1	1	1	1	1	1	1	1	1	1	1	1	1	1	1	1	1	1	1	1	1	1	1	1	1	1	1	1	1	1
977	STMMW_10761	Yes				pqiA	paraquat-inducible membrane protein A	1	1	1	1	1	1	1	1	1	1	1	1	1	1	1	1	1	1	1	1	1	1	1	1	1	1	1	1	1	1	1	1	1	1	1	1	1	1	1	1	1	1
978	STMMW_10771	Yes				pqiB	paraquat-inducible protein B	1	1	1	1	1	1	1	1	1	1	1	1	1	1	1	1	1	1	1	1	1	1	1	1	1	1	1	1	1	1	1	1	1	1	1	1	1	1	1	1	1	1
979	STMMW_10781	Yes				ymbA	lipoprotein	1	1	1	1	1	1	1	1	1	1	1	1	1	1	1	1	1	1	1	1	1	1	1	1	1	1	1	1	1	1	1	1	1	1	1	1	1	1	1	1	1	1
980	STMMW_10801	Yes				fabA	beta-hydroxydecanoyl-ACP dehydratase	1	1	1	1	1	1	1	1	1	1	1	1	1	1	1	1	1	1	1	1	1	1	1	1	1	1	1	1	1	1	1	1	1	1	1	1	1	1	1	1	1	1
981	STMMW_10811	Yes				lonH	ATP-dependent protease La	1	1	1	1	1	1	1	1	1	1	1	1	1	1	1	1	1	1	1	1	1	1	1	1	1	1	1	1	1	1	1	1	1	1	1	1	1	1	1	1	1	1
982	STMMW_10821	Yes				ycbG	macrodomain Ter protein	1	1	1	1	1	1	1	1	1	1	1	1	1	1	1	1	1	1	1	1	1	1	1	1	1	1	1	1	1	1	1	1	1	1	1	1	1	1	1	1	1	1
983	STMMW_10831	Yes				ompA	outer membrane protien A	1	1	1	1	1	1	1	1	1	1	1	1	1	1	1	1	1	1	1	1	1	1	1	1	1	1	1	1	1	1	1	1	1	1	1	1	1	1	1	1	1	1
984	STMMW_10841	Yes				sulA	cell division inhibitor SulA	1	1	1	1	1	1	1	1	1	1	1	1	1	1	1	1	1	1	1	1	1	1	1	1	1	1	1	1	1	1	1	1	1	1	1	1	1	1	1	1	1	1
985	STMMW_10851	Yes				sxy	Crp/Fnr family transcriptional regulator	1	1	1	1	1	1	1	1	1	1	1	1	1	1	1	1	1	1	1	1	1	1	1	1	1	1	1	1	1	1	1	1	1	1	1	1	1	1	1	1	1	1
986	STMMW_10861	Yes				yccS	Putative efflux (PET) family inner membrane protein YccS	1	1	1	1	1	1	1	1	1	1	1	1	1	1	1	1	1	1	1	1	1	1	1	1	1	1	1	1	1	1	1	1	1	1	1	1	1	1	1	1	1	1
987	STMMW_10871	Yes				yccF	Inner membrane protein YccF	1	1	1	1	1	1	1	1	1	1	1	1	1	1	1	1	1	1	1	1	1	1	1	1	1	1	1	1	1	1	1	1	1	1	1	1	1	1	1	1	1	1
988	STMMW_10881	Yes				helD	DNA helicase IV	1	1	1	1	1	1	1	1	1	1	1	1	1	1	1	1	1	1	1	1	1	1	1	1	1	1	1	1	1	1	1	1	1	1	1	1	1	1	1	1	1	1
989	STMMW_10891	Yes				mgsA	methylglyoxal synthase	1	1	1	1	1	1	1	1	1	1	1	1	1	1	1	1	1	1	1	1	1	1	1	1	1	1	1	1	1	1	1	1	1	1	1	1	1	1	1	1	1	1
990	STMMW_10901	Yes				yccT	putative secreted protein	1	1	1	1	1	1	1	1	1	1	1	1	1	1	1	1	1	1	1	1	1	1	1	1	1	1	1	1	1	1	1	1	1	1	1	1	1	1	1	1	1	1
991	STMMW_10911	Yes				-	succinyl-CoA synthetase subunit alpha-like enzyme	1	1	1	1	1	1	1	1	1	1	1	1	1	1	1	1	1	1	1	1	1	1	1	1	1	1	1	1	1	1	1	1	1	1	1	1	1	1	1	1	1	1
992	STMMW_10921	Yes				yccV	heat-shock protein HspQ	1	1	1	1	1	1	1	1	1	1	1	1	1	1	1	1	1	1	1	1	1	1	1	1	1	1	1	1	1	1	1	1	1	1	1	1	1	1	1	1	1	1
993	STMMW_10931	Yes				yccW	ribosomal RNA large subunit methyltransferase I	1	1	1	1	1	1	1	1	1	1	1	1	1	1	1	1	1	1	1	1	1	1	1	1	1	1	1	1	1	1	1	1	1	1	1	1	1	1	1	1	1	1
994	ARC58_RS16890	Yes				-	kinase inhibitor	1	1	1	1	1	1	1	1	1	1	1	1	1	1	1	1	1	1	1	1	1	1	1	1	1	1	1	1	1	1	1	1	1	1	1	1	1	1	1	1	1	1
995	STMMW_10951	Yes				-	AraC family transcriptional regulator	1	1	1	1	1	1	1	1	1	1	1	1	1	1	1	1	1	1	1	1	1	1	1	1	1	1	1	1	1	1	1	1	1	1	1	1	1	1	1	1	1	1
996	STMMW_10971	Yes				yccK	sulfurtransferase TusE	1	1	1	1	1	1	1	1	1	1	1	1	1	1	1	1	1	1	1	1	1	1	1	1	1	1	1	1	1	1	1	1	1	1	1	1	1	1	1	1	1	1
997	STMMW_10981	Yes				yccA	BAX inhibitor protein, partial	1	1	1	1	1	1	1	1	1	1	1	1	1	1	1	1	1	1	1	1	1	1	1	1	1	1	1	1	1	1	1	1	1	1	1	1	1	1	1	1	1	1
998	STMMW_10991	Yes	G04	DEL02	SPI-5	pipA	pathogenicity island protein	1	1	1	1	1	1	1	0	1	1	1	1	1	1	1	1	1	1	1	1	1	1	1	1	1	1	1	1	1	1	1	1	1	1	1	1	1	1	1	1	1	1
999	STMMW_11001	Yes	G04	DEL02	SPI-5	pipB	PipB	1	1	1	1	1	1	1	0	1	1	1	1	1	1	1	1	1	1	1	1	1	1	1	1	1	1	1	1	1	1	1	1	1	1	1	1	1	1	1	1	1	1
1000	STMMW_11021	Yes	G04	DEL02	SPI-5	pipC	type III secretion chaperone protein SigE	1	1	1	1	1	1	1	0	1	1	1	1	1	1	1	1	1	1	1	1	1	1	1	1	1	1	1	1	1	1	1	1	1	1	1	1	1	1	1	1	1	1
1001	STMMW_11031	Yes	G04	DEL02	SPI-5	sopB	inositol phosphate phosphatase SopB	1	1	1	1	1	1	1	0	1	1	1	1	1	1	1	1	1	1	1	1	1	1	1	1	1	1	1	1	1	1	1	1	1	1	1	1	1	1	1	1	1	1
1002	SARI_RS04170	Yes	G04	DEL02	SPI-5	-	peptidase	1	1	1	1	1	1	1	0	1	1	1	1	1	1	1	1	1	1	1	1	1	1	1	1	1	1	1	1	1	1	1	1	1	1	1	1	1	1	1	1	1	1
1003	STMMW_11051	Yes				copS	two-component sensor histidine kinase	1	1	1	1	1	1	1	1	1	1	1	1	1	1	1	1	1	1	1	1	1	1	1	1	1	1	1	1	1	1	1	1	1	1	1	1	1	1	1	1	1	1
1004	STMMW_11061	Yes				copR	Putative two-component system response regulator YedW	1	1	1	1	1	1	1	1	1	1	1	1	1	1	1	1	1	1	1	1	1	1	1	1	1	1	1	1	1	1	1	1	1	1	1	1	1	1	1	1	1	1
1005	STMMW_11071	Yes				uraH	5-hydroxyisourate hydrolase	1	1	1	1	1	1	1	1	1	1	1	1	1	1	1	1	1	1	1	1	1	1	1	1	1	1	1	1	1	1	1	1	1	1	1	1	1	1	1	1	1	1
1006	STMMW_11081	Yes				hpaC	4-hydroxyphenylacetate 3-monooxygenase reductase component	1	1	1	1	1	1	1	1	1	1	1	1	1	1	1	1	1	1	1	1	1	1	1	1	1	1	1	1	1	1	1	1	1	1	1	1	1	1	1	1	1	1
1007	STMMW_11091	Yes				hpaB	4-hydroxyphenylacetate 3-monooxygenase, oxygenase component	1	1	1	1	1	1	1	1	1	1	1	1	1	1	1	1	1	1	1	1	1	1	1	1	1	1	1	1	1	1	1	1	1	1	1	1	1	1	1	1	1	1
1008	STMMW_11101	Yes				hpaR	homoprotocatechuate degradation operon regulator, HpaR	1	1	1	1	1	1	1	1	1	1	1	1	1	1	1	1	1	1	1	1	1	1	1	1	1	1	1	1	1	1	1	1	1	1	1	1	1	1	1	1	1	1
1009	STMMW_11111	Yes				hpaG	4-hydroxyphenylacetate degradation bifunctional isomerase/decarboxylase	1	1	1	1	1	1	1	1	1	1	1	1	1	1	1	1	1	1	1	1	1	1	1	1	1	1	1	1	1	1	1	1	1	1	1	1	1	1	1	1	1	1
1010	STMMW_11121	Yes				hpaE	5-carboxymethyl-2-hydroxymuconate semialdehyde dehydrogenase	1	1	1	1	1	1	1	1	1	1	1	1	1	1	1	1	1	1	1	1	1	1	1	1	1	1	1	1	1	1	1	1	1	1	1	1	1	1	1	1	1	1
1011	STMMW_11131	Yes				hpaD	3,4-dihydroxyphenylacetate 2,3-dioxygenase	1	1	1	1	1	1	1	1	1	1	1	1	1	1	1	1	1	1	1	1	1	1	1	1	1	1	1	1	1	1	1	1	1	1	1	1	1	1	1	1	1	1
1012	STMMW_11141	Yes				hpaF	5-carboxymethyl-2-hydroxymuconate isomerase	1	1	1	1	1	1	1	1	1	1	1	1	1	1	1	1	1	1	1	1	1	1	1	1	1	1	1	1	1	1	1	1	1	1	1	1	1	1	1	1	1	1
1013	STMMW_11151	Yes				hpaH	2-oxo-hepta-3-ene-1,7-dioic acid hydratase	1	1	1	1	1	1	1	1	1	1	1	1	1	1	1	1	1	1	1	1	1	1	1	1	1	1	1	1	1	1	1	1	1	1	1	1	1	1	1	1	1	1
1014	STMMW_11161	Yes				hpaI	2,4-dihydroxyhept-2-ene-1,7-dioic acid aldolase	1	1	1	1	1	1	1	1	1	1	1	1	1	1	1	1	1	1	1	1	1	1	1	1	1	1	1	1	1	1	1	1	1	1	1	1	1	1	1	1	1	1
1015	STMMW_11171	Yes				hpaX	4-hydroxyphenylacetate permease	1	1	1	1	1	1	1	1	1	1	1	1	1	1	1	1	1	1	1	1	1	1	1	1	1	1	1	1	1	1	1	1	1	1	1	1	1	1	1	1	1	1
1016	STMMW_11181	Yes				hpaA	4-hydroxyphenylacetate catabolism regulatory protein HpaA	1	1	1	1	1	1	1	1	1	1	1	1	1	1	1	1	1	1	1	1	1	1	1	1	1	1	1	1	1	1	1	1	1	1	1	1	1	1	1	1	1	1
1017	STMMW_11191	Yes				-	MBL fold metallo-hydrolase	1	1	1	1	1	1	1	1	1	1	1	1	1	1	1	1	1	1	1	1	1	1	1	1	1	1	1	1	1	1	1	1	1	1	1	1	1	1	1	1	1	1
1018	STMMW_11201	Yes				-	anti-adapter protein IraM	1	1	1	1	1	1	1	1	1	1	1	1	1	1	1	1	1	1	1	1	1	1	1	1	1	1	1	1	1	1	1	1	1	1	1	1	1	1	1	1	1	1
1019	STMMW_11211	Yes				yccD	chaperone-modulator protein CbpM	1	1	1	1	1	1	1	1	1	1	1	1	1	1	1	1	1	1	1	1	1	1	1	1	1	1	1	1	1	1	1	1	1	1	1	1	1	1	1	1	1	1
1020	STMMW_11221	Yes				cbpA	curved DNA-binding protein CbpA	1	1	1	1	1	1	1	1	1	1	1	1	1	1	1	1	1	1	1	1	1	1	1	1	1	1	1	1	1	1	1	1	1	1	1	1	1	1	1	1	1	1
1021	STMMW_11241	Yes				scsB	copper-sensitivity suppressor B	1	1	1	1	1	1	1	1	1	1	1	1	1	1	1	1	1	1	1	1	1	1	1	1	1	1	1	1	1	1	1	1	1	1	1	1	1	1	1	1	1	1
1022	STMMW_11251	Yes				scsC	suppressor for copper-sensitivity C	1	1	1	1	1	1	1	1	1	1	1	1	1	1	1	1	1	1	1	1	1	1	1	1	1	1	1	1	1	1	1	1	1	1	1	1	1	1	1	1	1	1
1023	STMMW_11261	Yes				scsD	suppressor for copper-sensitivity D	1	1	1	1	1	1	1	1	1	1	1	1	1	1	1	1	1	1	1	1	1	1	1	1	1	1	1	1	1	1	1	1	1	1	1	1	1	1	1	1	1	1
1024	STMMW_11271	Yes				agp	bifunctional glucose-1-phosphatase/inositol phosphatase	1	1	1	1	1	1	1	1	1	1	1	1	1	1	1	1	1	1	1	1	1	1	1	1	1	1	1	1	1	1	1	1	1	1	1	1	1	1	1	1	1	1
1025	STMMW_11291	Yes				wrbA	NAD(P)H dehydrogenase (quinone)	1	1	1	1	1	1	1	1	1	1	1	1	1	1	1	1	1	1	1	1	1	1	1	1	1	1	1	1	1	1	1	1	1	1	1	1	1	1	1	1	1	1
1026	STMMW_11311	Yes				ycdC	transcriptional regulator RutR of pyrimidine catabolism	1	1	1	1	1	1	1	1	1	1	1	1	1	1	1	1	1	1	1	1	1	1	1	1	1	1	1	1	1	1	1	1	1	1	1	1	1	1	1	1	1	1
1027	STMMW_11321	Yes				-	Putative secreted protein	1	1	1	1	1	1	1	1	1	1	1	1	1	1	1	1	1	1	1	1	1	1	1	1	1	1	1	1	1	1	1	1	1	1	1	1	1	1	1	1	1	1
1028	STMMW_11331	Yes				putA	trifunctional transcriptional regulator/proline dehydrogenase/L-glutamate gamma-semialdehyde dehydrogenase	1	1	1	1	1	1	1	1	1	1	1	1	1	1	1	1	1	1	1	1	1	1	1	1	1	1	1	1	1	1	1	1	1	1	1	1	1	1	1	1	1	1
1029	STMMW_11341	Yes				putP	proline:sodium symporter PutP	1	1	1	1	1	1	1	1	1	1	1	1	1	1	1	1	1	1	1	1	1	1	1	1	1	1	1	1	1	1	1	1	1	1	1	1	1	1	1	1	1	1
1030	STMMW_11351	Yes				phoH	PhoB-dependent, ATP-binding pho regulon component	1	1	1	1	1	1	1	1	1	1	1	1	1	1	1	1	1	1	1	1	1	1	1	1	1	1	1	1	1	1	1	1	1	1	1	1	1	1	1	1	1	1
1031	STMMW_11361	Yes				-	transcriptional regulator, RpiR family	1	1	1	1	1	1	1	1	1	1	1	1	1	1	1	1	1	1	1	1	1	1	1	1	1	1	1	1	1	1	1	1	1	1	1	1	1	1	1	1	1	1
1032	STMMW_11371	Yes				-	putative sialic acid transporter	1	1	1	1	1	1	1	1	1	1	1	1	1	1	1	1	1	1	1	1	1	1	1	1	1	1	1	1	1	1	1	1	1	1	1	1	1	1	1	1	1	1
1033	STMMW_11381	Yes				nanE	N-acetylmannosamine-6-phosphate 2-epimerase	1	1	1	1	1	1	1	1	1	1	1	1	1	1	1	1	1	1	1	1	1	1	1	1	1	1	1	1	1	1	1	1	1	1	1	1	1	1	1	1	1	1
1034	STMMW_11391	Yes				nanM	N-acetylneuraminic acid mutarotase	1	1	1	1	1	1	1	1	1	1	1	1	1	1	1	1	1	1	1	1	1	1	1	1	1	1	1	1	1	1	1	1	1	1	1	1	1	1	1	1	1	1
1035	STMMW_11401	Yes				-	N-acetylneuraminic acid OM channel NanC	1	1	1	1	1	1	0	1	1	1	1	1	1	1	1	1	1	1	1	1	1	1	1	1	1	1	1	1	1	1	1	1	1	1	1	1	1	1	1	1	1	1
1036	STMMW_11411	Yes				-	Sialic acid transporter NanT	1	1	1	1	1	1	1	1	1	1	1	1	1	1	1	1	1	1	1	1	1	1	1	1	1	1	1	1	1	1	1	1	1	1	1	1	1	1	1	1	1	1
1037	STMMW_11421	Yes				-	putative oxidoreductase	1	1	1	1	1	1	1	1	1	1	1	1	1	1	1	1	1	1	1	1	1	1	1	1	1	1	1	1	1	1	1	1	1	1	1	1	1	1	1	1	1	1
1038	STMMW_11431	Yes				ycdW	glyoxylate/hydroxypyruvate reductase A	1	1	1	1	1	1	1	1	1	1	1	1	1	1	1	1	1	1	1	1	1	1	1	1	1	1	1	1	1	1	1	1	1	1	1	1	1	1	1	1	1	1
1039	STMMW_11441	Yes				ycdX	phosphatase	1	1	1	1	1	1	1	1	1	1	1	1	1	1	1	1	1	1	1	1	1	1	1	1	1	1	1	1	1	1	1	1	1	1	1	1	1	1	1	1	1	1
1040	STMMW_11451	Yes				ycdY	Nitrate reductase subunit delta	1	1	1	1	1	1	1	1	1	1	1	1	1	1	1	1	1	1	1	1	1	1	1	1	1	1	1	1	1	1	1	1	1	1	1	1	1	1	1	1	1	1
1041	SAL_AC6338AA_AS_02530	No				-	hypothetical membrane protein%2C partial	1	1	1	1	1	1	1	1	1	1	1	1	1	1	1	1	1	1	1	1	1	1	1	1	1	1	1	1	1	1	1	1	1	1	1	1	1	1	1	1	1	1
1042	STMMW_11471	Yes				csgG	assembly/transport component in curli production	1	1	1	1	1	1	1	1	1	1	1	1	1	1	1	1	1	1	1	1	1	1	1	1	1	1	1	1	1	1	1	1	1	1	1	1	1	1	1	1	1	1
1043	STMMW_11481	Yes				csgF	curli assembly protein CsgF	1	1	1	1	1	1	1	1	1	1	1	1	1	1	1	1	1	1	1	1	1	1	1	1	1	1	1	1	1	1	1	1	1	1	1	1	1	1	1	1	1	1
1044	STMMW_11491	Yes				csgE	curli production assembly/transport component CsgE	1	1	1	1	1	1	1	1	1	1	1	1	1	1	1	1	1	1	1	1	1	1	1	1	1	1	1	1	1	1	1	1	1	1	1	1	1	1	1	1	1	1
1045	STMMW_11501	Yes				csgD	helix-turn-helix transcriptional regulator	1	1	1	1	1	1	1	1	1	1	1	1	1	1	1	1	1	1	1	1	1	1	1	1	1	1	1	1	1	1	1	1	1	1	1	1	1	1	1	1	1	1
1046	STMMW_11511	Yes				csgB	nucleation component of curlin monomers	1	1	1	1	1	1	1	1	1	1	1	1	1	1	1	1	1	1	1	1	1	1	1	1	1	1	1	1	1	1	1	1	1	1	1	1	1	1	1	1	1	1
1047	STMMW_11521	Yes				csgA	major curlin subunit	1	1	1	1	1	1	1	1	1	1	1	1	1	1	1	1	1	1	1	1	1	1	1	1	1	1	1	1	1	1	1	1	1	1	1	1	1	1	1	1	1	1
1048	STMMW_11531	Yes				csgC	curli production assembly protein CsgC, partial	1	1	1	1	1	1	1	1	1	1	1	1	1	1	1	1	1	1	1	1	1	1	1	1	1	1	1	1	1	1	1	1	1	1	1	1	1	1	1	1	1	1
1049	STMMW_11541	Yes				ymdA	periplasmic protein	1	1	1	1	1	1	1	1	1	1	1	1	1	1	1	1	1	1	1	1	1	1	1	1	1	1	1	1	1	1	1	1	1	1	1	1	1	1	1	1	1	1
1050	STMMW_11551	Yes				-	RNase III inhibitor	1	1	1	1	1	1	1	1	1	1	1	1	1	1	1	1	1	1	1	1	1	1	1	1	1	1	1	1	1	1	1	1	1	1	1	1	1	1	1	1	1	1
1051	STMMW_11561	Yes				ymdC	Cardiolipin synthetase Cardiolipin synthase%3B CL synthase	1	1	1	1	1	1	1	1	1	1	1	1	1	1	1	1	1	1	1	1	1	1	1	1	1	1	1	1	1	1	1	1	1	1	1	1	1	1	1	1	1	1
1052	STMMW_11571	Yes				mdoC	glucan biosynthesis protein C	1	1	1	1	1	1	1	1	1	1	1	1	1	1	1	1	1	1	1	1	1	1	1	1	1	1	1	1	1	1	1	1	1	1	1	1	1	1	1	1	1	1
1053	STMMW_11581	Yes				mdoG	glucan biosynthesis protein D	1	1	1	1	1	1	1	1	1	1	1	1	1	1	1	1	1	1	1	1	1	1	1	1	1	1	1	1	1	1	1	1	1	1	1	1	1	1	1	1	1	1
1054	STMMW_11591	Yes				mdoH	Glucans biosynthesis glucosyltransferase H	1	1	1	1	1	1	1	1	1	1	1	1	1	1	1	1	1	1	1	1	1	1	1	1	1	1	1	1	1	1	1	1	1	1	1	1	1	1	1	1	1	1
1055	STMMW_11611	Yes				msyB	SecY/SecA suppressor protein	1	1	1	1	1	1	1	1	1	1	1	1	1	1	1	1	1	1	1	1	1	1	1	1	1	1	1	1	1	1	1	1	1	1	1	1	1	1	1	1	1	1
1056	STMMW_11621	Yes				yceE	multidrug efflux transporter	1	1	1	1	1	1	1	1	1	1	1	1	1	1	1	1	1	1	1	1	1	1	1	1	1	1	1	1	1	1	1	1	1	1	1	1	1	1	1	1	1	1
1057	STMMW_11631	Yes				htrB	lipid A biosynthesis lauroyl (or palmitoleoyl) acyltransferase	1	1	1	1	1	1	1	1	1	1	1	1	1	1	1	1	1	1	1	1	1	1	1	1	1	1	1	1	1	1	1	1	1	1	1	1	1	1	1	1	1	1
1058	STMMW_11641	Yes				yceA	sulfurtransferase	1	1	1	1	1	1	1	1	1	1	1	1	1	1	1	1	1	1	1	1	1	1	1	1	1	1	1	1	1	1	1	1	1	1	1	1	1	1	1	1	1	1
1059	STMMW_11651	Yes				yceI	Protein YceI	1	1	1	1	1	1	1	1	1	1	1	1	1	1	1	1	1	1	1	1	1	1	1	1	1	1	1	1	1	1	1	1	1	1	1	1	1	1	1	1	1	1
1060	STMMW_11661	Yes				yceJ	cytochrome b	1	1	1	1	1	1	1	1	1	1	1	1	1	1	1	1	1	1	1	1	1	1	1	1	1	1	1	1	1	1	1	1	1	1	1	1	1	1	1	1	1	1
1061	STMMW_11681	Yes				solA	N-methyl-L-tryptophan oxidase	1	1	1	1	1	1	1	1	1	1	1	1	1	1	1	1	1	1	1	1	1	1	1	1	1	1	1	1	1	1	1	1	1	1	1	1	1	1	1	1	1	1
1062	STMMW_11711	Yes				pyrC	dihydroorotase (aa 1-348)	1	1	1	1	1	1	1	1	1	1	1	1	1	1	1	1	1	1	1	1	1	1	1	1	1	1	1	1	1	1	1	1	1	1	1	1	1	1	1	1	1	1
1063	STMMW_11721	Yes				yceB	lipoprotein	1	1	1	1	1	1	1	1	1	1	1	1	1	1	1	1	1	1	1	1	1	1	1	1	1	1	1	1	1	1	1	1	1	1	1	1	1	1	1	1	1	1
1064	STMMW_11731	Yes				grxB	glutaredoxin 2	1	1	1	1	1	1	1	1	1	1	1	1	1	1	1	1	1	1	1	1	1	1	1	1	1	1	1	1	1	1	1	1	1	1	1	1	1	1	1	1	1	1
1065	STMMW_11741	Yes				yceL	multidrug resistance protein MdtH	1	1	1	1	1	1	1	1	1	1	1	1	1	1	1	1	1	1	1	1	1	1	1	1	1	1	1	1	1	1	1	1	1	1	1	1	1	1	1	1	1	1
1066	STMMW_11751	Yes				rimJ	alanine acetyltransferase	1	1	1	1	1	1	1	1	1	1	1	1	1	1	1	1	1	1	1	1	1	1	1	1	1	1	1	1	1	1	1	1	1	1	1	1	1	1	1	1	1	1
1067	STMMW_11761	Yes				yceH	YceH protein	1	1	1	1	1	1	1	1	1	1	1	1	1	1	1	1	1	1	1	1	1	1	1	1	1	1	1	1	1	1	1	1	1	1	1	1	1	1	1	1	1	1
1068	STMMW_11771	Yes				mviM	putative virulence factor MviM	1	1	1	1	1	1	1	1	1	1	1	1	1	1	1	1	1	1	1	1	1	1	1	1	1	1	1	1	1	1	1	1	1	1	1	1	1	1	1	1	1	1
1069	STMMW_11781	Yes				mviN	Proposed peptidoglycan lipid II flippase MurJ	1	1	1	1	1	1	1	1	1	1	1	1	1	1	1	1	1	1	1	1	1	1	1	1	1	1	1	1	1	1	1	1	1	1	1	1	1	1	1	1	1	1
1070	STMMW_11791	Yes				flgN	flagella synthesis chaperone protein FlgN	1	1	1	1	1	1	1	1	1	1	1	1	1	1	1	1	1	1	1	1	1	1	1	1	1	1	1	1	1	1	1	1	1	1	1	1	1	1	1	1	1	1
1071	STMMW_11811	Yes				flgA	flagella basal body P-ring formation protein FlgA	1	1	1	1	1	1	1	1	1	1	1	1	1	1	1	1	1	1	1	1	1	1	1	1	1	1	1	1	1	1	1	1	1	1	1	1	1	1	1	1	1	1
1072	STMMW_11821	Yes				flgB	flagellar basal body rod protein FlgB, partial	1	1	1	1	1	1	1	1	1	1	1	1	1	1	1	1	1	1	1	1	1	1	1	1	1	1	1	1	1	1	1	1	1	1	1	1	1	1	1	1	1	1
1073	STMMW_11831	Yes				flgC	flagellar basal body rod protein FlgC	1	1	1	1	1	1	1	1	1	1	1	1	1	1	1	1	1	1	1	1	1	1	1	1	1	1	1	1	1	1	1	1	1	1	1	1	1	1	1	1	1	1
1074	STMMW_11841	Yes				flgD	flagellar basal body rod modification protein FlgD	1	1	1	1	1	1	1	1	1	1	1	1	1	1	1	1	1	1	1	1	1	1	1	1	1	1	1	1	1	1	1	1	1	1	1	1	1	1	1	1	1	1
1075	STMMW_11851	Yes				flgE	flagellar hook protein FlgE	1	1	1	1	1	1	1	1	1	1	1	1	1	1	1	1	1	1	1	1	1	1	1	1	1	1	1	1	1	1	1	1	1	1	1	1	1	1	1	1	1	1
1076	STMMW_11861	Yes				flgF	flagellar basal body rod protein FlgF	1	1	1	1	1	1	1	1	1	1	1	1	1	1	1	1	1	1	1	1	1	1	1	1	1	1	1	1	1	1	1	1	1	1	1	1	1	1	1	1	1	1
1077	STMMW_11871	Yes				flgG	flagellar basal body rod protein FlgG	1	1	1	1	1	1	1	1	1	1	1	1	1	1	1	1	1	1	1	1	1	1	1	1	1	1	1	1	1	1	1	1	1	1	1	1	1	1	1	1	1	1
1078	STMMW_11881	Yes				flgH	flagellar basal body L-ring protein	1	1	1	1	1	1	1	1	1	1	1	1	1	1	1	1	1	1	1	1	1	1	1	1	1	1	1	1	1	1	1	1	1	1	1	1	1	1	1	1	1	1
1079	STMMW_11891	Yes				flgI	Flagellar P-ring protein	1	1	1	1	1	1	1	1	1	1	1	1	1	1	1	1	1	1	1	1	1	1	1	1	1	1	1	1	1	1	1	1	1	1	1	1	1	1	1	1	1	1
1080	STMMW_11901	Yes				flgJ	peptidoglycan hydrolase FlgJ	1	1	1	1	1	1	1	1	1	1	1	1	1	1	1	1	1	1	1	1	1	1	1	1	1	1	1	1	1	1	1	1	1	1	1	1	1	1	1	1	1	1
1081	STMMW_11911	Yes				flgK	flagellar hook-associated protein 1	1	1	1	1	1	1	1	1	1	1	1	1	1	1	1	1	1	1	1	1	1	1	1	1	1	1	1	1	1	1	1	1	1	1	1	1	1	1	1	1	1	1
1082	STMMW_11921	Yes				flgL	flagellar hook-associated protein FlgL	1	1	1	1	1	1	1	1	1	1	1	1	1	1	1	1	1	1	1	1	1	1	1	1	1	1	1	1	1	1	1	1	1	1	1	1	1	1	1	1	1	1
1083	SAL_AC6338AA_AS_02577	No				rng_1	ribonuclease G	1	1	1	1	1	1	1	1	1	1	1	1	1	1	1	1	1	1	1	1	1	1	1	1	1	1	1	1	1	1	1	1	1	1	1	1	1	1	1	1	1	1
1084	STMMW_11951	Yes				rluC	ribosomal large subunit pseudouridine synthase C	1	1	1	1	1	1	1	1	1	1	1	1	1	1	1	1	1	1	1	1	1	1	1	1	1	1	1	1	1	1	1	1	1	1	1	1	1	1	1	1	1	1
1085	STMMW_11961	Yes				-	putative inner membrane lipoprotein	1	1	1	1	1	1	1	1	1	1	1	1	1	1	1	1	1	1	1	1	1	1	1	1	1	1	1	1	1	1	1	1	1	1	1	1	1	1	1	1	1	1
1086	STMMW_11981	Yes				maf-a	septum formation inhibitor Maf	1	1	1	1	1	1	1	1	1	1	1	1	1	1	1	1	1	1	1	1	1	1	1	1	1	1	1	1	1	1	1	1	1	1	1	1	1	1	1	1	1	1
1087	STMMW_11991	Yes				yceD	hypothetical protein	1	1	1	1	1	1	1	1	1	1	1	1	1	1	1	1	1	1	1	1	1	1	1	1	1	1	1	1	1	1	1	1	1	1	1	1	1	1	1	1	1	1
1088	STMMW_12011	Yes				plsX	putative phosphate acyltransferase	1	1	1	1	1	1	1	1	1	1	1	1	1	1	1	1	1	1	1	1	1	1	1	1	1	1	1	1	1	1	1	1	1	1	1	1	1	1	1	1	1	1
1089	STMMW_12021	Yes				fabH	3-oxoacyl-ACP synthase III	1	1	1	1	1	1	1	1	1	1	1	1	1	1	1	1	1	1	1	1	1	1	1	1	1	1	1	1	1	1	1	1	1	1	1	1	1	1	1	1	1	1
1090	STMMW_12031	Yes				fabD	malonyl CoA-ACP transacylase	1	1	1	1	1	1	1	1	1	1	1	1	1	1	1	1	1	1	1	1	1	1	1	1	1	1	1	1	1	1	1	1	1	1	1	1	1	1	1	1	1	1
1091	STMMW_12041	Yes				fabG	beta-ketoacyl-ACP reductase	1	1	1	1	1	1	1	1	1	1	1	1	1	1	1	1	1	1	1	1	1	1	1	1	1	1	1	1	1	1	1	1	1	1	1	1	1	1	1	1	1	1
1092	STMMW_12061	Yes				fabF	3-oxoacyl-(acyl carrier protein) synthase II	1	1	1	1	1	1	1	1	1	1	1	1	1	1	1	1	1	1	1	1	1	1	1	1	1	1	1	1	1	1	1	1	1	1	1	1	1	1	1	1	1	1
1093	STMMW_12071	Yes				pabC	aminodeoxychorismate lyase	1	1	1	1	1	1	1	1	1	1	1	1	1	1	1	1	1	1	1	1	1	1	1	1	1	1	1	1	1	1	1	1	1	1	1	1	1	1	1	1	1	1
1094	STMMW_12081	Yes				yceG	putative aminodeoxychorismate lyase	1	1	1	1	1	1	1	1	1	1	1	1	1	1	1	1	1	1	1	1	1	1	1	1	1	1	1	1	1	1	1	1	1	1	1	1	1	1	1	1	1	1
1095	STMMW_12091	Yes				tmk	thymidylate kinase	1	1	1	1	1	1	1	1	1	1	1	1	1	1	1	1	1	1	1	1	1	1	1	1	1	1	1	1	1	1	1	1	1	1	1	1	1	1	1	1	1	1
1096	STMMW_12101	Yes				holB	DNA polymerase III delta prime subunit	1	1	1	1	1	1	1	1	1	1	1	1	1	1	1	1	1	1	1	1	1	1	1	1	1	1	1	1	1	1	1	1	1	1	1	1	1	1	1	1	1	1
1097	STMMW_12111	Yes				ycfH	metal-dependent hydrolase	1	1	1	1	1	1	1	1	1	1	1	1	1	1	1	1	1	1	1	1	1	1	1	1	1	1	1	1	1	1	1	1	1	1	1	1	1	1	1	1	1	1
1098	STMMW_12121	Yes				ptsG	PTS glucose EIICB component	1	1	1	1	1	1	1	1	1	1	1	1	1	1	1	1	1	1	1	1	1	1	1	1	1	1	1	1	1	1	1	1	1	1	1	1	1	1	1	1	1	1
1099	STMMW_12131	Yes				fhuE	Putative OMR family iron-siderophore receptor precursor	1	1	1	1	1	1	1	1	1	1	1	1	1	1	1	1	1	1	1	1	1	1	1	1	1	1	1	1	1	1	1	1	1	1	1	1	1	1	1	1	1	1
1100	STMMW_12141	Yes				ycfF	purine nucleoside phosphoramidase	1	1	1	1	1	1	1	1	1	1	1	1	1	1	1	1	1	1	1	1	1	1	1	1	1	1	1	1	1	1	1	1	1	1	1	1	1	1	1	1	1	1
1101	STMMW_12151	Yes				ycfL	membrane protein	1	1	1	1	1	1	1	1	1	1	1	1	1	1	1	1	1	1	1	1	1	1	1	1	1	1	1	1	1	1	1	1	1	1	1	1	1	1	1	1	1	1
1102	STMMW_12161	Yes				ycfM	penicillin-binding protein activator LpoB, partial	1	1	1	1	1	1	1	1	1	1	1	1	1	1	1	1	1	1	1	1	1	1	1	1	1	1	1	1	1	1	1	1	1	1	1	1	1	1	1	1	1	1
1103	STMMW_12171	Yes				thiK	thiamine kinase	1	1	1	1	1	1	1	1	1	1	1	1	1	1	1	1	1	1	1	1	1	1	1	1	1	1	1	1	1	1	1	1	1	1	1	1	1	1	1	1	1	1
1104	STMMW_12181	Yes				nagZ	beta-hexosaminidase	1	1	1	1	1	1	1	1	1	1	1	1	1	1	1	1	1	1	1	1	1	1	1	1	1	1	1	1	1	1	1	1	1	1	1	1	1	1	1	1	1	1
1105	STMMW_12191	Yes				ycfP	esterase	1	1	1	1	1	1	1	1	1	1	1	1	1	1	1	1	1	1	1	1	1	1	1	1	1	1	1	1	1	1	1	1	1	1	1	1	1	1	1	1	1	1
1106	STMMW_12201	Yes				ndh	NADH dehydrogenase	1	1	1	1	1	1	1	1	1	1	1	1	1	1	1	1	1	1	1	1	1	1	1	1	1	1	1	1	1	1	1	1	1	1	1	1	1	1	1	1	1	1
1107	STMMW_12211	Yes				ycfJ	Rick_17kDa_Anti super famil	1	1	1	1	1	1	1	1	1	1	1	1	1	1	1	1	1	1	1	1	1	1	1	1	1	1	1	1	1	1	1	1	1	1	1	1	1	1	1	1	1	1
1108	STMMW_12221	Yes				ycfQ	TetR family transcriptional regulator	1	1	1	1	1	1	1	1	1	1	1	1	1	1	1	1	1	1	1	1	1	1	1	1	1	1	1	1	1	1	1	1	1	1	1	1	1	1	1	1	1	1
1109	STMMW_12241	Yes				ycfS	transpeptidase	1	1	1	1	1	1	1	1	1	1	1	1	1	1	1	1	1	1	1	1	1	1	1	1	1	1	1	1	1	1	1	1	1	1	1	1	1	1	1	1	1	1
1110	STMMW_12251	Yes				mfd	transcription-repair coupling factor	1	1	1	1	1	1	1	1	1	1	1	1	1	1	1	1	1	1	1	1	1	1	1	1	1	1	1	1	1	1	1	1	1	1	1	1	1	1	1	1	1	1
1111	STMMW_12261	Yes				ycfU	ABC transporter integral membrane subunit	1	1	1	1	1	1	1	1	1	1	1	1	1	1	1	1	1	1	1	1	1	1	1	1	1	1	1	1	1	1	1	1	1	1	1	1	1	1	1	1	1	1
1112	STMMW_12271	Yes				lolD	peptide ABC transporter ATP-binding protein, partial	1	1	1	1	1	1	1	1	1	1	1	1	1	1	1	1	1	1	1	1	1	1	1	1	1	1	1	1	1	1	1	1	1	1	1	1	1	1	1	1	1	1
1113	STMMW_12281	Yes				ycfW	lipoprotein transporter subunit LolE	1	1	1	1	1	1	1	1	1	1	1	1	1	1	1	1	1	1	1	1	1	1	1	1	1	1	1	1	1	1	1	1	1	1	1	1	1	1	1	1	1	1
1114	STMMW_12291	Yes				ycfX	Latent glucokinase ycfX	1	1	1	1	1	1	1	1	1	1	1	1	1	1	1	1	1	1	1	1	1	1	1	1	1	1	1	1	1	1	1	1	1	1	1	1	1	1	1	1	1	1
1115	STMMW_12301	Yes				cobB	NAD-dependent deacylase	1	1	1	1	1	1	1	1	1	1	1	1	1	1	1	1	1	1	1	1	1	1	1	1	1	1	1	1	1	1	1	1	1	1	1	1	1	1	1	1	1	1
1116	STMMW_12311	Yes				potD	spermidine/putrescine ABC transporter substrate-binding protein	1	1	1	1	1	1	1	1	1	1	1	1	1	1	1	1	1	1	1	1	1	1	1	1	1	1	1	1	1	1	1	1	1	1	1	1	1	1	1	1	1	1
1117	STMMW_12321	Yes				potC	Spermidine Putrescine ABC transporter permease component PotC	1	1	1	1	1	1	1	1	1	1	1	1	1	1	1	1	1	1	1	1	1	1	1	1	1	1	1	1	1	1	1	1	1	1	1	1	1	1	1	1	1	1
1118	STMMW_12331	Yes				sifA	secreted effector protein SifA, partial	1	1	1	1	1	1	1	1	1	1	1	1	1	1	1	1	1	1	1	1	1	1	1	1	1	1	1	1	1	1	1	1	1	1	1	1	1	1	1	1	1	1
1119	STMMW_12341	Yes				potB	spermidine/putrescine ABC transporter permease PotB	1	1	1	1	1	1	1	1	1	1	1	1	1	1	1	1	1	1	1	1	1	1	1	1	1	1	1	1	1	1	1	1	1	1	1	1	1	1	1	1	1	1
1120	STMMW_12351	Yes				potA	putrescine/spermidine ABC transporter ATPase	1	1	1	1	1	1	1	1	1	1	1	1	1	1	1	1	1	1	1	1	1	1	1	1	1	1	1	1	1	1	1	1	1	1	1	1	1	1	1	1	1	1
1121	STMMW_12361	Yes				pepT	peptidase T	1	1	1	1	1	1	1	1	1	1	1	1	1	1	1	1	1	1	1	1	1	1	1	1	1	1	1	1	1	1	1	1	1	1	1	1	1	1	1	1	1	1
1122	STM1228	Yes				-	Putative periplasmic protein	1	1	1	1	1	1	1	1	1	1	1	1	1	1	1	1	1	1	1	1	1	1	1	1	1	1	1	1	1	1	1	1	1	1	1	1	1	1	1	1	1	1
1123	STMMW_12391	Yes				ycfD	50S ribosomal protein L16 arginine hydroxylase	1	1	1	1	1	1	1	1	1	1	1	1	1	1	1	1	1	1	1	1	1	1	1	1	1	1	1	1	1	1	1	1	1	1	1	1	1	1	1	1	1	1
1124	STMMW_12401	Yes				phoQ	signal transduction histidine kinase	1	1	1	1	1	1	1	1	1	1	1	1	1	1	1	1	1	1	1	1	1	1	1	1	1	1	1	1	1	1	1	1	1	1	1	1	1	1	1	1	1	1
1125	STMMW_12411	Yes				phoP	DNA-binding response regulator	1	1	1	1	1	1	1	1	1	1	1	1	1	1	1	1	1	1	1	1	1	1	1	1	1	1	1	1	1	1	1	1	1	1	1	1	1	1	1	1	1	1
1126	STMMW_12421	Yes				purB	adenylosuccinate lyase	1	1	1	1	1	1	1	1	1	1	1	1	1	1	1	1	1	1	1	1	1	1	1	1	1	1	1	1	1	1	1	1	1	1	1	1	1	1	1	1	1	1
1127	STMMW_12431	Yes				ycfC	putative lysogenization regulator	1	1	1	1	1	1	1	1	1	1	1	1	1	1	1	1	1	1	1	1	1	1	1	1	1	1	1	1	1	1	1	1	1	1	1	1	1	1	1	1	1	1
1128	STMMW_12441	Yes				mnmA	tRNA 2-thiouridine(34) synthase MnmA	1	1	1	1	1	1	1	1	1	1	1	1	1	1	1	1	1	1	1	1	1	1	1	1	1	1	1	1	1	1	1	1	1	1	1	1	1	1	1	1	1	1
1129	STMMW_12451	Yes				ymfB	Nudix-like NDP and NTP phosphohydrolase YmfB	1	1	1	1	1	1	1	1	1	1	1	1	1	1	1	1	1	1	1	1	1	1	1	1	1	1	1	1	1	1	1	1	1	1	1	1	1	1	1	1	1	1
1130	STMMW_12461	Yes				-	lipoprotein lprI Flags: Precursor	1	1	1	1	1	1	1	1	1	1	1	1	1	1	1	1	1	1	1	1	1	1	1	1	1	1	1	1	1	1	1	1	1	1	1	1	1	1	1	1	1	1
1131	STMMW_12471	Yes				rluB	Ribosomal large subunit pseudouridine synthase E	1	1	1	1	1	1	1	1	1	1	1	1	1	1	1	1	1	1	1	1	1	1	1	1	1	1	1	1	1	1	1	1	1	1	1	1	1	1	1	1	1	1
1132	STMMW_12481	Yes				icdA	isocitrate dehydrogenase (NADP(+))	1	1	1	1	1	1	1	1	1	1	1	1	1	1	1	1	1	1	1	1	1	1	1	1	1	1	1	1	1	1	1	1	1	1	1	1	1	1	1	1	1	1
1133	SPAB_RS09250	Yes	G05	DEL03	gifsy-3 prophage	-	prophage lambda integrase	1	1	1	1	1	1	1	1	1	1	1	1	1	1	1	1	1	1	1	1	1	1	1	1	1	1	1	1	1	1	1	1	1	1	1	1	1	1	1	1	1	1
1134	SPAB_RS09240	Yes	G05	DEL03	gifsy-3 prophage	-	prophage protein, partial	1	1	1	1	1	1	1	1	1	1	1	1	1	1	1	1	1	1	1	1	1	1	1	1	1	1	1	1	1	1	1	1	1	1	1	1	1	1	1	1	1	1
1135	SAL_AC6338AA_AS_04512	No	G05	DEL03	gifsy-3 prophage	-	hypothetical protein	1	1	1	1	1	1	1	1	1	1	1	1	1	1	1	1	1	1	1	1	1	1	1	1	1	1	1	1	1	1	1	1	1	1	1	1	1	1	1	1	1	1
1136	SPAB_RS09230	Yes	G05	DEL03	gifsy-3 prophage	-	prophage protein, partial	1	1	1	1	1	1	1	1	1	1	1	1	1	1	1	1	1	1	1	1	1	1	1	1	1	1	1	1	1	1	1	1	1	1	1	1	1	1	1	1	1	1
1137	SG_RS06010	Yes	G05	DEL03	gifsy-3 prophage	recT	DNA Recombinase	1	1	1	1	1	1	1	1	1	1	1	1	1	1	1	1	1	1	1	1	1	1	1	1	1	1	1	1	1	1	1	1	1	1	1	1	1	1	1	1	1	1
1138	CFSAN001588_RS12560	Yes	G05	DEL03	gifsy-3 prophage	recE	exonuclease VIII	1	1	1	1	1	1	1	1	1	1	1	1	1	1	1	1	1	1	1	1	1	1	1	1	1	1	1	1	1	1	1	1	1	1	1	1	1	1	1	1	1	1
1139	STM14_RS06750	Yes	G05	DEL03	gifsy-3 prophage	-	ATPase	1	1	1	1	1	1	1	1	1	1	1	1	1	1	1	1	1	1	1	1	1	1	1	1	1	1	1	1	1	1	1	1	1	1	1	1	1	1	1	1	1	1
1140	SBG_RS04660	Yes	G05	DEL03	gifsy-3 prophage	-	transcriptional regulator	1	1	1	1	1	1	1	1	1	1	1	1	1	1	1	1	1	1	1	1	1	1	1	1	1	1	1	1	1	1	1	1	1	1	1	1	1	1	1	1	1	1
1141	NCTC5793_01205	Yes	G05	DEL03	gifsy-3 prophage	-	replication of DNA	1	1	1	1	1	1	1	1	1	1	1	1	1	1	1	1	1	1	1	1	1	1	1	1	1	1	1	1	1	1	1	1	1	1	1	1	1	1	1	1	1	1
1142	NCTC8273_01575	Yes	G05	DEL03	gifsy-3 prophage	-	replication protein	0	0	0	0	0	0	0	0	0	1	1	1	0	0	0	0	0	0	0	0	1	1	0	0	0	1	0	0	0	0	1	0	0	0	0	0	1	0	0	0	1	0
1143	SEHA_RS05875	Yes	G05	DEL03	gifsy-3 prophage	-	replication protein P	1	1	1	1	1	1	1	1	1	1	1	1	1	1	1	1	1	1	1	1	1	1	1	1	1	1	1	1	1	1	1	1	1	1	1	1	1	1	1	1	1	1
1144	SAL_EA3216AA_00709	Yes	G05	DEL03	gifsy-3 prophage	-	ea22	1	1	1	1	1	1	1	1	1	1	1	1	1	1	1	1	1	1	1	1	1	1	1	1	1	1	1	1	1	1	1	1	1	1	1	1	1	1	1	1	1	1
1145	T_RS09750	Yes	G05	DEL03	gifsy-3 prophage	-	DNA N-4 cytosine methyltransferase M.NgoMXV	1	1	1	1	1	1	1	1	1	1	1	1	1	1	1	1	1	1	1	1	1	1	1	1	1	1	1	1	1	1	1	1	1	1	1	1	1	1	1	1	1	1
1146	SAL_AC6338AA_AS_04637	No	G05	DEL03	gifsy-3 prophage	-	putative bacteriophage protein	1	1	1	1	1	1	1	1	1	1	1	1	1	1	1	1	1	1	1	1	1	1	1	1	1	1	1	1	1	1	1	1	1	1	1	1	1	1	1	1	1	1
1147	SEN_RS05900	Yes	G05	DEL03	gifsy-3 prophage	-	bacteriophage protein	1	1	1	1	1	1	1	1	1	1	1	1	1	1	1	1	1	1	1	1	1	1	1	1	1	1	1	1	1	1	1	1	1	1	1	1	1	1	1	1	1	1
1148	SEN_RS07230	Yes	G05	DEL03	gifsy-3 prophage	-	late gene antiterminator protein	1	1	1	1	1	1	1	1	1	1	1	1	1	1	1	1	1	1	1	1	1	1	1	1	1	1	1	1	1	1	1	1	1	1	1	1	1	1	1	1	1	1
1149	SAL_DA8805AA_01978	Yes	G05	DEL03	gifsy-3 prophage	-	antirepressor	1	1	1	1	1	1	1	1	1	1	1	1	1	1	1	1	1	1	1	1	1	1	1	1	1	1	1	1	1	1	1	1	1	1	1	1	1	1	1	1	1	1
1150	STM14_RS06850	Yes	G05	DEL03	gifsy-3 prophage	-	conserved hypothetical protein	1	1	1	1	1	1	1	1	1	1	1	1	1	1	1	1	1	1	1	1	1	1	1	1	1	1	1	1	1	1	1	1	1	1	1	1	1	1	1	1	1	1
1151	SNSL254_RS06520	Yes	G05	DEL03	gifsy-3 prophage	-	alpha/beta hydrolase	1	1	1	1	1	1	1	1	1	1	1	1	1	1	1	1	1	1	1	1	1	1	1	1	1	1	1	1	1	1	1	1	1	1	1	1	1	1	1	1	1	1
1152	SNSL254_RS06525	Yes	G05	DEL03	gifsy-3 prophage	-	phage lysozyme	1	1	1	1	1	1	1	1	1	1	1	1	1	1	1	1	1	1	1	1	1	1	1	1	1	1	1	1	1	1	1	1	1	1	1	1	1	1	1	1	1	1
1153	SAL_BA0813AA_03347/7	No	G05	DEL03	gifsy-3 prophage	rzpD	endopeptidase	1	1	1	1	1	1	1	1	1	1	1	1	1	1	1	1	1	1	1	1	1	1	0	1	1	1	1	1	1	1	1	1	1	1	1	1	0	1	1	1	1	1
1154	STMMW_26291	Yes	G05	DEL03	gifsy-3 prophage	-	phage terminase small subunit	1	1	1	1	1	1	1	1	1	1	1	1	1	1	1	1	1	1	1	1	1	1	1	1	1	1	1	1	1	1	1	1	1	1	1	1	1	1	1	1	1	1
1155	STMMW_26281	Yes	G05	DEL03	gifsy-3 prophage	-	phage terminase large subunit	1	1	1	1	1	1	1	1	1	1	1	1	1	1	1	1	1	1	1	1	1	1	1	1	1	1	1	1	1	1	1	1	1	1	1	1	1	1	1	1	1	1
1156	STMMW_26261	Yes	G05	DEL03	gifsy-3 prophage	-	Gifsy-1 prophage head-tail preconnector gp4	1	1	1	1	1	1	1	1	1	1	1	1	1	1	1	1	1	1	1	1	1	1	1	1	1	1	1	1	1	1	1	1	1	1	1	1	1	1	1	1	1	1
1157	STMMW_26251	Yes	G05	DEL03	gifsy-3 prophage	-	gifsy-1 prophage head-tail preconnector gp5	1	1	1	1	1	1	1	1	1	1	1	1	1	1	1	1	1	1	1	1	1	1	1	1	1	1	1	1	1	1	1	1	1	1	1	1	1	1	1	1	1	1
1158	STMMW_26241	Yes	G05	DEL03	gifsy-3 prophage	-	bacteriophage lambda head decoration protein D	1	1	1	1	1	1	1	1	1	1	1	1	1	1	1	1	1	1	1	1	1	1	1	1	1	1	1	1	1	1	1	1	1	1	1	1	1	1	1	1	1	1
1159	STMMW_26231	Yes	G05	DEL03	gifsy-3 prophage	-	minor capsid protein E	1	1	1	1	1	1	1	1	1	1	1	1	1	1	1	1	1	1	1	1	1	1	1	1	1	1	1	1	1	1	1	1	1	1	1	1	1	1	1	1	1	1
1160	STMMW_26221	Yes	G05	DEL03	gifsy-3 prophage	-	gifsy-1 prophage DNA packaging protein gp9	1	1	1	1	1	1	1	1	1	1	1	1	1	1	1	1	1	1	1	1	1	1	1	1	1	1	1	1	1	1	1	1	1	1	1	1	1	1	1	1	1	1
1161	STMMW_26211	Yes	G05	DEL03	gifsy-3 prophage	-	phage Head-Tail Attachment	1	1	1	1	1	1	1	1	1	1	1	1	1	1	1	1	1	1	1	1	1	1	1	1	1	1	1	1	1	1	1	1	1	1	1	1	1	1	1	1	1	1
1162	STMMW_26201	Yes	G05	DEL03	gifsy-3 prophage	-	Gifsy-1 prophagei VmtZ	1	1	1	1	1	1	1	1	1	1	1	1	1	1	1	1	1	1	1	1	1	1	1	1	1	1	1	1	1	1	1	1	1	1	1	1	1	1	1	1	1	1
1163	STMMW_26191	Yes	G05	DEL03	gifsy-3 prophage	gipA	peyer'S patch-specific virulence factor GipA	1	1	1	1	1	1	1	1	1	1	1	1	1	1	1	1	1	1	1	1	1	1	1	1	1	1	1	1	1	1	1	1	1	1	1	1	1	1	1	1	1	1
1164	STMMW_26181	Yes	G05	DEL03	gifsy-3 prophage	-	Gifsy-1 prophage VmtU	1	1	1	1	1	1	1	1	1	1	1	1	1	1	1	1	1	1	1	1	1	1	1	1	1	1	1	1	1	1	1	1	1	1	1	1	1	1	1	1	1	1
1165	STMMW_26171	Yes	G05	DEL03	gifsy-3 prophage	-	gifsy-1 prophage VmtV	1	1	1	1	1	1	1	1	1	1	1	1	1	1	1	1	1	1	1	1	1	1	1	1	1	1	1	1	1	1	1	1	1	1	1	1	1	1	1	1	1	1
1166	STMMW_26161	Yes	G05	DEL03	gifsy-3 prophage	-	phage minor tail protein G, partial	1	1	1	1	1	1	1	1	1	1	1	1	1	1	1	1	1	1	1	1	1	1	1	1	1	1	1	1	1	1	1	1	1	1	1	1	1	1	1	1	1	1
1167	STMMW_26151	Yes	G05	DEL03	gifsy-3 prophage	-	phage tail protein, partial	1	1	1	1	1	1	1	1	1	1	1	1	1	1	1	1	1	1	1	1	1	1	1	1	1	1	1	1	1	1	1	1	1	1	1	1	1	1	1	1	1	1
1168	STMMW_26141	Yes	G05	DEL03	gifsy-3 prophage	-	gifsy-1 prophage VmtH	1	1	1	1	1	1	1	1	1	1	1	1	1	1	1	1	1	1	1	1	1	1	1	1	1	1	1	1	1	1	1	1	1	1	1	1	1	1	1	1	1	1
1169	STMMW_26131	Yes	G05	DEL03	gifsy-3 prophage	-	Gifsy-1 prophage VmtM	1	1	1	1	1	1	1	1	1	1	1	1	1	1	1	1	1	1	1	1	1	1	1	1	1	1	1	1	1	1	1	1	1	1	1	1	1	1	1	1	1	1
1170	STMMW_26121	Yes	G05	DEL03	gifsy-3 prophage	-	phage minor tail protein L	1	1	1	1	1	1	1	1	1	1	1	1	1	1	1	1	1	1	1	1	1	1	1	1	1	1	1	1	1	1	1	1	1	1	1	1	1	1	1	1	1	1
1171	STMMW_26111	Yes	G05	DEL03	gifsy-3 prophage	-	Tail fiber component K	1	1	1	1	1	1	1	1	1	1	1	1	1	1	1	1	1	1	1	1	1	1	1	1	1	1	1	1	1	1	1	1	1	1	1	1	1	1	1	1	1	1
1172	STMMW_26101	Yes	G05	DEL03	gifsy-3 prophage	-	Tail assembly protein I	1	1	1	1	1	1	1	1	1	1	1	1	1	1	1	1	1	1	1	1	1	1	1	1	1	1	1	1	1	1	1	1	1	1	1	1	1	1	1	1	1	1
1173	SAL_HC8825AA_AS_04113	No	G05	DEL03	gifsy-3 prophage	-	phage tail protein%2C host specificity factor	1	1	1	1	1	1	1	1	1	1	1	1	1	1	1	1	1	1	1	1	1	1	1	1	1	1	1	1	1	1	1	1	1	1	1	1	1	1	1	1	1	1
1174	SNSL254_RS22430	Yes	G05	DEL03	gifsy-3 prophage	-	tail assembly chaperone gp38	0	0	0	0	1	0	0	0	1	0	0	1	0	1	1	1	1	1	0	0	0	1	0	1	0	0	1	0	1	0	0	0	0	0	0	1	0	1	0	0	0	0
1175	CFSAN002050_RS25450	Yes	G05	DEL03	gifsy-3 prophage	-	integrase catalytic region	1	1	1	1	1	1	1	1	1	1	1	1	1	1	1	1	1	1	1	1	1	1	1	1	1	1	1	1	1	1	1	1	1	1	1	1	1	1	1	1	1	1
1176	SAL_AC6338AA_AS_03355	No	G05	DEL03	gifsy-3 prophage	sspH2_2	pathogenicity island 2 effector protein SseJ	1	1	1	1	1	1	1	1	1	1	1	1	1	1	1	1	1	1	1	1	1	1	1	1	1	1	1	1	1	1	1	1	1	1	1	1	1	1	1	1	1	1
1177	CFSAN001992_RS00020	Yes	G05	DEL03	gifsy-3 prophage	-	DNA breaking-rejoining protein	1	1	1	1	1	1	1	1	1	1	1	1	1	1	1	1	1	1	1	1	1	1	1	1	1	1	1	1	1	1	1	1	1	1	1	1	1	1	1	1	1	1
1178	STMMW_12491	Yes	G06	DEL04	SPI-11	-	bacteriophage protein	1	1	1	1	1	1	1	1	1	1	1	1	1	1	1	1	1	1	1	1	1	1	1	1	1	1	1	1	1	1	1	1	1	1	1	1	1	1	1	1	1	1
1179	STMMW_12501	Yes	G06	DEL04	SPI-11	envF	EnvF	1	1	1	1	1	1	1	1	1	1	1	1	1	1	1	1	1	1	1	1	1	1	1	1	1	1	1	1	1	1	1	1	1	1	1	1	1	1	1	1	1	1
1180	STMMW_12521	Yes	G06	DEL04	SPI-11	envE	putative lipoprotein envE precursor	1	1	1	1	1	1	1	1	1	1	1	1	1	1	1	1	1	1	1	1	1	1	1	1	1	1	1	1	1	1	1	1	1	1	1	1	1	1	1	1	1	1
1181	STMMW_12551	Yes	G06	DEL04	SPI-11	pagC	Attachment invasion locus protein precursor, partial	1	1	1	1	1	1	1	1	1	1	1	1	0	1	1	1	1	1	1	1	1	1	1	1	1	1	1	1	1	1	1	1	1	1	1	1	1	1	1	1	1	1
1182	STMMW_12581	Yes				ibpA	molecular chaperone	1	1	1	1	1	1	1	1	1	1	1	1	1	1	1	1	1	1	1	1	1	1	1	1	1	1	1	1	1	1	1	1	1	1	1	1	1	1	1	1	1	1
1183	STMMW_12591	Yes				-	BNR/Asp-box repeat domain protein	1	1	1	1	1	1	1	1	1	1	1	1	1	1	1	1	1	1	1	1	1	1	1	1	1	1	1	1	1	1	1	1	1	1	1	1	1	1	1	1	1	1
1184	STMMW_12601	Yes				-	cytochrome b561	1	1	1	1	1	1	1	1	1	1	1	1	1	1	1	1	1	1	1	1	1	1	1	1	1	1	1	1	1	1	1	1	1	1	1	1	1	1	1	1	1	1
1185	STMMW_12621	Yes				-	ABC-type transporter%2C periplasmic subunit	1	1	1	1	1	1	1	1	1	1	1	1	1	1	1	1	1	1	1	1	1	1	1	1	1	1	1	1	1	1	1	1	1	1	1	1	1	1	1	1	1	1
1186	STMMW_12631	Yes				-	peptide ABC transporter permease	1	1	1	1	1	1	1	1	1	1	1	1	1	1	1	1	1	1	1	1	1	1	1	1	1	1	1	1	1	1	1	1	1	1	1	1	1	1	1	1	1	1
1187	STMMW_12641	Yes				-	peptide ABC transporter permease	1	1	1	1	1	1	1	1	1	1	1	1	1	1	1	1	1	1	1	1	1	1	1	1	1	1	1	1	1	1	1	1	1	1	1	1	1	1	1	1	1	1
1188	STMMW_12651	Yes				-	ABC transporter ATPase	1	1	1	1	1	1	1	1	1	1	1	1	1	1	1	1	1	1	1	1	1	1	1	1	1	1	1	1	1	1	1	1	1	1	1	1	1	1	1	1	1	1
1189	STMMW_12661	Yes				-	ABC transport ATP-binding subunit	1	1	1	1	1	1	1	1	1	1	1	1	1	1	1	1	1	1	1	1	1	1	1	1	1	1	1	1	1	1	1	1	1	1	1	1	1	1	1	1	1	1
1190	STMMW_12671	Yes				-	Mechanosensitive ion channel IM	1	1	1	1	1	1	1	1	1	1	1	1	1	1	1	1	1	1	1	1	1	1	1	1	1	1	1	1	1	1	1	1	1	1	1	1	1	1	1	1	1	1
1191	STMMW_12681	Yes				-	ferredoxin	1	1	1	1	1	1	1	1	1	1	1	1	1	1	1	1	1	1	1	1	1	1	1	1	1	1	1	1	1	1	1	1	1	1	1	1	1	1	1	1	1	1
1192	STMMW_12691	Yes				-	putative zinc-binding lipoprotein ZinT	1	1	1	1	1	1	1	1	1	1	1	1	1	1	1	1	1	1	1	1	1	1	1	1	1	1	1	1	1	1	1	1	1	1	1	1	1	1	1	1	1	1
1193	STMMW_12701	Yes				aadA	streptomycin 3''-adenylyltransferase	1	1	1	1	1	1	1	1	1	1	1	1	1	1	1	1	1	1	1	1	1	1	1	1	1	1	1	1	1	1	1	1	1	1	1	1	1	1	1	1	1	1
1194	STMMW_12711	Yes				-	putative response regulator	1	1	1	1	1	1	1	1	1	1	1	1	1	1	1	1	1	1	1	1	1	1	1	1	1	1	1	1	1	1	1	1	1	1	1	1	1	1	1	1	1	1
1195	STMMW_12721	Yes				-	transcriptional regulator	1	1	1	1	1	1	1	1	1	1	1	1	1	1	1	1	1	1	1	1	1	1	1	1	1	1	1	1	1	1	1	1	1	1	1	1	1	1	1	1	1	1
1196	STMMW_12751	Yes				aroQ	Periplasmic chorismate mutase I precursor	1	1	1	1	1	1	1	1	1	1	1	1	1	1	1	1	1	1	1	1	1	1	1	1	1	1	1	1	1	1	1	1	1	1	1	1	1	1	1	1	1	1
1197	STMMW_12761	Yes				yeaS	leucine export protein LeuE, partial	1	1	1	1	1	1	1	1	1	1	1	1	1	1	1	1	1	1	1	1	1	1	1	1	1	1	1	1	1	1	1	1	1	1	1	1	1	1	1	1	1	1
1198	STMMW_12791	Yes				-	nitric oxide reductase	1	1	1	1	1	1	1	1	1	1	1	1	1	1	1	1	1	1	1	1	1	1	1	1	1	1	1	1	1	1	1	1	1	1	1	1	1	1	1	1	1	1
1199	STMMW_12831	Yes				-	periplasmic protein	1	1	1	1	1	1	1	1	1	1	1	1	1	1	1	1	1	1	1	1	1	1	1	1	1	1	1	1	1	1	1	1	1	1	1	1	1	1	1	1	1	1
1200	STMMW_12841	Yes				yeaO	MarR family transcriptional regulator	1	1	1	1	1	1	1	1	1	1	1	1	1	1	1	1	1	1	1	1	1	1	1	1	1	1	1	1	1	1	1	1	1	1	1	1	1	1	1	1	1	1
1201	STMMW_12851	Yes				yeaN	cyanate transporter	1	1	1	1	1	1	1	1	1	1	1	1	1	1	1	1	1	1	1	1	1	1	1	1	1	1	1	1	1	1	1	1	1	1	1	1	1	1	1	1	1	1
1202	STMMW_12861	Yes				yeaM	AraC family transcriptional regulator	1	1	1	1	1	1	1	1	1	1	1	1	1	1	1	1	1	1	1	1	1	1	1	1	1	1	1	1	1	1	1	1	1	1	1	1	1	1	1	1	1	1
1203	STMMW_12862	Yes				yeaL	membrane protein	1	1	1	1	1	1	1	1	1	1	1	1	1	1	1	1	1	1	1	1	1	1	1	1	1	1	1	1	1	1	1	1	1	1	1	1	1	1	1	1	1	1
1204	STMMW_12881	Yes				yeaK	conserved hypothetical protein	1	1	1	1	1	1	1	1	1	1	1	1	1	1	1	1	1	1	1	1	1	1	1	1	1	1	1	1	1	1	1	1	1	1	1	1	1	1	1	1	1	1
1205	STMMW_12891	Yes				yeaJ	diguanylate cylase	1	1	1	1	1	1	1	1	1	1	1	1	1	1	1	1	1	1	1	1	1	1	1	1	1	1	1	1	1	1	1	1	1	1	1	1	1	1	1	1	1	1
1206	STMMW_12901	Yes				yeaH	hypothetical protein	1	1	1	1	1	1	1	1	1	1	1	1	1	1	1	1	1	1	1	1	1	1	1	1	1	1	1	1	1	1	1	1	1	1	1	1	1	1	1	1	1	1
1207	STMMW_12911	Yes				yeaG	serine protein kinase PrkA	1	1	1	1	1	1	1	1	1	1	1	1	1	1	1	1	1	1	1	1	1	1	1	1	1	1	1	1	1	1	1	1	1	1	1	1	1	1	1	1	1	1
1208	STMMW_12921	Yes				mipA	MltA-interacting protein MipA, partial	1	1	1	1	1	1	1	1	1	1	1	1	1	1	1	1	1	1	1	1	1	1	1	1	1	1	1	1	1	1	1	1	1	1	1	1	1	1	1	1	1	1
1209	STMMW_12931	Yes				-	anaerobic sulfatase maturase	1	1	1	1	1	1	1	1	1	1	1	1	1	1	1	1	1	1	1	1	1	1	1	1	1	1	1	1	1	1	1	1	1	1	1	1	1	1	1	1	1	1
1210	STMMW_12941	Yes				-	putative aldehyde reductase	1	1	1	1	1	1	1	1	1	1	1	1	1	1	1	1	1	1	1	1	1	1	1	1	1	1	1	1	1	1	1	1	1	1	1	1	1	1	1	1	1	1
1211	STMMW_12951	Yes				yeaD	D-hexose-6-phosphate mutarotase	1	1	1	1	1	1	1	1	1	1	1	1	1	1	1	1	1	1	1	1	1	1	1	1	1	1	1	1	1	1	1	1	1	1	1	1	1	1	1	1	1	1
1212	STMMW_12971	Yes				gapA	Glyceraldehyde 3-phosphate dehydrogenase A	1	1	1	1	1	1	1	1	1	1	1	1	1	1	1	1	1	1	1	1	1	1	1	1	1	1	1	1	1	1	1	1	1	1	1	1	1	1	1	1	1	1
1213	STMMW_12981	Yes				yeaA	Peptide methionine sulfoxide reductase MsrB	1	1	1	1	1	1	1	1	1	1	1	1	1	1	1	1	1	1	1	1	1	1	1	1	1	1	1	1	1	1	1	1	1	1	1	1	1	1	1	1	1	1
1214	STMMW_13001	Yes				nam	nicotinamidase/pyrazinamidase	1	1	1	1	1	1	1	1	1	1	1	1	1	1	1	1	1	1	1	1	1	1	1	1	1	1	1	1	1	1	1	1	1	1	1	1	1	1	1	1	1	1
1215	STMMW_13011	Yes				ansA	cytoplasmic L-asparaginase I	1	1	1	1	1	1	1	1	1	1	1	1	1	1	1	1	1	1	1	1	1	1	1	1	1	1	1	1	1	1	1	1	1	1	1	1	1	1	1	1	1	1
1216	STMMW_13021	Yes				sppA	signal peptide peptidase SppA	1	1	1	1	1	1	1	1	1	1	1	1	1	1	1	1	1	1	1	1	1	1	1	1	1	1	1	1	1	1	1	1	1	1	1	1	1	1	1	1	1	1
1217	STMMW_13031	Yes				ydjA	NAD(P)H nitroreductase	1	1	1	1	1	1	1	1	1	1	1	1	1	1	1	1	1	1	1	1	1	1	1	1	1	1	1	1	1	1	1	1	1	1	1	1	1	1	1	1	1	1
1218	STMMW_13041	Yes				selD	selenide,water dikinase SelD	1	1	1	1	1	1	1	1	1	1	1	1	1	1	1	1	1	1	1	1	1	1	1	1	1	1	1	1	1	1	1	1	1	1	1	1	1	1	1	1	1	1
1219	STMMW_13051	Yes				topB	DNA topoisomerase III	1	1	1	1	1	1	1	1	1	1	1	1	1	1	1	1	1	1	1	1	1	1	1	1	1	1	1	1	1	1	1	1	1	1	1	1	1	1	1	1	1	1
1220	STMMW_13061	Yes				gdhA	glutamate dehydrogenase (EC 1.4.1.4)	1	1	1	1	1	1	1	1	1	1	1	1	1	1	1	1	1	1	1	1	1	1	1	1	1	1	1	1	1	1	1	1	1	1	1	1	1	1	1	1	1	1
1221	STMMW_13081	Yes				nudG	pyrimidine (deoxy)nucleoside triphosphate pyrophosphohydrolase	1	1	1	1	1	1	1	1	1	1	1	1	1	1	1	1	1	1	1	1	1	1	1	1	1	1	1	1	1	1	1	1	1	1	1	1	1	1	1	1	1	1
1222	STMMW_13091	Yes				xthA	exodeoxyribonuclease III	1	1	1	1	1	1	1	1	1	1	1	1	1	1	1	1	1	1	1	1	1	1	1	1	1	1	1	1	1	1	1	1	1	1	1	1	1	1	1	1	1	1
1223	STMMW_13101	Yes				argDa	succinylornithine aminotransferase	1	1	1	1	1	1	1	1	1	1	1	1	1	1	1	1	1	1	1	1	1	1	1	1	1	1	1	1	1	1	1	1	1	1	1	1	1	1	1	1	1	1
1224	STMMW_13111	Yes				astA	arginine N-succinyltransferase	1	1	1	1	1	1	1	1	1	1	1	1	1	1	1	1	1	1	1	1	1	1	1	1	1	1	1	1	1	1	1	1	1	1	1	1	1	1	1	1	1	1
1225	STMMW_13121	Yes				astD	N-succinylglutamate 5-semialdehyde dehydrogenase	1	1	1	1	1	1	1	1	1	1	1	1	1	1	1	1	1	1	1	1	1	1	1	1	1	1	1	1	1	1	1	1	1	1	1	1	1	1	1	1	1	1
1226	STMMW_13131	Yes				astB	succinylarginine dihydrolase	1	1	1	1	1	1	1	1	1	1	1	1	1	1	1	1	1	1	1	1	1	1	1	1	1	1	1	1	1	1	1	1	1	1	1	1	1	1	1	1	1	1
1227	STMMW_13141	Yes				astE	succinylglutamate desuccinylase	1	1	1	1	1	1	1	1	1	1	1	1	1	1	1	1	1	1	1	1	1	1	1	1	1	1	1	1	1	1	1	1	1	1	1	1	1	1	1	1	1	1
1228	STMMW_13151	Yes				-	ATP-independent periplasmic protein-refolding chaperone	1	1	1	1	1	1	1	1	1	1	1	1	1	1	1	1	1	1	1	1	1	1	1	1	1	1	1	1	1	1	1	1	1	1	1	1	1	1	1	1	1	1
1229	STMMW_13161	Yes				cho	nucleotide excision repair endonuclease	1	1	1	1	1	1	1	1	1	1	1	1	1	1	1	1	1	1	1	1	1	1	1	1	1	1	1	1	1	1	1	1	1	1	1	1	1	1	1	1	1	1
1230	STMMW_13171	Yes				nadE	NAD(+) synthetase	1	1	1	1	1	1	1	1	1	1	1	1	1	1	1	1	1	1	1	1	1	1	1	1	1	1	1	1	1	1	1	1	1	1	1	1	1	1	1	1	1	1
1231	STMMW_13181	Yes				osmE	transcriptional regulator	1	1	1	1	1	1	1	1	1	1	1	1	1	1	1	1	1	1	1	1	1	1	1	1	1	1	1	1	1	1	1	1	1	1	1	1	1	1	1	1	1	1
1232	STMMW_13191	Yes				celA	PTS system N,N'-diacetylchitobiose-specific transporter subunit IIB	1	1	1	1	1	1	1	1	1	1	1	1	1	1	1	1	1	1	1	1	1	1	1	1	1	1	1	1	1	1	1	1	1	1	1	1	1	1	1	1	1	1
1233	STMMW_13201	Yes				celB	PTS system N,N'-diacetylchitobiose-specific transporter subunit IIC	1	1	1	1	1	1	1	1	1	1	1	1	1	1	1	1	1	1	1	1	1	1	1	1	1	1	1	1	1	1	1	1	1	1	1	1	1	1	1	1	1	1
1234	STMMW_13211	Yes				celC	PTS N N'-diacetylchitobiose transporter subunit IIA	1	1	1	1	1	1	1	1	1	1	1	1	1	1	1	1	1	1	1	1	1	1	1	1	1	1	1	1	1	1	1	1	1	1	1	1	1	1	1	1	1	1
1235	STMMW_13221	Yes				celD	DNA-binding transcriptional regulator ChbR	1	1	1	1	1	1	1	1	1	1	1	1	1	1	1	1	1	1	1	1	1	1	1	1	1	1	1	1	1	1	1	1	1	1	1	1	1	1	1	1	1	1
1236	STMMW_13231	Yes				celF	6-phospho-beta-glucosidase	1	1	1	1	1	1	1	1	1	1	1	1	1	1	1	1	1	1	1	1	1	1	1	1	1	1	1	1	1	1	1	1	1	1	1	1	1	1	1	1	1	1
1237	STMMW_13241	Yes				celG	chitooligosaccharide deacetylase	1	1	1	1	1	1	1	1	1	1	1	1	1	1	1	1	1	1	1	1	1	1	1	1	1	1	1	1	1	1	1	1	1	1	1	1	1	1	1	1	1	1
1238	STMMW_13251	Yes				katE	catalase HPII	1	1	1	1	1	1	1	1	1	1	1	1	1	1	1	1	1	1	1	1	1	1	1	1	1	1	1	1	1	1	1	1	1	1	1	1	1	1	1	1	1	1
1239	STMMW_13271	Yes				ydjN	L-cystine transporter tcyP	1	1	1	1	1	1	1	1	1	1	1	1	1	1	1	1	1	1	1	1	1	1	1	1	1	1	1	1	1	1	1	1	1	1	1	1	1	1	1	1	1	1
1240	STMMW_13281	Yes				ydjM	putative membrane-bound metal-dependent hydrolase	1	1	1	1	1	1	1	1	1	1	1	1	1	1	1	1	1	1	1	1	1	1	1	1	1	1	1	1	1	1	1	1	1	1	1	1	1	1	1	1	1	1
1241	STMMW_13291	Yes				yniC	2-deoxyglucose-6-phosphate hydrolase YniC	1	1	1	1	1	1	1	1	1	1	1	1	1	1	1	1	1	1	1	1	1	1	1	1	1	1	1	1	1	1	1	1	1	1	1	1	1	1	1	1	1	1
1242	STMMW_13301	Yes				yniB	yfeABCD regulator yfeE	1	1	1	1	1	1	1	1	1	1	1	1	1	1	1	1	1	1	1	1	1	1	1	1	1	1	1	1	1	1	1	1	1	1	1	1	1	1	1	1	1	1
1243	STMMW_13311	Yes				-	fructosamine kinase	1	1	1	1	1	1	1	1	1	1	1	1	1	1	1	1	1	1	1	1	1	1	1	1	1	1	1	1	1	1	1	1	1	1	1	1	1	1	1	1	1	1
1244	STMMW_13331	Yes				pfkB	6-phosphofructokinase class 2	1	1	1	1	1	1	1	1	1	1	1	1	1	1	1	1	1	1	1	1	1	1	1	1	1	1	1	1	1	1	1	1	1	1	1	1	1	1	1	1	1	1
1245	STMMW_13341	Yes				ydiY	outer membrane protein	1	1	1	1	1	1	1	1	1	1	1	1	1	1	1	1	1	1	1	1	1	1	1	1	1	1	1	1	1	1	1	1	1	1	1	1	1	1	1	1	1	1
1246	STMMW_13351	Yes				lpxR	putative outer membrane protein	1	1	1	1	1	1	1	1	1	1	1	1	1	1	1	1	1	1	1	1	1	1	1	1	1	1	1	1	1	1	1	1	1	1	1	1	1	1	1	1	1	1
1247	STMMW_13371	Yes				-	putative DNA/RNA non-specific endonuclease	1	1	1	1	1	1	1	1	1	1	1	1	1	1	1	1	1	1	1	1	1	1	1	1	1	1	1	1	1	1	1	1	1	1	1	1	1	1	1	1	1	1
1248	STMMW_13391	Yes				rfc	O-antigen polymerase	1	1	1	1	1	1	1	1	1	1	1	1	1	1	1	1	1	1	1	1	1	1	1	1	1	1	1	1	1	1	1	1	1	1	1	1	1	1	1	1	1	1
1249	STMMW_13401	Yes				thrS	threonine--tRNA ligase	1	1	1	1	1	1	1	1	1	1	1	1	1	1	1	1	1	1	1	1	1	1	1	1	1	1	1	1	1	1	1	1	1	1	1	1	1	1	1	1	1	1
1250	STMMW_13411	Yes				infC	translation initiation factor IF-3	1	1	1	1	1	1	1	1	1	1	1	1	1	1	1	1	1	1	1	1	1	1	1	1	1	1	1	1	1	1	1	1	1	1	1	1	1	1	1	1	1	1
1251	STMMW_13431	Yes				rpl20	50S ribosomal protein L20	1	1	1	1	1	1	1	1	1	1	1	1	1	1	1	1	1	1	1	1	1	1	1	1	1	1	1	1	1	1	1	1	1	1	1	1	1	1	1	1	1	1
1252	STMMW_13441	Yes				pheS	phenylalanine--tRNA ligase subunit alpha	1	1	1	1	1	1	1	1	1	1	1	1	1	1	1	1	1	1	1	1	1	1	1	1	1	1	1	1	1	1	1	1	1	1	1	1	1	1	1	1	1	1
1253	STMMW_13451	Yes				pheT	phenylalanine--tRNA ligase subunit beta	1	1	1	1	1	1	1	1	1	1	1	1	1	1	1	1	1	1	1	1	1	1	1	1	1	1	1	1	1	1	1	1	1	1	1	1	1	1	1	1	1	1
1254	STMMW_13461	Yes				himA	integration host factor subunit alpha	1	1	1	1	1	1	1	1	1	1	1	1	1	1	1	1	1	1	1	1	1	1	1	1	1	1	1	1	1	1	1	1	1	1	1	1	1	1	1	1	1	1
1255	STMMW_13471	Yes				btuC	vitamin B12 import system permease BtuC	1	1	1	1	1	1	1	1	1	1	1	1	1	1	1	1	1	1	1	1	1	1	1	1	1	1	1	1	1	1	1	1	1	1	1	1	1	1	1	1	1	1
1256	STMMW_13481	Yes				btuE	glutathione peroxidase	1	1	1	1	1	1	1	1	1	1	1	1	1	1	1	1	1	1	1	1	1	1	1	1	1	1	1	1	1	1	1	1	1	1	1	1	1	1	1	1	1	1
1257	STMMW_13491	Yes				btuD	vitamin B12-transporter ATPase	1	1	1	1	1	1	1	1	1	1	1	1	1	1	1	1	1	1	1	1	1	1	1	1	1	1	1	1	1	1	1	1	1	1	1	1	1	1	1	1	1	1
1258	STMMW_13501	Yes				nlpC	endopeptidase	1	1	1	1	1	1	1	1	1	1	1	1	1	1	1	1	1	1	1	1	1	1	1	1	1	1	1	1	1	1	1	1	1	1	1	1	1	1	1	1	1	1
1259	STMMW_13511	Yes				ydiV	cyclic di-GMP regulator CdgR	1	1	1	1	1	1	1	1	1	1	1	1	1	1	1	1	1	1	1	1	1	1	1	1	1	1	1	1	1	1	1	1	1	1	1	1	1	1	1	1	1	1
1260	STMMW_13521	Yes				ydiU	hypothetical protein	1	1	1	1	1	1	1	1	1	1	1	1	1	1	1	1	1	1	1	1	1	1	1	1	1	1	1	1	1	1	1	1	1	1	1	1	1	1	1	1	1	1
1261	STMMW_13541	Yes				aroH	phospho-2-dehydro-3-deoxyheptonate aldolase Trp-sensitive	1	1	1	1	1	1	1	1	1	1	1	1	1	1	1	1	1	1	1	1	1	1	1	1	1	1	1	1	1	1	1	1	1	1	1	1	1	1	1	1	1	1
1262	STMMW_13551	Yes				ydiA	transcriptional regulator	1	1	1	1	1	1	1	1	1	1	1	1	1	1	1	1	1	1	1	1	1	1	1	1	1	1	1	1	1	1	1	1	1	1	1	1	1	1	1	1	1	1
1263	STMMW_13561	Yes				pps	phosphoenolpyruvate synthase	1	1	1	1	1	1	1	1	1	1	1	1	1	1	1	1	1	1	1	1	1	1	1	1	1	1	1	1	1	1	1	1	1	1	1	1	1	1	1	1	1	1
1264	STMMW_13571	Yes				ydiD	short chain acyl-CoA synthetase	1	1	1	1	1	1	1	1	1	1	1	1	1	1	1	1	1	1	1	1	1	1	1	1	1	1	1	1	1	1	1	1	1	1	1	1	1	1	1	1	1	1
1265	STMMW_13591	Yes				ydiS	oxidoreductase FixC	1	1	1	1	1	1	1	1	1	1	1	1	1	1	1	1	1	1	1	1	1	1	1	1	1	1	1	1	1	1	1	1	1	1	1	1	1	1	1	1	1	1
1266	SAL_AC6338AA_AS_03695	No				fixB_3	electron transfer flavoprotein subunit alpha FixB	1	1	1	1	1	1	1	1	1	1	1	1	1	1	1	1	1	1	1	1	1	1	1	1	1	1	1	1	1	1	1	1	1	1	1	1	1	1	1	1	1	1
1267	STMMW_13611	Yes				ydiQ	electron transfer flavoprotein subunit beta	1	1	1	1	1	1	1	1	1	1	1	1	1	1	1	1	1	1	1	1	1	1	1	1	1	1	1	1	1	1	1	1	1	1	1	1	1	1	1	1	1	1
1268	STMMW_13621	Yes				ydiP	AraC family transcriptional regulator	1	1	1	1	1	1	1	1	1	1	1	1	1	1	1	1	1	1	1	1	1	1	1	1	1	1	1	1	1	1	1	1	1	1	1	1	1	1	1	1	1	1
1269	STMMW_13631	Yes				ydiO	acyl-CoA dehydrogenase	1	1	1	1	1	1	1	1	1	1	1	1	1	1	1	1	1	1	1	1	1	1	1	1	1	1	1	1	1	1	1	1	1	1	1	1	1	1	1	1	1	1
1270	STMMW_13641	Yes				ydiF	putative acetyl CoA transferase	1	1	1	1	1	1	1	1	1	1	1	1	1	1	1	1	1	1	1	1	1	1	1	1	1	1	1	1	1	1	1	1	1	1	1	1	1	1	1	1	1	1
1271	STMMW_13651	Yes				aroD	3-dehydroquinate dehydratase	1	1	1	1	1	1	1	1	1	1	1	1	1	1	1	1	1	1	1	1	1	1	1	1	1	1	1	1	1	1	1	1	1	1	1	1	1	1	1	1	1	1
1272	STMMW_13661	Yes				aroE	shikimate dehydrogenase	1	1	1	1	1	1	1	1	1	1	1	1	1	1	1	1	1	1	1	1	1	1	1	1	1	1	1	1	1	1	1	1	1	1	1	1	1	1	1	1	1	1
1273	STMMW_13671	Yes				ydiN	MFS family transporter	1	1	1	1	1	1	1	1	1	1	1	1	1	1	1	1	1	1	1	1	1	1	1	1	1	1	1	1	1	1	1	1	1	1	1	1	1	1	1	1	1	1
1274	STMMW_13681	Yes				ydiM	transporter	1	1	1	1	1	1	1	1	1	1	1	1	1	1	1	1	1	1	1	1	1	1	1	1	1	1	1	1	1	1	1	1	1	1	1	1	1	1	1	1	1	1
1275	STMMW_13691	Yes				ydiL	putative cytoplasmic protein	1	1	1	1	1	1	1	1	1	1	1	1	1	1	1	1	1	1	1	1	1	1	1	1	1	1	1	1	1	1	1	1	1	1	1	1	1	1	1	1	1	1
1276	STMMW_13701	Yes				ydiK	inner membrane protein YdiK	1	1	1	1	1	1	1	1	1	1	1	1	1	1	1	1	1	1	1	1	1	1	1	1	1	1	1	1	1	1	1	1	1	1	1	1	1	1	1	1	1	1
1277	STMMW_13711	Yes				ydiJ	oxidase	1	1	1	1	1	1	1	1	1	1	1	1	1	1	1	1	1	1	1	1	1	1	1	1	1	1	1	1	1	1	1	1	1	1	1	1	1	1	1	1	1	1
1278	STMMW_13721	Yes				menI	ydiI hotdog fold superfamily	1	1	1	1	1	1	1	1	1	1	1	1	1	1	1	1	1	1	1	1	1	1	1	1	1	1	1	1	1	1	1	1	1	1	1	1	1	1	1	1	1	1
1279	STMMW_13741	Yes				-	L-cystine transporter tcyP	1	1	1	1	1	1	1	1	1	1	1	1	1	1	1	1	1	1	1	1	1	1	1	1	1	1	1	1	1	1	1	1	1	1	1	1	1	1	1	1	1	1
1280	STMMW_13751	Yes				sufA	Fe-S cluster assembly scaffold SufA	1	1	1	1	1	1	1	1	1	1	1	1	1	1	1	1	1	1	1	1	1	1	1	1	1	1	1	1	1	1	1	1	1	1	1	1	1	1	1	1	1	1
1281	STMMW_13761	Yes				sufB	cysteine desulfurase activator complex subunit SufB	1	1	1	1	1	1	1	1	1	1	1	1	1	1	1	1	1	1	1	1	1	1	1	1	1	1	1	1	1	1	1	1	1	1	1	1	1	1	1	1	1	1
1282	STMMW_13771	Yes				sufC	Fe-S cluster assembly ATPase SufC	1	1	1	1	1	1	1	1	1	1	1	1	1	1	1	1	1	1	1	1	1	1	1	1	1	1	1	1	1	1	1	1	1	1	1	1	1	1	1	1	1	1
1283	STMMW_13781	Yes				sufD	FeS cluster assembly protein SufD	1	1	1	1	1	1	1	1	1	1	1	1	1	1	1	1	1	1	1	1	1	1	1	1	1	1	1	1	1	1	1	1	1	1	1	1	1	1	1	1	1	1
1284	STMMW_13791	Yes				sufS	bifunctional cysteine desulfurase/selenocysteine lyase	1	1	1	1	1	1	1	1	1	1	1	1	1	1	1	1	1	1	1	1	1	1	1	1	1	1	1	1	1	1	1	1	1	1	1	1	1	1	1	1	1	1
1285	STMMW_13801	Yes				ynhA	cysteine desufuration protein SufE, partial	1	1	1	1	1	1	1	1	1	1	1	1	1	1	1	1	1	1	1	1	1	1	1	1	1	1	1	1	1	1	1	1	1	1	1	1	1	1	1	1	1	1
1286	STMMW_13811	Yes				ynhG	murein transpeptidase	1	1	1	1	1	1	1	1	1	1	1	1	1	1	1	1	1	1	1	1	1	1	1	1	1	1	1	1	1	1	1	1	1	1	1	1	1	1	1	1	1	1
1287	SAL_AC6338AA_AS_03673	No				lpp_2	murein lipoprotein%2C partial	1	1	1	1	1	1	1	1	1	1	1	1	1	1	1	1	1	1	1	1	1	1	1	1	1	1	1	1	1	1	1	1	1	1	1	1	1	1	1	1	1	1
1288	STMMW_13831	Yes				pykF	pyruvate kinase I	1	1	1	1	1	1	1	1	1	1	1	1	1	1	1	1	1	1	1	1	1	1	1	1	1	1	1	1	1	1	1	1	1	1	1	1	1	1	1	1	1	1
1289	STMMW_13841	Yes				orf48	amino acid permease	1	1	1	1	1	1	1	1	1	1	1	1	1	1	1	1	1	1	1	1	1	1	1	1	1	1	1	1	1	1	1	1	1	1	1	1	1	1	1	1	1	1
1290	STMMW_13851	Yes				orf32	hydrolase or acyltransferase	1	1	1	1	1	1	1	1	1	1	1	1	1	1	1	1	1	1	1	1	1	1	1	1	1	1	1	1	1	1	1	1	1	1	1	1	1	1	1	1	1	1
1291	STMMW_13861	Yes				orf245	Putative cytoplasmic protein	1	1	1	1	1	1	1	1	1	1	1	1	1	1	1	1	1	1	1	1	1	1	1	1	1	1	1	1	1	1	1	1	1	1	1	1	1	1	1	1	1	1
1292	STMMW_13871	Yes				orf408	ribokinase	1	1	1	1	1	1	1	1	1	1	1	1	1	1	1	1	1	1	1	1	1	1	1	1	1	1	1	1	1	1	1	1	1	1	1	1	1	1	1	1	1	1
1293	STMMW_13881	Yes				ttrA	tetrathionate reductase subunit A	1	1	1	1	1	1	1	1	1	1	1	1	1	1	1	1	1	1	1	1	1	1	1	1	1	1	1	1	1	1	1	1	1	1	1	1	1	1	1	1	1	1
1294	STMMW_13891	Yes				ttrC	tetrathionate reductase subunit C	1	1	1	1	1	1	1	1	1	1	1	1	1	1	1	1	1	1	1	1	1	1	1	1	1	1	1	1	1	1	1	1	1	1	1	1	1	1	1	1	1	1
1295	STMMW_13901	Yes				ttrB	tetrathionate reductase subunit B	1	1	1	1	1	1	1	1	1	1	1	1	1	1	1	1	1	1	1	1	1	1	1	1	1	1	1	1	1	1	1	1	1	1	1	1	1	1	1	1	1	1
1296	STMMW_13911	Yes				ttrS	tetrathionate reductase complex: sensory transduction histidine kinase	1	1	1	1	1	1	1	1	1	1	1	1	1	1	1	1	1	1	1	1	1	1	1	1	1	1	1	1	1	1	1	1	1	1	1	1	1	1	1	1	1	1
1297	STMMW_13921	Yes				ttrR	two-component system response regulator	1	1	1	1	1	1	1	1	1	1	1	1	1	1	1	1	1	1	1	1	1	1	1	1	1	1	1	1	1	1	1	1	1	1	1	1	1	1	1	1	1	1
1298	STMMW_13941	Yes				orf319	pathogenicity island protein	1	1	1	1	1	1	1	1	1	1	1	1	1	1	1	1	1	1	1	1	1	1	1	1	1	1	1	1	1	1	1	1	1	1	1	1	1	1	1	1	1	1
1299	STMMW_13951	Yes				orf242	helix-turn-helix-type transcriptional regulator	1	1	1	1	1	1	1	1	1	1	1	1	1	1	1	1	1	1	1	1	1	1	1	1	1	1	1	1	1	1	1	1	1	1	1	1	1	1	1	1	1	1
1300	STMMW_13961	Yes	G07	DEL05	SPI-2	ssrB	Secretion system regulator of DegU/UvrY/BvgA type	1	1	1	1	1	1	1	0	1	1	1	1	1	1	1	1	1	1	1	1	1	1	1	1	1	1	1	1	1	1	1	1	1	1	1	1	1	1	1	1	1	1
1301	STMMW_13971	Yes	G07	DEL05	SPI-2	ssrA	hybrid sensor histidine kinase/response regulator	1	1	1	1	1	1	0	0	1	1	1	1	1	1	1	1	1	1	1	1	1	1	1	1	1	1	1	1	1	1	1	1	1	1	1	1	1	1	1	1	1	1
1302	STMMW_13981	Yes	G07	DEL05	SPI-2	ssaB	pathogenicity island chaperone protein SpiC	1	1	1	1	1	1	0	0	1	1	1	1	0	1	1	1	1	1	1	1	1	1	1	1	1	1	1	1	1	1	1	1	1	1	1	1	1	1	1	1	1	1
1303	STMMW_13991	Yes	G07	DEL05	SPI-2	ssaC	Secretion system apparatus SsaC	1	1	1	1	1	1	0	0	1	1	1	1	0	1	1	1	1	1	1	1	1	1	1	1	1	1	1	1	1	1	1	1	1	1	1	1	1	1	1	1	1	1
1304	STMMW_14001	Yes	G07	DEL05	SPI-2	ssaD	EscD/YscD/HrpQ family type III secretion system inner membrane ring protein	1	1	1	1	1	1	0	0	1	1	1	1	0	1	1	1	1	1	1	1	1	1	1	1	1	1	1	1	1	1	1	1	1	1	1	1	1	1	1	1	1	1
1305	STMMW_14031	Yes	G07	DEL05	SPI-2	sseBa	pathogenicity island 2 effector protein SseB, partial	1	1	1	1	1	1	0	0	1	1	1	1	0	1	1	1	1	1	1	1	1	1	1	1	1	1	1	1	1	1	1	1	1	1	1	1	1	1	1	1	1	1
1306	STMMW_14041	Yes	G07	DEL05	SPI-2	sscA	type III secretion low calcium response chaperone LcrH/SycD	1	1	1	1	1	1	0	0	1	1	1	1	0	1	1	1	1	1	1	1	1	1	1	1	1	1	1	1	1	1	1	1	1	1	1	1	1	1	1	1	1	1
1307	STMMW_14051	Yes	G07	DEL05	SPI-2	sseC	SseC	1	1	1	1	1	1	0	0	1	1	1	1	0	1	1	1	1	1	1	1	1	1	1	1	1	1	1	1	1	1	1	1	1	1	1	1	1	1	1	1	1	1
1308	SCH_RS23690	Yes	G07	DEL05	SPI-2	aph	APH(3') family aminoglycoside O-phosphotransferase	0	1	0	0	0	0	0	0	0	0	0	0	0	0	0	0	0	0	0	0	0	0	0	0	0	0	0	0	0	0	0	0	0	0	0	0	0	0	0	0	0	0
1309	STMMW_14061	Yes	G07	DEL05	SPI-2	sseD	pathogenicity island 2 effector protein SseD, partial	1	1	1	1	1	1	0	0	1	1	1	1	0	1	1	1	1	1	1	1	1	1	1	1	1	1	1	1	1	1	1	1	1	1	1	1	1	1	1	1	1	1
1310	STMMW_14071	Yes	G07	DEL05	SPI-2	sseE	pathogenicity island 2 effector protein SseE, partial	1	1	1	1	1	1	0	0	1	1	1	1	0	1	1	1	1	1	1	1	1	1	1	1	1	1	1	1	1	1	1	1	1	1	1	1	1	1	1	1	1	1
1311	STMMW_14081	Yes	G07	DEL05	SPI-2	sscB	type III secretion low calcium response chaperone LcrH/SycD	1	1	1	1	1	1	0	0	1	1	1	1	0	1	1	1	1	1	1	1	1	1	1	1	1	1	1	1	1	1	1	1	1	1	1	1	1	1	1	1	1	1
1312	STMMW_14091	Yes	G07	DEL05	SPI-2	sseF	SseF	1	1	1	1	1	1	0	0	1	1	1	1	0	1	1	1	1	1	1	1	1	1	1	1	1	1	1	1	1	1	1	1	1	1	1	1	1	1	1	1	1	1
1313	STMMW_14101	Yes	G07	DEL05	SPI-2	sseG	pathogenicity island 2 effector protein SseG	1	1	1	1	1	1	0	0	1	1	1	1	0	1	1	1	1	1	1	1	1	1	1	1	1	1	1	1	1	1	1	1	1	1	1	1	1	1	1	1	1	1
1314	STMMW_14141	Yes	G07	DEL05	SPI-2	ssaJ	EscJ/YscJ/HrcJ family type III secretion inner membrane ring protein	1	1	1	1	1	1	0	0	1	1	1	1	0	1	1	1	1	1	1	1	1	1	1	1	1	1	1	1	1	1	1	1	1	1	1	1	1	1	1	1	1	1
1315	STMMW_14151	Yes	G07	DEL05	SPI-2	-	Type III secretion bridge between inner and outermembrane lipoprotein (YscJ%2CHrcJ%2CEscJ%2C PscJ)	1	1	1	1	1	1	0	0	1	1	1	1	0	1	1	1	1	1	1	1	1	1	1	1	1	1	1	1	1	1	1	1	1	1	1	1	1	1	1	1	1	1
1316	STMMW_14161	Yes	G07	DEL05	SPI-2	ssaK	secretion system apparatus	1	1	1	1	1	1	0	0	1	1	1	1	0	1	1	1	1	1	1	1	1	1	1	1	1	1	1	1	1	1	1	1	1	1	1	1	1	1	1	1	1	1
1317	STMMW_14171	Yes	G07	DEL05	SPI-2	ssaL	type III secretion effector delivery regulator, TyeA family	1	1	1	1	1	1	0	0	1	1	1	1	0	1	1	1	1	1	1	1	1	1	1	1	1	1	1	1	1	1	1	1	1	1	1	1	1	1	1	1	1	1
1318	STMMW_14181	Yes	G07	DEL05	SPI-2	ssaM	type III secretion system protein SsaM	1	1	1	1	1	1	0	0	1	1	1	1	0	1	1	1	1	1	1	1	1	1	1	1	1	1	1	1	1	1	1	1	1	1	1	1	1	1	1	1	1	1
1319	STMMW_14191	Yes	G07	DEL05	SPI-2	ssaV	EscV/YscV/HrcV family type III secretion system export apparatus protein	1	1	1	1	1	1	0	0	1	1	1	1	0	1	1	1	1	1	1	1	1	1	1	1	1	1	1	1	1	1	1	1	1	1	1	1	1	1	1	1	1	1
1320	STMMW_14201	Yes	G07	DEL05	SPI-2	ssaN	EscN/YscN/HrcN family type III secretion system ATPase	1	1	1	1	1	1	0	0	1	1	1	1	0	1	1	1	1	1	1	1	1	1	1	1	1	1	1	1	1	1	1	1	1	1	1	1	1	1	1	1	1	1
1321	STMMW_14211	Yes	G07	DEL05	SPI-2	ssaO	Secretion system apparatus SsaO	1	1	1	1	1	1	0	0	1	1	1	1	0	1	1	1	1	1	1	1	1	1	1	1	1	1	1	1	1	1	1	1	1	1	1	1	1	1	1	1	1	1
1322	STMMW_14221	Yes	G07	DEL05	SPI-2	ssaP	type III secretion system protein SsaP, partial	1	1	1	1	1	1	0	0	1	1	1	1	0	1	1	1	1	1	1	1	1	1	1	1	1	1	1	1	1	1	1	1	1	1	1	1	1	1	1	1	1	1
1323	STMMW_14231	Yes	G07	DEL05	SPI-2	ssaQ	type III secretion system protein SsaQ, partial	1	1	1	1	1	1	0	0	1	1	1	1	0	1	1	1	1	1	1	1	1	1	1	1	1	1	1	1	1	1	1	1	1	1	1	1	1	1	1	1	1	1
1324	STMMW_14241	Yes	G07	DEL05	SPI-2	ssaR	EscR/YscR/HrcR family type III secretion system export apparatus protein	1	1	1	1	1	1	0	0	1	1	1	1	0	1	1	1	1	1	1	1	1	1	1	1	1	1	1	1	1	1	1	1	1	1	1	1	1	1	1	1	1	1
1325	STMMW_14261	Yes	G07	DEL05	SPI-2	ssaT	EscT/YscT/HrcT family type III secretion system export apparatus protein	1	1	1	1	1	1	0	0	1	1	1	1	0	1	1	1	1	1	1	1	1	1	1	1	1	1	1	1	1	1	1	1	1	1	1	1	1	1	1	1	1	1
1326	STMMW_14271	Yes	G07	DEL05	SPI-2	ssaU	EscU/YscU/HrcU family type III secretion system export apparatus switch protein	1	1	1	1	1	1	1	0	1	1	1	1	1	1	1	1	1	1	1	1	1	1	1	1	1	1	1	1	1	1	1	1	1	1	1	1	1	1	1	1	1	1
1327	STMMW_14281	Yes				norM	MATE family efflux transporter	1	1	1	1	1	1	1	1	1	1	1	1	1	1	1	1	1	1	1	1	1	1	1	1	1	1	1	1	1	1	1	1	1	1	1	1	1	1	1	1	1	1
1328	STMMW_14291	Yes				ribE	riboflavin synthase subunit alpha	1	1	1	1	1	1	1	1	1	1	1	1	1	1	1	1	1	1	1	1	1	1	1	1	1	1	1	1	1	1	1	1	1	1	1	1	1	1	1	1	1	1
1329	STMMW_14301	Yes				cfa	cyclopropane fatty acyl phospholipid synthase	1	1	1	1	1	1	1	1	1	1	1	1	1	1	1	1	1	1	1	1	1	1	1	1	1	1	1	1	1	1	1	1	1	1	1	1	1	1	1	1	1	1
1330	STMMW_14311	Yes				ydhC	Bcr/CflA family multidrug efflux MFS transporter	1	1	1	1	1	1	1	1	1	1	1	1	1	1	1	1	1	1	1	1	1	1	1	1	1	1	1	1	1	1	1	1	1	1	1	1	1	1	1	1	1	1
1331	STMMW_14321	Yes				ydhB	LysR family transcriptional regulator	1	1	1	1	1	1	1	1	1	1	1	1	1	1	1	1	1	1	1	1	1	1	1	1	1	1	1	1	1	1	1	1	1	1	1	1	1	1	1	1	1	1
1332	STMMW_14331	Yes				purR	PurR family transcriptional regulator	1	1	1	1	1	1	1	1	1	1	1	1	1	1	1	1	1	1	1	1	1	1	1	1	1	1	1	1	1	1	1	1	1	1	1	1	1	1	1	1	1	1
1333	STMMW_14341	Yes				sodB	superoxide dismutase [Fe]	1	1	1	1	1	1	1	1	1	1	1	1	1	1	1	1	1	1	1	1	1	1	1	1	1	1	1	1	1	1	1	1	1	1	1	1	1	1	1	1	1	1
1334	STMMW_14351	Yes				ydhO	putative cell wall-associated hydrolase	1	1	1	1	1	1	1	1	1	1	1	1	1	1	1	1	1	1	1	1	1	1	1	1	1	1	1	1	1	1	1	1	1	1	1	1	1	1	1	1	1	1
1335	STMMW_14361	Yes				ydhD	glutaredoxin	1	1	1	1	1	1	1	1	1	1	1	1	1	1	1	1	1	1	1	1	1	1	1	1	1	1	1	1	1	1	1	1	1	1	1	1	1	1	1	1	1	1
1336	STMMW_14371	Yes				rnt	ribonuclease T	1	1	1	1	1	1	1	1	1	1	1	1	1	1	1	1	1	1	1	1	1	1	1	1	1	1	1	1	1	1	1	1	1	1	1	1	1	1	1	1	1	1
1337	STMMW_14391	Yes				nemA	alkene reductase	1	1	1	1	1	1	1	1	1	1	1	1	1	1	1	1	1	1	1	1	1	1	1	1	1	1	1	1	1	1	1	1	1	1	1	1	1	1	1	1	1	1
1338	STMMW_14401	Yes				ydhM	TetR family transcriptional regulator	1	1	1	1	1	1	1	1	1	1	1	1	1	1	1	1	1	1	1	1	1	1	1	1	1	1	1	1	1	1	1	1	1	1	1	1	1	1	1	1	1	1
1339	STMMW_14421	Yes				ydhF	aldo/keto reductase	1	1	1	1	1	1	1	1	1	1	1	1	1	1	1	1	1	1	1	1	1	1	1	1	1	1	1	1	1	1	1	1	1	1	1	1	1	1	1	1	1	1
1340	STMMW_14431	Yes				sodCb	Superoxide dismutase [Cu-Zn] 2	1	1	1	1	1	1	1	1	1	1	1	1	1	1	1	1	1	1	1	1	1	1	1	1	1	1	1	1	1	1	1	1	1	1	1	1	1	1	1	1	1	1
1341	STMMW_14441	Yes				-	transporter	1	1	1	1	1	1	1	1	1	1	1	1	1	1	1	1	1	1	1	1	1	1	1	1	1	1	1	1	1	1	1	1	1	1	1	1	1	1	1	1	1	1
1342	STMMW_14451	Yes				ydhJ	putative multidrug resistance efflux pump	1	1	1	1	1	1	1	1	1	1	1	1	1	1	1	1	1	1	1	1	1	1	1	1	1	1	1	1	1	1	1	1	1	1	1	1	1	1	1	1	1	1
1343	STMMW_14471	Yes				slyA	SlyA family transcriptional regulator	1	1	1	1	1	1	1	1	1	1	1	1	1	1	1	1	1	1	1	1	1	1	1	1	1	1	1	1	1	1	1	1	1	1	1	1	1	1	1	1	1	1
1344	STMMW_14491	Yes				anmK	anhydro-N-acetylmuramic acid kinase	1	1	1	1	1	1	1	1	1	1	1	1	1	1	1	1	1	1	1	1	1	1	1	1	1	1	1	1	1	1	1	1	1	1	1	1	1	1	1	1	1	1
1345	STMMW_14501	Yes				mliC	Membrane-bound lysozyme inhibitor of C-type lysozyme precursor	1	1	1	1	1	1	1	1	1	1	1	1	1	1	1	1	1	1	1	1	1	1	1	1	1	1	1	1	1	1	1	1	1	1	1	1	1	1	1	1	1	1
1346	STMMW_14511	Yes				pdxH	pyridoxine/pyridoxamine 5'-phosphate oxidase	1	1	1	1	1	1	1	1	1	1	1	1	1	1	1	1	1	1	1	1	1	1	1	1	1	1	1	1	1	1	1	1	1	1	1	1	1	1	1	1	1	1
1347	STMMW_14521	Yes				tyrS	Tyrosine--tRNA ligase	1	1	1	1	1	1	1	1	1	1	1	1	1	1	1	1	1	1	1	1	1	1	1	1	1	1	1	1	1	1	1	1	1	1	1	1	1	1	1	1	1	1
1348	STMMW_14531	Yes				pdxY	pyridoxamine kinase	1	1	1	1	1	1	1	1	1	1	1	1	1	1	1	1	1	1	1	1	1	1	1	1	1	1	1	1	1	1	1	1	1	1	1	1	1	1	1	1	1	1
1349	STMMW_14541	Yes				gst	glutathione S-transferase	1	1	1	1	1	1	1	1	1	1	1	1	1	1	1	1	1	1	1	1	1	1	1	1	1	1	1	1	1	1	1	1	1	1	1	1	1	1	1	1	1	1
1350	STMMW_14551	Yes				tppB	dipeptide and tripeptide permease A	1	1	1	1	1	1	1	1	1	1	1	1	1	1	1	1	1	1	1	1	1	1	1	1	1	1	1	1	1	1	1	1	1	1	1	1	1	1	1	1	1	1
1351	STMMW_14561	Yes				nth	endonuclease III	1	1	1	1	1	1	1	1	1	1	1	1	1	1	1	1	1	1	1	1	1	1	1	1	1	1	1	1	1	1	1	1	1	1	1	1	1	1	1	1	1	1
1352	STMMW_14571	Yes				rnfE	electron transport complex subunit RsxE	1	1	1	1	1	1	1	1	1	1	1	1	1	1	1	1	1	1	1	1	1	1	1	1	1	1	1	1	1	1	1	1	1	1	1	1	1	1	1	1	1	1
1353	STMMW_14581	Yes				rnfG	electron transport complex subunit G	1	1	1	1	1	1	1	1	1	1	1	1	1	1	1	1	1	1	1	1	1	1	1	1	1	1	1	1	1	1	1	1	1	1	1	1	1	1	1	1	1	1
1354	STMMW_14591	Yes				rnfD	electron transport complex subunit D	1	1	1	1	1	1	1	1	1	1	1	1	1	1	1	1	1	1	1	1	1	1	1	1	1	1	1	1	1	1	1	1	1	1	1	1	1	1	1	1	1	1
1355	STMMW_14601	Yes				rnfC	electron transport complex subunit RsxC	1	1	1	1	1	1	1	1	1	1	1	1	1	1	1	1	1	1	1	1	1	1	1	1	1	1	1	1	1	1	1	1	1	1	1	1	1	1	1	1	1	1
1356	STMMW_14611	Yes				rnfB	electron transport complex subunit RsxB	1	1	1	1	1	1	1	1	1	1	1	1	1	1	1	1	1	1	1	1	1	1	1	1	1	1	1	1	1	1	1	1	1	1	1	1	1	1	1	1	1	1
1357	STMMW_14621	Yes				rnfA	electron transport complex subunit A	1	1	1	1	1	1	1	1	1	1	1	1	1	1	1	1	1	1	1	1	1	1	1	1	1	1	1	1	1	1	1	1	1	1	1	1	1	1	1	1	1	1
1358	STMMW_14651	Yes				ydgJ	putative oxidoreductase	1	1	1	1	1	1	1	1	1	1	1	1	1	1	1	1	1	1	1	1	1	1	1	1	1	1	1	1	1	1	1	1	1	1	1	1	1	1	1	1	1	1
1359	STMMW_14661	Yes				add	adenosine deaminase	1	1	1	1	1	1	1	1	1	1	1	1	1	1	1	1	1	1	1	1	1	1	1	1	1	1	1	1	1	1	1	1	1	1	1	1	1	1	1	1	1	1
1360	STMMW_14671	Yes				ydgA	periplasmic protein	1	1	1	1	1	1	1	1	1	1	1	1	1	1	1	1	1	1	1	1	1	1	1	1	1	1	1	1	1	1	1	1	1	1	1	1	1	1	1	1	1	1
1361	STMMW_14681	Yes				manA	mannose-6-phosphate isomerase, class I	1	1	1	1	1	1	1	1	1	1	1	1	1	1	1	1	1	1	1	1	1	1	1	1	1	1	1	1	1	1	1	1	1	1	1	1	1	1	1	1	1	1
1362	STMMW_14691	Yes				fumA	fumarate hydratase class I, anaerobic	1	1	1	1	1	1	1	1	1	1	1	1	1	1	1	1	1	1	1	1	1	1	1	1	1	1	1	1	1	1	1	1	1	1	1	1	1	1	1	1	1	1
1363	STMMW_14701	Yes				fumC	class II fumarate hydratase	1	1	1	1	1	1	1	1	1	1	1	1	1	1	1	1	1	1	1	1	1	1	1	1	1	1	1	1	1	1	1	1	1	1	1	1	1	1	1	1	1	1
1364	STMMW_14711	Yes				tus	DNA sequence-specific contrahelicase	1	1	1	1	1	1	1	1	1	1	1	1	1	1	1	1	1	1	1	1	1	1	1	1	1	1	1	1	1	1	1	1	1	1	1	1	1	1	1	1	1	1
1365	STMMW_14721	Yes				rstB	two-component system sensor histidine kinase RstB	1	1	1	1	1	1	1	1	1	1	1	1	1	1	1	1	1	1	1	1	1	1	1	1	1	1	1	1	1	1	1	1	1	1	1	1	1	1	1	1	1	1
1366	STMMW_14731	Yes				-	amidohydrolase	1	1	1	1	1	1	1	1	1	1	1	1	1	1	1	1	1	1	1	1	1	1	1	1	1	1	1	1	1	1	1	1	1	1	1	1	1	1	1	1	1	1
1367	NCTC6385_01891	Yes				ompC	porin	1	1	1	1	1	1	1	1	1	1	1	1	1	1	1	1	1	1	1	1	1	1	1	1	1	1	1	1	1	1	1	1	1	1	1	1	1	1	1	1	1	1
1368	STMMW_14751	Yes				rstA	two-component system response regulator RstA	1	1	1	1	1	1	1	1	1	1	1	1	1	1	1	1	1	1	1	1	1	1	1	1	1	1	1	1	1	1	1	1	1	1	1	1	1	1	1	1	1	1
1369	STMMW_14761	Yes				ydgC	putative membrane protein	1	1	1	1	1	1	1	1	1	1	1	1	1	1	1	1	1	1	1	1	1	1	1	1	1	1	1	1	1	1	1	1	1	1	1	1	1	1	1	1	1	1
1370	STMMW_14771	Yes				ydgI	amino acid transporter	1	1	1	1	1	1	1	1	1	1	1	1	1	1	1	1	1	1	1	1	1	1	1	1	1	1	1	1	1	1	1	1	1	1	1	1	1	1	1	1	1	1
1371	STMMW_14781	Yes				ydgH	Protein ydgH precursor	1	1	1	1	1	1	1	1	1	1	1	1	1	1	1	1	1	1	1	1	1	1	1	1	1	1	1	1	1	1	1	1	1	1	1	1	1	1	1	1	1	1
1372	STMMW_14791	Yes				pntA	NAD(P) transhydrogenase subunit alpha	1	1	1	1	1	1	1	1	1	1	1	1	1	1	1	1	1	1	1	1	1	1	1	1	1	1	1	1	1	1	1	1	1	1	1	1	1	1	1	1	1	1
1373	STMMW_14801	Yes				pntB	pyridine nucleotide transhydrogenase beta subunit	1	1	1	1	1	1	1	1	1	1	1	1	1	1	1	1	1	1	1	1	1	1	1	1	1	1	1	1	1	1	1	1	1	1	1	1	1	1	1	1	1	1
1374	STMMW_14811	Yes				tqsA	pheromone autoinducer 2 transporter	1	1	1	1	1	1	1	1	1	1	1	1	1	1	1	1	1	1	1	1	1	1	1	1	1	1	1	1	1	1	1	1	1	1	1	1	1	1	1	1	1	1
1375	STMMW_14821	Yes				ydgF	multidrug transporter	1	1	1	1	1	1	1	1	1	1	1	1	1	1	1	1	1	1	1	1	1	1	1	1	1	1	1	1	1	1	1	1	1	1	1	1	1	1	1	1	1	1
1376	STMMW_14831	Yes				ydgE	multidrug transporter	1	1	1	1	1	1	1	1	1	1	1	1	1	1	1	1	1	1	1	1	1	1	1	1	1	1	1	1	1	1	1	1	1	1	1	1	1	1	1	1	1	1
1377	STMMW_14841	Yes				ydgD	serine protease	1	1	1	1	1	1	1	1	1	1	1	1	1	1	1	1	1	1	1	1	1	1	1	1	1	1	1	1	1	1	1	1	1	1	1	1	1	1	1	1	1	1
1378	STMMW_14861	Yes				ynfM	MFS transporter	1	1	1	1	1	1	1	1	1	1	1	1	1	1	1	1	1	1	1	1	1	1	1	1	1	1	1	1	1	1	1	1	1	1	1	1	1	1	1	1	1	1
1379	STMMW_14871	Yes				ynfL	LysR family transcriptional regulator	1	1	1	1	1	1	1	1	1	1	1	1	1	1	1	1	1	1	1	1	1	1	1	1	1	1	1	1	1	1	1	1	1	1	1	1	1	1	1	1	1	1
1380	STMMW_14881	Yes				mlc	transcriptional regulator Mic	1	1	1	1	1	1	1	1	1	1	1	1	1	1	1	1	1	1	1	1	1	1	1	1	1	1	1	1	1	1	1	1	1	1	1	1	1	1	1	1	1	1
1381	STMMW_14891	Yes				bioDb	dethiobiotin synthase	1	1	1	1	1	1	1	1	1	1	1	1	1	1	1	1	1	1	1	1	1	1	1	1	1	1	1	1	1	1	1	1	1	1	1	1	1	1	1	1	1	1
1382	STMMW_14901	Yes				clcB	voltage-gated ClC-type chloride channel ClcB	1	1	1	1	1	1	1	1	1	1	1	1	1	1	1	1	1	1	1	1	1	1	1	1	1	1	1	1	1	1	1	1	1	1	1	1	1	1	1	1	1	1
1383	STMMW_14911	Yes				opuA	Osmoprotectant ABC transporter ATP-binding subunit YehX	1	1	1	1	1	1	1	1	1	1	1	1	1	1	1	1	1	1	1	1	1	1	1	1	1	1	1	1	1	1	1	1	1	1	1	1	1	1	1	1	1	1
1384	STMMW_14921	Yes				opuBD	osmoprotectant import permease OsmW	1	1	1	1	1	1	1	1	1	1	1	1	1	1	1	1	1	1	1	1	1	1	1	1	1	1	1	1	1	1	1	1	1	1	1	1	1	1	1	1	1	1
1385	STMMW_14931	Yes				opuC	Putative ABC transporter periplasmic binding protein	1	1	1	1	1	1	1	1	1	1	1	1	1	1	1	1	1	1	1	1	1	1	1	1	1	1	1	1	1	1	1	1	1	1	1	1	1	1	1	1	1	1
1386	STMMW_14941	Yes				opuBD	Osmoprotectant ABC transporter ATP-binding subunit YehX	1	1	1	1	1	1	1	1	1	1	1	1	1	1	1	1	1	1	1	1	1	1	1	1	1	1	1	1	1	1	1	1	1	1	1	1	1	1	1	1	1	1
1387	STMMW_14951	Yes				ynfI	Tat proofreading chaperone DmsD	1	1	1	1	1	1	1	1	1	1	1	1	1	1	1	1	1	1	1	1	1	1	1	1	1	1	1	1	1	1	1	1	1	1	1	1	1	1	1	1	1	1
1388	AT698_RS08745	Yes				ynfH	dimethylsulfoxide reductase	1	1	1	1	1	1	1	1	1	1	1	1	1	1	1	1	1	1	1	1	1	1	1	1	1	1	1	1	1	1	1	1	1	1	1	1	1	1	1	1	1	1
1389	SAL_AC6338AA_AS_02444	No				ynfE_2	putative dimethyl sulfoxide reductase%2C chain A1	1	1	1	1	1	1	1	1	1	1	1	1	1	1	1	1	1	1	1	1	1	1	1	1	1	1	1	1	1	1	1	1	1	1	1	1	1	1	1	1	1	1
1390	STMMW_14991	Yes				dmsA1	putative dimethyl sulfoxide reductase, chain A1	1	1	1	1	1	1	1	1	1	1	1	1	1	1	1	1	1	1	1	1	1	1	1	1	1	1	1	1	1	1	1	1	1	1	1	1	1	1	1	1	1	1
1391	STMMW_15001	Yes				ynfD	putative outer membrane protein	1	1	1	1	1	1	1	1	1	1	1	1	1	1	1	1	1	1	1	1	1	1	1	1	1	1	1	1	1	1	1	1	1	1	1	1	1	1	1	1	1	1
1392	STMMW_15011	Yes				ynfC	putative inner membrane lipoprotein	1	1	1	1	1	1	1	1	1	1	1	1	1	1	1	1	1	1	1	1	1	1	1	1	1	1	1	1	1	1	1	1	1	1	1	1	1	1	1	1	1	1
1393	STMMW_15021	Yes				speG	spermidine N1-acetyltransferase	1	1	1	1	1	1	1	1	1	1	1	1	1	1	1	1	1	1	1	1	1	1	1	1	1	1	1	1	1	1	1	1	1	1	1	1	1	1	1	1	1	1
1394	STMMW_15031	Yes				ynfB	putative secreted protein	1	1	1	1	1	1	1	1	1	1	1	1	1	1	1	1	1	1	1	1	1	1	1	1	1	1	1	1	1	1	1	1	1	1	1	1	1	1	1	1	1	1
1395	STMMW_15041	Yes				ynfA	UPF0060 membrane protein CKO_01576	1	1	1	1	1	1	1	1	1	1	1	1	1	1	1	1	1	1	1	1	1	1	1	1	1	1	1	1	1	1	1	1	1	1	1	1	1	1	1	1	1	1
1396	STMMW_15051	Yes				rspA	bifunctional D-altronate/D-mannonate dehydratase	1	1	1	1	1	1	1	1	1	1	1	1	1	1	1	1	1	1	1	1	1	1	1	1	1	1	1	1	1	1	1	1	1	1	1	1	1	1	1	1	1	1
1397	STMMW_15061	Yes				rspB	Zn-dependent oxidoreductase	1	1	1	1	1	1	1	1	1	1	1	1	1	1	1	1	1	1	1	1	1	1	1	1	1	1	1	1	1	1	1	1	1	1	1	1	1	1	1	1	1	1
1398	SCH_RS08050	Yes				ydfJ	MFS transporter	1	1	1	1	1	1	1	1	1	1	1	1	1	1	1	1	1	1	1	1	1	1	1	1	1	1	1	1	1	1	1	1	1	1	1	1	1	1	1	1	1	1
1399	SAL_HC8586AA_AS_02614	No				uxuB_2	fructuronate reductase	1	1	1	1	1	1	1	1	1	1	1	1	1	1	1	1	1	1	1	1	1	1	1	1	1	1	1	1	1	1	1	1	1	1	1	1	1	1	1	1	1	1
1400	STMMW_15101	Yes				ydfH	GntR family transcriptional regulator	1	1	1	1	1	1	1	1	1	1	1	1	1	1	1	1	1	1	1	1	1	1	1	1	1	1	1	1	1	1	1	1	1	1	1	1	1	1	1	1	1	1
1401	STMMW_15111	Yes				ydfG	3-hydroxy acid dehydrogenase	1	1	1	1	1	1	1	1	1	1	1	1	1	1	1	1	1	1	1	1	1	1	1	1	1	1	1	1	1	1	1	1	1	1	1	1	1	1	1	1	1	1
1402	STMMW_15121	Yes				dcp	dipeptidyl carboxypeptidase II	1	1	1	1	1	1	1	1	1	1	1	1	1	1	1	1	1	1	1	1	1	1	1	1	1	1	1	1	1	1	1	1	1	1	1	1	1	1	1	1	1	1
1403	STMMW_15141	Yes				ydeJ	competence protein ComA	1	1	1	1	1	1	1	1	1	1	1	1	1	1	1	1	1	1	1	1	1	1	1	1	1	1	1	1	1	1	1	1	1	1	1	1	1	1	1	1	1	1
1404	STMMW_15151	Yes				ydeI	TIGR00156 family protein	1	1	1	1	1	1	1	1	1	1	1	1	1	1	1	1	1	1	1	1	1	1	1	1	1	1	1	1	1	1	1	1	1	1	1	1	1	1	1	1	1	1
1405	SCH_RS08100	Yes				-	transporter	1	1	1	1	1	1	1	1	1	1	1	1	1	1	1	1	1	1	1	1	1	1	1	1	1	1	1	1	1	1	1	1	1	1	1	1	1	1	1	1	1	1
1406	STMMW_15171	Yes				ydeD	Permease of the drug/metabolite transporter DMT	1	1	1	1	1	1	1	1	1	1	1	1	1	1	1	1	1	1	1	1	1	1	1	1	1	1	1	1	1	1	1	1	1	1	1	1	1	1	1	1	1	1
1407	STMMW_15191	Yes				marA	DNA-binding transcriptional activator MarA	1	1	1	1	1	1	1	1	1	1	1	1	1	1	1	1	1	1	1	1	1	1	1	1	1	1	1	1	1	1	1	1	1	1	1	1	1	1	1	1	1	1
1408	STMMW_15201	Yes				marR	MarR family transcriptional regulator	1	1	1	1	1	1	1	1	1	1	1	1	1	1	1	1	1	1	1	1	1	1	1	1	1	1	1	1	1	1	1	1	1	1	1	1	1	1	1	1	1	1
1409	STMMW_15211	Yes				marC	stress protection protein MarC	1	1	1	1	1	1	1	1	1	1	1	1	1	1	1	1	1	1	1	1	1	1	1	1	1	1	1	1	1	1	1	1	1	1	1	1	1	1	1	1	1	1
1410	STMMW_15221	Yes				sotB	sugar efflux transporter	1	1	1	1	1	1	1	1	1	1	1	1	1	1	1	1	1	1	1	1	1	1	1	1	1	1	1	1	1	1	1	1	1	1	1	1	1	1	1	1	1	1
1411	STMMW_15231	Yes				yneJ	LysR family transcriptional regulator	1	1	1	1	1	1	1	1	1	1	1	1	1	1	1	1	1	1	1	1	1	1	1	1	1	1	1	1	1	1	1	1	1	1	1	1	1	1	1	1	1	1
1412	STMMW_15241	Yes				yneI	succinate-semialdehyde dehydrogenase	1	1	1	1	1	1	1	1	1	1	1	1	1	1	1	1	1	1	1	1	1	1	1	1	1	1	1	1	1	1	1	1	1	1	1	1	1	1	1	1	1	1
1413	STMMW_15251	Yes				yneH	glutaminase A	1	1	1	1	1	1	1	1	1	1	1	1	1	1	1	1	1	1	1	1	1	1	1	1	1	1	1	1	1	1	1	1	1	1	1	1	1	1	1	1	1	1
1414	STMMW_15261	Yes				yneG	DUF4186 domain-containing protein	1	1	1	1	1	1	1	1	1	1	1	1	1	1	1	1	1	1	1	1	1	1	1	1	1	1	1	1	1	1	1	1	1	1	1	1	1	1	1	1	1	1
1415	STMMW_15271	Yes				yneE	inner membrane protein	1	1	1	1	1	1	1	1	1	1	1	1	1	1	1	1	1	1	1	1	1	1	1	1	1	1	1	1	1	1	1	1	1	1	1	1	1	1	1	1	1	1
1416	STMMW_15281	Yes				-	outer membrane protein	1	1	1	1	1	1	1	1	1	1	1	1	1	1	1	1	1	1	1	1	1	1	1	1	1	1	1	1	1	1	1	1	1	1	1	1	1	1	1	1	1	1
1417	STMMW_15291	Yes				-	porin	1	1	1	1	1	1	1	1	1	1	1	1	1	1	1	1	1	1	1	1	1	1	1	1	1	1	1	1	1	1	1	1	1	1	1	1	1	1	1	1	1	1
1418	STMMW_15301	Yes				hypA	hydrogenase	1	1	1	1	1	1	1	1	1	1	1	1	1	1	1	1	1	1	1	1	1	1	1	1	1	1	1	1	1	1	1	1	1	1	1	1	1	1	1	1	1	1
1419	STMMW_15311	Yes				-	dehydrogenase	1	1	1	1	1	1	1	1	1	1	1	1	1	1	1	1	1	1	1	1	1	1	1	1	1	1	1	1	1	1	1	1	1	1	1	1	1	1	1	1	1	1
1420	STMMW_15321	Yes				hyaF2	hydrogenase maturation factor HoxQ	1	1	1	1	1	1	1	1	1	1	1	1	1	1	1	1	1	1	1	1	1	1	1	1	1	1	1	1	1	1	1	1	1	1	1	1	1	1	1	1	1	1
1421	STMMW_15331	Yes				hyaE2	hydrogenase maturation factor hoxO	1	1	1	1	1	1	1	1	1	1	1	1	1	1	1	1	1	1	1	1	1	1	1	1	1	1	1	1	1	1	1	1	1	1	1	1	1	1	1	1	1	1
1422	STMMW_15341	Yes				hypC	hydrogenase isoenzymes formation protein	1	1	1	1	1	1	1	1	1	1	1	1	1	1	1	1	1	1	1	1	1	1	1	1	1	1	1	1	1	1	1	1	1	1	1	1	1	1	1	1	1	1
1423	STMMW_15351	Yes				hyaD2	hydrogenase 2 maturation protease	1	1	1	1	1	1	1	1	1	1	1	1	1	1	1	1	1	1	1	1	1	1	1	1	1	1	1	1	1	1	1	1	1	1	1	1	1	1	1	1	1	1
1424	STMMW_15361	Yes				hyaC2	Ni/Fe-hydrogenase, b-type cytochrome subunit	1	1	1	1	1	1	1	1	1	1	1	1	1	1	1	1	1	1	1	1	1	1	1	1	1	1	1	1	1	1	1	1	1	1	1	1	1	1	1	1	1	1
1425	STMMW_15371	Yes				hyaB2	hydrogenase large subunit	1	1	1	1	1	1	1	1	1	1	1	1	1	1	1	1	1	1	1	1	1	1	1	1	1	1	1	1	1	1	1	1	1	1	1	1	1	1	1	1	1	1
1426	SAL_AC6338AA_AS_02402	No				hyaA_2	hydrogenase 1%2C small subunit	1	1	1	1	1	1	1	1	1	1	1	1	1	1	1	1	1	1	1	1	1	1	1	1	1	1	1	1	1	1	1	1	1	1	1	1	1	1	1	1	1	1
1427	STMMW_15391	Yes				-	choloylglycine hydrolase	1	1	1	1	1	1	1	1	1	1	1	1	1	1	1	1	1	1	1	1	1	1	1	1	1	1	1	1	1	1	1	1	1	1	1	1	1	1	1	1	1	1
1428	STMMW_15401	Yes				-	hexuronate utilization operon transcriptional regulator ExuR	1	1	1	1	1	1	1	1	1	1	1	1	1	1	1	1	1	1	1	1	1	1	1	1	1	1	1	1	1	1	1	1	1	1	1	1	1	1	1	1	1	1
1429	STMMW_15411	Yes				-	zinc-type alcohol dehydrogenase	1	1	1	1	1	1	1	1	1	1	1	1	1	1	1	1	1	1	1	1	1	1	1	1	1	1	1	1	1	1	1	1	1	1	1	1	1	1	1	1	1	1
1430	STMMW_15421	Yes				-	hexuronate transporter	1	1	1	1	1	1	1	1	1	1	1	1	1	1	1	1	1	1	1	1	1	1	1	1	1	1	1	1	1	1	1	1	1	1	1	1	1	1	1	1	1	1
1431	STMMW_15431	Yes				pqaA	phoPQ-activated pathogenicity-related protein	1	1	1	1	1	1	1	1	1	1	1	1	1	1	1	1	1	1	1	1	1	1	1	1	1	1	1	1	1	1	1	1	1	1	1	1	1	1	1	1	1	1
1432	STMMW_15441	Yes				-	putative multidrug efflux protein	1	1	1	1	1	1	1	1	1	1	1	1	1	1	1	1	1	1	1	1	1	1	1	1	1	1	1	1	1	1	1	1	1	1	1	1	1	1	1	1	1	1
1433	STMMW_15451	Yes				-	monooxygenase	1	1	1	1	1	1	1	1	1	1	1	1	1	1	1	1	1	1	1	1	1	1	1	1	1	1	1	1	1	1	1	1	1	1	1	1	1	1	1	1	1	1
1434	STMMW_15461	Yes				-	MarR family transcriptional regulator	1	1	1	1	1	1	1	1	1	1	1	1	1	1	1	1	1	1	1	1	1	1	1	1	1	1	1	1	1	1	1	1	1	1	1	1	1	1	1	1	1	1
1435	STM1548.s	Yes				-	S-adenosylmethionine tRNA ribosyltransferase	1	1	1	1	1	1	1	1	1	1	1	1	1	1	1	1	1	1	1	1	1	1	1	1	1	1	1	1	1	1	1	1	1	1	1	1	1	1	1	1	1	1
1436	STM1549	Yes				-	putative translation initiation inhibitor	1	1	1	1	1	1	1	1	1	1	1	1	1	1	1	1	1	1	1	1	1	1	1	1	1	1	1	1	1	1	1	1	1	1	1	1	1	1	1	1	1	1
1437	QX44_RS05980	Yes				-	acyl carrier protein	1	1	1	1	1	1	1	1	1	1	1	1	1	1	1	1	1	1	1	1	1	1	1	1	1	1	1	1	1	1	1	1	1	1	1	1	1	1	1	1	1	1
1438	STM14_RS08625	Yes				-	putative cytoplasmic protein	1	1	1	1	1	1	1	1	1	1	1	1	1	1	1	1	1	1	1	1	1	1	1	1	1	1	1	1	1	1	1	1	1	1	1	1	1	1	1	1	1	1
1439	NCTC12420_04711	Yes				-	transposase	1	1	1	1	1	1	1	1	1	1	1	1	1	1	1	1	1	1	1	1	1	1	1	1	1	1	1	1	1	1	1	1	1	1	1	1	1	1	1	1	1	1
1440	SAL_HC8776AA_AS_02825	No	G08	GI03	Tn3 lacZ (lab)	lacY_4	galactoside permease	0	1	0	0	0	0	0	0	0	0	0	0	0	0	0	0	0	0	0	0	0	0	0	0	0	0	0	0	0	0	0	0	0	0	0	0	0	0	0	0	0	0
1441	SARI_RS13235	Yes	G08	GI03	Tn3 lacZ (lab)	lacY	galactoside permease	0	1	0	0	0	0	0	0	0	0	0	0	0	0	0	0	0	0	0	0	0	0	0	0	0	0	0	0	0	0	0	0	0	0	0	0	0	0	0	0	0	0
1442	SARI_RS13240	Yes	G08	GI03	Tn3 lacZ (lab)	lacZ	beta-D-galactosidase	0	1	0	0	0	0	0	0	0	0	0	0	0	0	0	0	0	0	0	0	0	0	0	0	0	0	0	0	0	0	0	0	0	0	0	0	0	0	0	0	0	0
1443	SAL_HC8776AA_AS_02820	No	G08	GI03	Tn3 lacZ (lab)	-	Tn3 resolvase	0	1	0	0	0	0	0	0	0	0	0	0	0	0	0	0	0	0	0	0	0	0	0	0	0	0	0	0	0	0	0	0	0	0	0	0	0	0	0	0	0	0
1444	STMMW_15491	Yes				srgE	putative coiled-coil protein	1	1	1	1	1	1	1	1	1	1	1	1	1	1	1	1	1	1	1	1	1	1	1	1	1	1	1	1	1	1	1	1	1	1	1	1	1	1	1	1	1	1
1445	STMMW_15501	Yes				lacI	LacI family transcriptional regulator	1	1	1	1	1	1	1	1	1	1	1	1	1	1	1	1	1	1	1	1	1	1	1	1	1	1	1	1	1	1	1	1	1	1	1	1	1	1	1	1	1	1
1446	STMMW_15511	Yes				nhaC	Na+/H+ antiporter NhaC	1	1	1	1	1	1	1	1	1	1	1	1	1	1	1	1	1	1	1	1	1	1	1	1	1	1	1	1	1	1	1	1	1	1	1	1	1	1	1	1	1	1
1447	STMMW_15521	Yes				patB	aminotransferase class I/II	1	1	1	1	1	1	1	1	1	1	1	1	1	1	1	1	1	1	1	1	1	1	1	1	1	1	1	1	1	1	1	1	1	1	1	1	1	1	1	1	1	1
1448	STMMW_15531	Yes				treX	glycogen debranching enzyme GlgX	1	1	1	1	1	1	1	1	1	1	1	1	1	1	1	1	1	1	1	1	1	1	1	1	1	1	1	1	1	1	1	1	1	1	1	1	1	1	1	1	1	1
1449	STMMW_15541	Yes				treY	malto-oligosyltrehalose synthase	1	1	1	1	1	1	1	1	1	1	1	1	1	1	1	1	1	1	1	1	1	1	1	1	1	1	1	1	1	1	1	1	1	1	1	1	1	1	1	1	1	1
1450	STMMW_15551	Yes				-	malto-oligosyltrehalose trehalohydrolase	1	1	1	1	1	1	1	1	1	1	1	1	1	1	1	1	1	1	1	1	1	1	1	1	1	1	1	1	1	1	1	1	1	1	1	1	1	1	1	1	1	1
1451	STMMW_15561	Yes				-	Putative outer membrane or secreted lipoprotein	1	1	1	1	1	1	1	1	1	1	1	1	1	1	1	1	1	1	1	1	1	1	1	1	1	1	1	1	1	1	1	1	1	1	1	1	1	1	1	1	1	1
1452	STMMW_15581	Yes				osmC	peroxiredoxin OsmC	1	1	1	1	1	1	1	1	1	1	1	1	1	1	1	1	1	1	1	1	1	1	1	1	1	1	1	1	1	1	1	1	1	1	1	1	1	1	1	1	1	1
1453	STMMW_15611	Yes				sfcA	NAD-linked malic enzyme%3B malate oxidoreductase	1	1	1	1	1	1	1	1	1	1	1	1	1	1	1	1	1	1	1	1	1	1	1	1	1	1	1	1	1	1	1	1	1	1	1	1	1	1	1	1	1	1
1454	STMMW_15621	Yes				adhP	zinc-dependent alcohol dehydrogenase	1	1	1	1	1	1	1	1	1	1	1	1	1	1	1	1	1	1	1	1	1	1	1	1	1	1	1	1	1	1	1	1	1	1	1	1	1	1	1	1	1	1
1455	STMMW_15631	Yes				fdnI	formate dehydrogenase, nitrate-inducible, cytochrome b556(fdn) subunit (formate dehydrogenase-n gamma subunit) (fdh-n gamma subunit) (anaerobic formate dehydrogenase cytochrome b556 subunit)	1	1	1	1	1	1	1	1	1	1	1	1	1	1	1	1	1	1	1	1	1	1	1	1	1	1	1	1	1	1	1	1	1	1	1	1	1	1	1	1	1	1
1456	SAL_AC6338AA_AS_02369	No				fdoH_1	formate dehydrogenase subunit beta	1	1	1	1	1	1	1	1	1	1	1	1	1	1	1	1	1	1	1	1	1	1	1	1	1	1	1	1	1	1	1	1	1	1	1	1	1	1	1	1	1	1
1457	SAL_HC8633AA_AS_00805	No				fdnG_1	formate dehydrogenase%2C nitrate-inducible%2C major subunit (ec 1.2.1.2) (formate dehydrogenase-n alpha subunit) (fdh-n alpha subunit) (anaerobic formate dehydrogenase major subunit)	1	1	1	1	1	1	1	1	1	1	1	1	1	1	1	1	1	1	1	1	1	1	1	1	1	1	1	1	1	1	1	1	1	1	1	1	1	1	1	1	1	1
1458	SAL_AC6338AA_AS_02367	No				fdnG_1	formate dehydrogenase%2C nitrate-inducible%2C major subunit (ec 1.2.1.2) (formate dehydrogenase-n alpha subunit) (fdh-n alpha subunit) (anaerobic formate dehydrogenase major subunit)	1	1	1	1	1	1	1	1	1	1	1	1	1	1	1	1	1	1	1	1	1	1	1	1	1	1	1	1	1	1	1	1	1	1	1	1	1	1	1	1	1	1
1459	STMMW_15661	Yes				yddG	Multidrug resistance efflux transporter EmrE	1	1	1	1	1	1	1	1	1	1	1	1	1	1	1	1	1	1	1	1	1	1	1	1	1	1	1	1	1	1	1	1	1	1	1	1	1	1	1	1	1	1
1460	STMMW_15671	Yes				ompD	porin	1	1	1	1	1	1	1	1	1	1	1	1	1	1	1	1	1	1	1	1	1	1	1	1	1	1	1	1	1	1	1	1	1	1	1	1	1	1	1	1	1	1
1461	STMMW_15681	Yes				-	glutathione-dependent formaldehyde-activating, GFA	1	1	1	1	1	1	1	1	1	1	1	1	1	1	1	1	1	1	1	1	1	1	1	1	1	1	1	1	1	1	1	1	1	1	1	1	1	1	1	1	1	1
1462	STMMW_15691	Yes				smvA	methyl viologen resistance protein SmvA	1	1	1	1	1	1	1	1	1	1	1	1	1	1	1	1	1	1	1	1	1	1	1	1	1	1	1	1	1	1	1	1	1	1	1	1	1	1	1	1	1	1
1463	STMMW_15701	Yes				-	TetR family transcriptional regulator	1	1	1	1	1	1	1	1	1	1	1	1	1	1	1	1	1	1	1	1	1	1	1	1	1	1	1	1	1	1	1	1	1	1	1	1	1	1	1	1	1	1
1464	SAL_AC6338AA_AS_02361	No				narK_1	nitrate/nitrite transporter NarK	1	1	1	1	1	1	1	1	1	1	1	1	1	1	1	1	1	1	1	1	1	1	1	1	1	1	1	1	1	1	1	1	1	1	1	1	1	1	1	1	1	1
1465	SAL_AC6338AA_AS_02360	No				narG_1	nitrate reductase subunit alpha	1	1	1	1	1	1	1	1	1	1	1	1	1	1	1	1	1	1	1	1	1	1	1	1	1	1	1	1	1	1	1	1	1	1	1	1	1	1	1	1	1	1
1466	SAL_AC6338AA_AS_02359	No				narH_1	nitrate reductase subunit beta	1	1	1	1	1	1	1	1	1	1	1	1	1	1	1	1	1	1	1	1	1	1	1	1	1	1	1	1	1	1	1	1	1	1	1	1	1	1	1	1	1	1
1467	STMMW_15741	Yes				narW	nitrate reductase molybdenum cofactor assembly chaperone NarJ	1	1	1	1	1	1	1	1	1	1	1	1	1	1	1	1	1	1	1	1	1	1	1	1	1	1	1	1	1	1	1	1	1	1	1	1	1	1	1	1	1	1
1468	SAL_AC6338AA_AS_02357	No				narI_1	respiratory nitrate reductase subunit gamma	1	1	1	1	1	1	1	1	1	1	1	1	1	1	1	1	1	1	1	1	1	1	1	1	1	1	1	1	1	1	1	1	1	1	1	1	1	1	1	1	1	1
1469	STMMW_15761	Yes				yddE	Phenazine biosynthesis protein PhzF	1	1	1	1	1	1	1	1	1	1	1	1	1	1	1	1	1	1	1	1	1	1	1	1	1	1	1	1	1	1	1	1	1	1	1	1	1	1	1	1	1	1
1470	STMMW_15771	Yes				nhoA	N-hydroxyarylamine O-acetyltransferase	1	1	1	1	1	1	1	1	1	1	1	1	1	1	1	1	1	1	1	1	1	1	1	1	1	1	1	1	1	1	1	1	1	1	1	1	1	1	1	1	1	1
1471	STMMW_15781	Yes				steA	secreted effector protein SteA	1	1	1	1	1	1	1	1	1	1	1	1	1	1	1	1	1	1	1	1	1	1	1	1	1	1	1	1	1	1	1	1	1	1	1	1	1	1	1	1	1	1
1472	STMMW_15791	Yes				ansP	amino acid permease	1	1	1	1	1	1	1	1	1	1	1	1	1	1	1	1	1	1	1	1	1	1	1	1	1	1	1	1	1	1	1	1	1	1	1	1	1	1	1	1	1	1
1473	STMMW_15811	Yes				-	periplasmic protein, partial	1	1	1	1	1	1	1	1	1	1	1	1	1	1	1	1	1	1	1	1	1	1	1	1	1	1	1	1	1	1	1	1	1	1	1	1	1	1	1	1	1	1
1474	STMMW_15821	Yes				yncD	putative outer membrane receptor	1	1	1	1	1	1	1	1	1	1	1	1	1	1	1	1	1	1	1	1	1	1	1	1	1	1	1	1	1	1	1	1	1	1	1	1	1	1	1	1	1	1
1475	STMMW_15831	Yes				yncC	colanic acid/biofilm transcriptional regulator	1	1	1	1	1	1	1	1	1	1	1	1	1	1	1	1	1	1	1	1	1	1	1	1	1	1	1	1	1	1	1	1	1	1	1	1	1	1	1	1	1	1
1476	STMMW_15841	Yes				yncB	putative NADP-dependent oxidoreductase	1	1	1	1	1	1	1	1	1	1	1	1	1	1	1	1	1	1	1	1	1	1	1	1	1	1	1	1	1	1	1	1	1	1	1	1	1	1	1	1	1	1
1477	STMMW_15851	Yes				yncA	GNAT family acetyltransferase	1	1	1	1	1	1	1	1	1	1	1	1	1	1	1	1	1	1	1	1	1	1	1	1	1	1	1	1	1	1	1	1	1	1	1	1	1	1	1	1	1	1
1478	STMMW_15861	Yes				ydcZ	inner membrane protein YdcZ	1	1	1	1	1	1	1	1	1	1	1	1	1	1	1	1	1	1	1	1	1	1	1	1	1	1	1	1	1	1	1	1	1	1	1	1	1	1	1	1	1	1
1479	STMMW_15881	Yes				srfA	ssrAB activated gene	1	1	1	1	1	1	1	1	1	1	1	1	1	1	1	1	1	1	1	1	1	1	1	1	1	1	1	1	1	1	1	1	1	1	1	1	1	1	1	1	1	1
1480	STMMW_15891	Yes				srfB	virulence factor SrfB	1	1	1	1	1	1	1	1	1	1	1	1	1	1	1	1	1	1	1	1	1	1	1	1	1	1	1	1	1	1	1	1	1	1	1	1	1	1	1	1	1	1
1481	STMMW_15901	Yes				srfC	virulence effector SrfC	1	1	1	1	1	1	1	1	1	1	1	1	1	1	1	1	1	1	1	1	1	1	1	1	1	1	1	1	1	1	1	1	1	1	1	1	1	1	1	1	1	1
1482	STMMW_15921	Yes				ydcW	putative aldehyde dehydrogenase	1	1	1	1	1	1	1	1	1	1	1	1	1	1	1	1	1	1	1	1	1	1	1	1	1	1	1	1	1	1	1	1	1	1	1	1	1	1	1	1	1	1
1483	STMMW_15931	Yes				ydcR	aminotransferase classes I and II superfamily	1	1	1	1	1	1	1	1	1	1	1	1	1	1	1	1	1	1	1	1	1	1	1	1	1	1	1	1	1	1	1	1	1	1	1	1	1	1	1	1	1	1
1484	STMMW_15941	Yes				pdgL	D-alanyl-D-alanine dipeptidase	1	1	1	1	1	1	1	1	1	1	1	1	1	1	1	1	1	1	1	1	1	1	1	1	1	1	1	1	1	1	1	1	1	1	1	1	1	1	1	1	1	1
1485	STMMW_15961	Yes				ugtL	D-alanyl-D-alanine dipeptidase	1	1	1	1	1	1	1	1	1	1	1	1	1	1	1	1	1	1	1	1	1	1	1	1	1	1	1	1	1	1	1	1	1	1	1	1	1	1	1	1	1	1
1486	STMMW_15971	Yes				sifB	secreted effector protein SifB	1	1	1	1	1	1	0	1	1	1	1	1	1	1	1	1	1	1	1	1	1	1	1	1	1	1	1	1	1	1	1	1	1	1	1	1	1	1	1	1	1	1
1487	STMMW_15991	Yes				ydcP	collagenase	1	1	1	1	1	1	1	1	1	1	1	1	1	1	1	1	1	1	1	1	1	1	1	1	1	1	1	1	1	1	1	1	1	1	1	1	1	1	1	1	1	1
1488	STMMW_16001	Yes				ydcN	Transcriptional regulator yidN, Cro/CI family	1	1	1	1	1	1	1	1	1	1	1	1	1	1	1	1	1	1	1	1	1	1	1	1	1	1	1	1	1	1	1	1	1	1	1	1	1	1	1	1	1	1
1489	STMMW_16011	Yes				benE	benzoate membrane transporter	1	1	1	1	1	1	1	1	1	1	1	1	1	1	1	1	1	1	1	1	1	1	1	1	1	1	1	1	1	1	1	1	1	1	1	1	1	1	1	1	1	1
1490	STMMW_16021	Yes				-	putative membrane lipoprotein clustered with tellurite resistance proteins TehA/TehB	1	1	1	1	1	1	1	1	1	1	1	1	1	1	1	1	1	1	1	1	1	1	1	1	1	1	1	1	1	1	1	1	1	1	1	1	1	1	1	1	1	1
1491	STMMW_16031	Yes				tehB	tellurite resistance methyltransferase TehB	1	1	1	1	1	1	1	1	1	1	1	1	1	1	1	1	1	1	1	1	1	1	1	1	1	1	1	1	1	1	1	1	1	1	1	1	1	1	1	1	1	1
1492	STMMW_16041	Yes				tehA	potassium-tellurite ethidium and proflavin transporter	1	1	1	1	1	1	1	1	1	1	1	1	1	1	1	1	1	1	1	1	1	1	1	1	1	1	1	1	1	1	1	1	1	1	1	1	1	1	1	1	1	1
1493	STMMW_16051	Yes				ydcK	acetyltransferase	1	1	1	1	1	1	1	1	1	1	1	1	1	1	1	1	1	1	1	1	1	1	1	1	1	1	1	1	1	1	1	1	1	1	1	1	1	1	1	1	1	1
1494	STMMW_16061	Yes				rimL	ribosomal-protein-L7/L12-serine acetyltransferase	1	1	1	1	1	1	1	1	1	1	1	1	1	1	1	1	1	1	1	1	1	1	1	1	1	1	1	1	1	1	1	1	1	1	1	1	1	1	1	1	1	1
1495	STMMW_16071	Yes				-	glutamyl aminopeptidase	1	1	1	1	1	1	1	1	1	1	1	1	1	1	1	1	1	1	1	1	1	1	1	1	1	1	1	1	1	1	1	1	1	1	1	1	1	1	1	1	1	1
1496	STMMW_16091	Yes				gatC	PTS galactitol transporter subunit IIC	1	1	1	1	1	1	1	1	1	1	1	1	1	1	1	1	1	1	1	1	1	1	1	1	1	1	1	1	1	1	1	1	1	1	1	1	1	1	1	1	1	1
1497	STMMW_16101	Yes				-	putative nucleoside triphosphatase	1	1	1	1	1	1	1	1	1	1	1	1	1	1	1	1	1	1	1	1	1	1	1	1	1	1	1	1	1	1	1	1	1	1	1	1	1	1	1	1	1	1
1498	STMMW_16111	Yes				gatA	phosphoenolpyruvate-dependent sugar phosphotransferase system, EIIA 2	1	1	1	1	1	1	1	1	1	1	1	1	1	1	1	1	1	1	1	1	1	1	1	1	1	1	1	1	1	1	1	1	1	1	1	1	1	1	1	1	1	1
1499	STMMW_16121	Yes				sgcE	ribulose-phosphate 3-epimerase	1	1	1	1	1	1	1	1	1	1	1	1	1	1	1	1	1	1	1	1	1	1	1	1	1	1	1	1	1	1	1	1	1	1	1	1	1	1	1	1	1	1
1500	STMMW_16131	Yes				-	transcriptional regulator DeoR	1	1	1	1	1	1	1	1	1	1	1	1	1	1	1	1	1	1	1	1	1	1	1	1	1	1	1	1	1	1	1	1	1	1	1	1	1	1	1	1	1	1
1501	STMMW_16141	Yes				aac	Aminoglycoside N(6')-acetyltransferase type 1	1	1	1	1	1	1	1	1	1	1	1	1	1	1	1	1	1	1	1	1	1	1	1	1	1	1	1	1	1	1	1	1	1	1	1	1	1	1	1	1	1	1
1502	STMMW_16151	Yes				-	Alpha-hydroxy acid dehydrogenase	1	1	1	1	1	1	1	1	1	1	1	1	1	1	1	1	1	1	1	1	1	1	1	1	1	1	1	1	1	1	1	1	1	1	1	1	1	1	1	1	1	1
1503	STMMW_16161	Yes				-	putative exported protein	1	1	1	1	1	1	1	1	1	1	1	1	1	1	1	1	1	1	1	1	1	1	1	1	1	1	1	1	1	1	1	1	1	1	1	1	1	1	1	1	1	1
1504	STMMW_16171	Yes				ydcG	glucan biosynthesis protein D	1	1	1	1	1	1	1	1	1	1	1	1	1	1	1	1	1	1	1	1	1	1	1	1	1	1	1	1	1	1	1	1	1	1	1	1	1	1	1	1	1	1
1505	STMMW_16181	Yes				pnbA	carboxylesterase	1	1	1	1	1	1	1	1	1	1	1	1	1	1	1	1	1	1	1	1	1	1	1	1	1	1	1	1	1	1	1	1	1	1	1	1	1	1	1	1	1	1
1506	STMMW_16191	Yes				-	DUF1338 domain-containing protein	1	1	1	1	1	1	1	1	1	1	1	1	1	1	1	1	1	1	1	1	1	1	1	1	1	1	1	1	1	1	1	1	1	1	1	1	1	1	1	1	1	1
1507	STMMW_16201	Yes				ydcI	putative transcriptional regulators, LysR family	1	1	1	1	1	1	1	1	1	1	1	1	1	1	1	1	1	1	1	1	1	1	1	1	1	1	1	1	1	1	1	1	1	1	1	1	1	1	1	1	1	1
1508	STMMW_16211	Yes				trg	methyl-accepting chemotaxis protein III, partial	1	1	1	1	1	1	1	1	1	1	1	1	1	1	1	1	1	1	1	1	1	1	1	1	1	1	1	1	1	1	1	1	1	1	1	1	1	1	1	1	1	1
1509	STMMW_16221	Yes				adhC	S-(hydroxymethyl)glutathione dehydrogenase/class III alcohol dehydrogenase	1	1	1	1	1	1	1	1	1	1	1	1	1	1	1	1	1	1	1	1	1	1	1	1	1	1	1	1	1	1	1	1	1	1	1	1	1	1	1	1	1	1
1510	STMMW_16251	Yes	G09	DEL06	sseJ	-	membrane protein	1	1	1	1	1	1	0	1	1	1	1	1	1	1	1	1	1	1	1	1	1	1	1	1	1	1	1	1	1	1	1	1	1	1	1	1	1	1	1	1	1	1
1511	STMMW_16261	Yes	G09	DEL06	sseJ	sseJ	pathogenicity island 2 effector protein SseJ	1	1	1	1	1	1	0	1	1	1	1	1	1	1	1	1	1	1	1	1	1	1	1	1	1	1	1	1	1	1	1	1	1	1	1	1	1	1	1	1	1	1
1512	STMMW_16271	Yes	G09	DEL06	sseJ	-	cyanate transport	1	1	1	1	1	1	0	1	1	1	1	1	1	1	1	1	1	1	1	1	1	1	1	1	1	1	1	1	1	1	1	1	1	1	1	1	1	1	1	1	1	1
1513	STMMW_16281	Yes	G09	DEL06	sseJ	-	periplasmic amino acid-binding protein	1	1	1	1	1	1	0	1	1	1	1	1	1	1	1	1	1	1	1	1	1	1	1	1	1	1	1	1	1	1	1	1	1	1	1	1	1	1	1	1	1	1
1514	STMMW_16291	Yes	G09	DEL06	sseJ	-	ABC amino acid transporter permease	1	1	1	1	1	1	0	1	1	1	1	1	1	1	1	1	1	1	1	1	1	1	1	1	1	1	1	1	1	1	1	1	1	1	1	1	1	1	1	1	1	1
1515	STMMW_16301	Yes	G09	DEL06	sseJ	-	ABC transporter ATP-binding subunit	1	1	1	1	1	1	0	1	1	1	1	1	1	1	1	1	1	1	1	1	1	1	1	1	1	1	1	1	1	1	1	1	1	1	1	1	1	1	1	1	1	1
1516	STMMW_16311	Yes	G09	DEL06	sseJ	-	polar amino acid ABC transporter inner membrane subunit	1	1	1	1	1	1	0	1	1	1	1	1	1	1	1	1	1	1	1	1	1	1	1	1	1	1	1	1	1	1	1	1	1	1	1	1	1	1	1	1	1	1
1517	STM1637	Yes	G09	DEL06	sseJ	-	membrane protein	1	1	1	1	1	1	0	1	1	1	1	1	1	1	1	1	1	1	1	1	1	1	1	1	1	1	1	1	1	1	1	1	1	1	1	1	1	1	1	1	1	1
1518	SCH_RS03095	Yes	G10	GI04	Tn10 (lab) https://www.ncbi.nlm.nih.gov/pmc/articles/PMC5064100/	-	transposase	0	0	0	0	0	0	0	0	0	0	0	0	0	0	0	0	0	0	0	0	0	0	0	0	0	0	0	0	0	0	0	0	0	0	0	0	0	0	0	0	0	0
1519	STMMW_16331	Yes	G10	GI04	Tn10 (lab) https://www.ncbi.nlm.nih.gov/pmc/articles/PMC5064100/	-	methyltransferase type 12	1	1	1	1	1	1	1	1	1	1	1	1	1	1	1	1	1	1	1	1	1	1	1	1	1	1	1	1	1	1	1	1	1	1	1	1	1	1	1	1	1	1
1520	STMMW_16341	Yes	G10	GI04	Tn10 (lab) https://www.ncbi.nlm.nih.gov/pmc/articles/PMC5064100/	cybB	cytochrome b561	1	1	1	1	1	1	1	1	1	1	1	1	1	1	1	1	1	1	1	1	1	1	1	1	1	1	1	1	1	1	1	1	1	1	1	1	1	1	1	1	1	1
1521	STMMW_16351	Yes	G10	GI04	Tn10 (lab) https://www.ncbi.nlm.nih.gov/pmc/articles/PMC5064100/	ydcF	protein possibly involved in murein	1	1	1	1	1	1	1	1	1	1	1	1	1	1	1	1	1	1	1	1	1	1	1	1	1	1	1	1	1	1	1	1	1	1	1	1	1	1	1	1	1	1
1522	STMMW_16361	Yes	G10	GI04	Tn10 (lab) https://www.ncbi.nlm.nih.gov/pmc/articles/PMC5064100/	hrpA	ATP-dependent RNA helicase HrpA	1	1	1	1	1	1	1	1	1	1	1	1	1	1	1	1	1	1	1	1	1	1	1	1	1	1	1	1	1	1	1	1	1	1	1	1	1	1	1	1	1	1
1523	STMMW_16371	Yes	G10	GI04	Tn10 (lab) https://www.ncbi.nlm.nih.gov/pmc/articles/PMC5064100/	acpD	FMN-dependent NADH-azoreductase	1	1	1	1	1	1	1	1	1	1	1	1	1	1	1	1	1	1	1	1	1	1	1	1	1	1	1	1	1	1	1	1	1	1	1	1	1	1	1	1	1	1
1524	STMMW_16381	Yes	G10	GI04	Tn10 (lab) https://www.ncbi.nlm.nih.gov/pmc/articles/PMC5064100/	-	glutathione-dependent formaldehyde-activating, GFA	1	1	1	1	1	1	1	1	1	1	1	1	1	1	1	1	1	1	1	1	1	1	1	1	1	1	1	1	1	1	1	1	1	1	1	1	1	1	1	1	1	1
1525	STMMW_16391	Yes	G10	GI04	Tn10 (lab) https://www.ncbi.nlm.nih.gov/pmc/articles/PMC5064100/	ydbL	putative conserved protein	1	1	1	1	1	1	1	1	1	1	1	1	1	1	1	1	1	1	1	1	1	1	1	1	1	1	1	1	1	1	1	1	1	1	1	1	1	1	1	1	1	1
1526	STMMW_16411	Yes	G10	GI04	Tn10 (lab) https://www.ncbi.nlm.nih.gov/pmc/articles/PMC5064100/	ydbH	putative exported protein	1	1	1	1	1	1	1	1	1	1	1	1	1	1	1	1	1	1	1	1	1	1	1	1	1	1	1	1	1	1	1	1	1	1	1	1	1	1	1	1	1	1
1527	STMMW_16421	Yes	G10	GI04	Tn10 (lab) https://www.ncbi.nlm.nih.gov/pmc/articles/PMC5064100/	ldhA	lactate dehydrogenase	1	1	1	1	1	1	1	1	1	1	1	1	1	1	1	1	1	1	1	1	1	1	1	1	1	1	1	1	1	1	1	1	1	1	1	1	1	1	1	1	1	1
1528	STMMW_16431	Yes	G10	GI04	Tn10 (lab) https://www.ncbi.nlm.nih.gov/pmc/articles/PMC5064100/	hslJ	heat shock protein HslJ	1	1	1	1	1	1	1	1	1	1	1	1	1	1	1	1	1	1	1	1	1	1	1	1	1	1	1	1	1	1	1	1	1	1	1	1	1	1	1	1	1	1
1529	STMMW_16461	Yes	G10	GI04	Tn10 (lab) https://www.ncbi.nlm.nih.gov/pmc/articles/PMC5064100/	nifJ	pyruvate:ferredoxin (flavodoxin) oxidoreductase	1	1	1	1	1	1	1	1	1	1	1	1	1	1	1	1	1	1	1	1	1	1	1	1	1	1	1	1	1	1	1	1	1	1	1	1	1	1	1	1	1	1
1530	STMMW_16471	Yes	G10	GI04	Tn10 (lab) https://www.ncbi.nlm.nih.gov/pmc/articles/PMC5064100/	ynaF	universal stress protein F	1	1	1	1	1	1	1	1	1	1	1	1	1	1	1	1	1	1	1	1	1	1	1	1	1	1	1	1	1	1	1	1	1	1	1	1	1	1	1	1	1	1
1531	STMMW_16481	Yes	G10	GI04	Tn10 (lab) https://www.ncbi.nlm.nih.gov/pmc/articles/PMC5064100/	emrE	Multidrug resistance efflux transporter EmrE	1	1	1	1	1	1	1	1	1	1	1	1	1	1	1	1	1	1	1	1	1	1	1	1	1	1	1	1	1	1	1	1	1	1	1	1	1	1	1	1	1	1
1532	STMMW_16501	Yes	G10	GI04	Tn10 (lab) https://www.ncbi.nlm.nih.gov/pmc/articles/PMC5064100/	ydaO	tRNA 2-thiocytidine(32) synthetase TtcA	1	1	1	1	1	1	1	1	1	1	1	1	1	1	1	1	1	1	1	1	1	1	1	1	1	1	1	1	1	1	1	1	1	1	1	1	1	1	1	1	1	1
1533	STMMW_16511	Yes	G10	GI04	Tn10 (lab) https://www.ncbi.nlm.nih.gov/pmc/articles/PMC5064100/	dbpA	ATP-dependent RNA helicase DbpA	1	1	1	1	1	1	1	1	1	1	1	1	1	1	1	1	1	1	1	1	1	1	1	1	1	1	1	1	1	1	1	1	1	1	1	1	1	1	1	1	1	1
1534	STMMW_16521	Yes	G10	GI04	Tn10 (lab) https://www.ncbi.nlm.nih.gov/pmc/articles/PMC5064100/	zntB	zinc transporter ZntB	1	1	1	1	1	1	1	1	1	1	1	1	1	1	1	1	1	1	1	1	1	1	1	1	1	1	1	1	1	1	1	1	1	1	1	1	1	1	1	1	1	1
1535	SAL_AC6338AA_AS_02280	No	G10	GI04	Tn10 (lab) https://www.ncbi.nlm.nih.gov/pmc/articles/PMC5064100/	mcp_4	methyl-accepting chemotaxis sensory transducer	1	1	1	1	1	1	1	1	1	1	1	1	1	1	1	1	1	1	1	1	1	1	1	1	1	1	1	1	1	1	1	1	1	1	1	1	1	1	1	1	1	1
1536	STMMW_16541	Yes	G10	GI04	Tn10 (lab) https://www.ncbi.nlm.nih.gov/pmc/articles/PMC5064100/	ydaL	DNA endonuclease SmrA	1	1	1	1	1	1	1	1	1	1	1	1	1	1	1	1	1	1	1	1	1	1	1	1	1	1	1	1	1	1	1	1	1	1	1	1	1	1	1	1	1	1
1537	STMMW_16551	Yes	G10	GI04	Tn10 (lab) https://www.ncbi.nlm.nih.gov/pmc/articles/PMC5064100/	ogt	cysteine methyltransferase	1	1	1	1	1	1	1	1	1	1	1	1	1	1	1	1	1	1	1	1	1	1	1	1	1	1	1	1	1	1	1	1	1	1	1	1	1	1	1	1	1	1
1538	STMMW_16561	Yes				fnr	fumarate/nitrate reduction transcriptional regulator	1	1	1	1	1	1	1	1	1	1	1	1	1	1	1	1	1	1	1	1	1	1	1	1	1	1	1	1	1	1	1	1	1	1	1	1	1	1	1	1	1	1
1539	STMMW_16571	Yes				ydaA	universal stress protein E	1	1	1	1	1	1	1	1	1	1	1	1	1	1	1	1	1	1	1	1	1	1	1	1	1	1	1	1	1	1	1	1	1	1	1	1	1	1	1	1	1	1
1540	STMMW_16591	Yes				ynaI	transporter, small conductance mechanosensitive ion channel family protein	1	1	1	1	1	1	1	1	1	1	1	1	1	1	1	1	1	1	1	1	1	1	1	1	1	1	1	1	1	1	1	1	1	1	1	1	1	1	1	1	1	1
1541	STMMW_16601	Yes				-	XRE family transcriptional regulator	1	1	1	1	1	1	1	1	1	1	1	1	1	1	1	1	1	1	1	1	1	1	1	1	1	1	1	1	1	1	1	1	1	1	1	1	1	1	1	1	1	1
1542	STMMW_16611	Yes				-	B3/4 domain-containing protein	1	1	1	1	1	1	1	1	1	1	1	1	1	1	1	1	1	1	1	1	1	1	1	1	1	1	1	1	1	1	1	1	1	1	1	1	1	1	1	1	1	1
1543	STMMW_16621	Yes				-	putative thiol peroxidase	1	1	1	1	1	1	1	1	1	1	1	1	1	1	1	1	1	1	1	1	1	1	1	1	1	1	1	1	1	1	1	1	1	1	1	1	1	1	1	1	1	1
1544	STMMW_16631	Yes				-	putative outer membrane or exported	1	1	1	1	1	1	1	1	1	1	1	1	1	1	1	1	1	1	1	1	1	1	1	1	1	1	1	1	1	1	1	1	1	1	1	1	1	1	1	1	1	1
1545	STMMW_16641	Yes				-	two-partner secretion translocator ZirT	1	1	1	1	1	1	1	1	1	1	1	1	1	1	1	1	1	1	1	1	1	1	1	1	1	1	1	1	1	1	1	1	1	1	1	1	1	1	1	1	1	1
1546	STMMW_16651	Yes				-	lipoprotein	1	1	1	1	1	1	1	1	1	1	1	1	1	1	1	1	1	1	1	1	1	1	1	1	1	1	1	1	1	1	1	1	1	1	1	1	1	1	1	1	1	1
1547	STM1671	Yes				-	putative transcriptional regulator (pseudogene)	1	1	1	1	1	1	1	1	1	1	1	1	1	1	1	1	1	1	1	1	1	1	1	1	1	1	1	1	1	1	1	1	1	1	1	1	1	1	1	1	1	1
1548	STMMW_16671	Yes				-	hypothetical protein	1	1	1	1	1	1	1	1	1	1	1	1	1	1	1	1	1	1	1	1	1	1	1	1	1	1	1	1	1	1	1	1	1	1	1	1	1	1	1	1	1	1
1549	STMMW_16691	Yes				bdcR	Putative HTH-type transcriptional regulator YjgJ	1	1	1	1	1	1	1	1	1	1	1	1	1	1	1	1	1	1	1	1	1	1	1	1	1	1	1	1	1	1	1	1	1	1	1	1	1	1	1	1	1	1
1550	STMMW_16701	Yes				bdcA	oxidoreductase	1	1	1	1	1	1	1	1	1	1	1	1	1	1	1	1	1	1	1	1	1	1	1	1	1	1	1	1	1	1	1	1	1	1	1	1	1	1	1	1	1	1
1551	STMMW_16711	Yes				-	2,5-diketo-D-gluconic acid reductase A	1	1	1	1	1	1	1	1	1	1	1	1	1	1	1	1	1	1	1	1	1	1	1	1	1	1	1	1	1	1	1	1	1	1	1	1	1	1	1	1	1	1
1552	STMMW_16721	Yes				-	LysR family transcriptional regulator	1	1	1	1	1	1	1	1	1	1	1	1	1	1	1	1	1	1	1	1	1	1	1	1	1	1	1	1	1	1	1	1	1	1	1	1	1	1	1	1	1	1
1553	STMMW_16731	Yes				-	transcriptional regulator NmrA	1	1	1	1	1	1	1	1	1	1	1	1	1	1	1	1	1	1	1	1	1	1	1	1	1	1	1	1	1	1	1	1	1	1	1	1	1	1	1	1	1	1
1554	SAL_AC6338AA_AS_02259	No				oppA_1	ABC superfamily (periplasm)%2C oligopeptide transport protein with chaperone properties	1	1	1	1	1	1	1	1	1	1	1	1	1	1	1	1	1	1	1	1	1	1	1	1	1	1	1	1	1	1	1	1	1	1	1	1	1	1	1	1	1	1
1555	STMMW_16751	Yes				ycjI	murein peptide amidase A	1	1	1	1	1	1	1	1	1	1	1	1	1	1	1	1	1	1	1	1	1	1	1	1	1	1	1	1	1	1	1	1	1	1	1	1	1	1	1	1	1	1
1556	STMMW_16761	Yes				ycjG	dipeptide epimerase	1	1	1	1	1	1	1	1	1	1	1	1	1	1	1	1	1	1	1	1	1	1	1	1	1	1	1	1	1	1	1	1	1	1	1	1	1	1	1	1	1	1
1557	STMMW_16771	Yes				tpx	2-Cys peroxiredoxin	1	1	1	1	1	1	1	1	1	1	1	1	1	1	1	1	1	1	1	1	1	1	1	1	1	1	1	1	1	1	1	1	1	1	1	1	1	1	1	1	1	1
1558	STMMW_16781	Yes				tyrR	TyrR family transcriptional regulator	1	1	1	1	1	1	1	1	1	1	1	1	1	1	1	1	1	1	1	1	1	1	1	1	1	1	1	1	1	1	1	1	1	1	1	1	1	1	1	1	1	1
1559	STMMW_16791	Yes				ycjF	putative membrane protein	1	1	1	1	1	1	1	1	1	1	1	1	1	1	1	1	1	1	1	1	1	1	1	1	1	1	1	1	1	1	1	1	1	1	1	1	1	1	1	1	1	1
1560	STMMW_16801	Yes				ycjX	YcjX-like family, DUF463	1	1	1	1	1	1	1	1	1	1	1	1	1	1	1	1	1	1	1	1	1	1	1	1	1	1	1	1	1	1	1	1	1	1	1	1	1	1	1	1	1	1
1561	STMMW_16811	Yes				pspE	thiosulfate sulfurtransferase PspE	1	1	1	1	1	1	1	1	1	1	1	1	1	1	1	1	1	1	1	1	1	1	1	1	1	1	1	1	1	1	1	1	1	1	1	1	1	1	1	1	1	1
1562	STMMW_16851	Yes				pspA	phage shock protein PspA	1	1	1	1	1	1	1	1	1	1	1	1	1	1	1	1	1	1	1	1	1	1	1	1	1	1	1	1	1	1	1	1	1	1	1	1	1	1	1	1	1	1
1563	SAL_AC6338AA_AS_03582	No				zraR_3	Response regulator of zinc sigma-54-dependent two-component system	1	1	1	1	1	1	1	1	1	1	1	1	1	1	1	1	1	1	1	1	1	1	1	1	1	1	1	1	1	1	1	1	1	1	1	1	1	1	1	1	1	1
1564	STMMW_16871	Yes				sapA	peptide ABC transporter substrate-binding protein SapA	1	1	1	1	1	1	1	1	1	1	1	1	1	1	1	1	1	1	1	1	1	1	1	1	1	1	1	1	1	1	1	1	1	1	1	1	1	1	1	1	1	1
1565	STMMW_16881	Yes				sapB	peptide ABC transporter permease	1	1	1	1	1	1	1	1	1	1	1	1	1	1	1	1	1	1	1	1	1	1	1	1	1	1	1	1	1	1	1	1	1	1	1	1	1	1	1	1	1	1
1566	STMMW_16891	Yes				sapC	peptide ABC transporter permease	1	1	1	1	1	1	1	1	1	1	1	1	1	1	1	1	1	1	1	1	1	1	1	1	1	1	1	1	1	1	1	1	1	1	1	1	1	1	1	1	1	1
1567	STMMW_16901	Yes				sapD	peptide ABC transporter ATPase	1	1	1	1	1	1	1	1	1	1	1	1	1	1	1	1	1	1	1	1	1	1	1	1	1	1	1	1	1	1	1	1	1	1	1	1	1	1	1	1	1	1
1568	STMMW_16911	Yes				sapF	peptide transport system ATP-binding protein SapF	1	1	1	1	1	1	1	1	1	1	1	1	1	1	1	1	1	1	1	1	1	1	1	1	1	1	1	1	1	1	1	1	1	1	1	1	1	1	1	1	1	1
1569	STMMW_16921	Yes				-	diguanylate phosphodiesterase	1	1	1	1	1	1	1	1	1	1	1	1	1	1	1	1	1	1	1	1	1	1	1	1	1	1	1	1	1	1	1	1	1	1	1	1	1	1	1	1	1	1
1570	STMMW_16931	Yes				steC	secreted effector kinase SteC	1	1	1	1	1	1	1	1	1	1	1	1	1	1	1	1	1	1	1	1	1	1	1	1	1	1	1	1	1	1	1	1	1	1	1	1	1	1	1	1	1	1
1571	STMMW_16961	Yes				fabI	enoyl-ACP reductase	1	1	1	1	1	1	1	1	1	1	1	1	1	1	1	1	1	1	1	1	1	1	1	1	1	1	1	1	1	1	1	1	1	1	1	1	1	1	1	1	1	1
1572	STMMW_16971	Yes				yciW	cytoplasmic protein	1	1	1	1	1	1	1	1	1	1	1	1	1	1	1	1	1	1	1	1	1	1	1	1	1	1	1	1	1	1	1	1	1	1	1	1	1	1	1	1	1	1
1573	STMMW_16981	Yes				rnb	exoribonuclease 2	1	1	1	1	1	1	1	1	1	1	1	1	1	1	1	1	1	1	1	1	1	1	1	1	1	1	1	1	1	1	1	1	1	1	1	1	1	1	1	1	1	1
1574	STMMW_16991	Yes				yciR	RNase II stability modulator	1	1	1	1	1	1	1	1	1	1	1	1	1	1	1	1	1	1	1	1	1	1	1	1	1	1	1	1	1	1	1	1	1	1	1	1	1	1	1	1	1	1
1575	STMMW_17001	Yes				yciT	DeoR family transcriptional regulator	1	1	1	1	1	1	1	1	1	1	1	1	1	1	1	1	1	1	1	1	1	1	1	1	1	1	1	1	1	1	1	1	1	1	1	1	1	1	1	1	1	1
1576	STMMW_17011	Yes				yciH	translation initiation factor Sui1	1	1	1	1	1	1	1	1	1	1	1	1	1	1	1	1	1	1	1	1	1	1	1	1	1	1	1	1	1	1	1	1	1	1	1	1	1	1	1	1	1	1
1577	STMMW_17021	Yes				pyrF	Orotidine 5'-phosphate decarboxylase	1	1	1	1	1	1	1	1	1	1	1	1	1	1	1	1	1	1	1	1	1	1	1	1	1	1	1	1	1	1	1	1	1	1	1	1	1	1	1	1	1	1
1578	STMMW_17031	Yes				yciM	lipopolysaccharide assembly protein LapB	1	1	1	1	1	1	1	1	1	1	1	1	1	1	1	1	1	1	1	1	1	1	1	1	1	1	1	1	1	1	1	1	1	1	1	1	1	1	1	1	1	1
1579	STMMW_17041	Yes				yciS	inner membrane protein, partial	1	1	1	1	1	1	1	1	1	1	1	1	1	1	1	1	1	1	1	1	1	1	1	1	1	1	1	1	1	1	1	1	1	1	1	1	1	1	1	1	1	1
1580	STMMW_17051	Yes				pgpB	phosphatidylglycerophosphatase B	1	1	1	1	1	1	1	1	1	1	1	1	1	1	1	1	1	1	1	1	1	1	1	1	1	1	1	1	1	1	1	1	1	1	1	1	1	1	1	1	1	1
1581	STMMW_17061	Yes				ribA	GTP cyclohydrolase II	1	1	1	1	1	1	1	1	1	1	1	1	1	1	1	1	1	1	1	1	1	1	1	1	1	1	1	1	1	1	1	1	1	1	1	1	1	1	1	1	1	1
1582	STMMW_17071	Yes				acnA	aconitate hydratase 1	1	1	1	1	1	1	1	1	1	1	1	1	1	1	1	1	1	1	1	1	1	1	1	1	1	1	1	1	1	1	1	1	1	1	1	1	1	1	1	1	1	1
1583	STMMW_17081	Yes				cysB	LysR family transcriptional regulator CysB	1	1	1	1	1	1	1	1	1	1	1	1	1	1	1	1	1	1	1	1	1	1	1	1	1	1	1	1	1	1	1	1	1	1	1	1	1	1	1	1	1	1
1584	STMMW_17101	Yes				topA	DNA topoisomerase I subunit omega	1	1	1	1	1	1	1	1	1	1	1	1	1	1	1	1	1	1	1	1	1	1	1	1	1	1	1	1	1	1	1	1	1	1	1	1	1	1	1	1	1	1
1585	STMMW_17121	Yes				sohB	putative signal peptide peptidase SppA	1	1	1	1	1	1	1	1	1	1	1	1	1	1	1	1	1	1	1	1	1	1	1	1	1	1	1	1	1	1	1	1	1	1	1	1	1	1	1	1	1	1
1586	STMMW_17131	Yes				yciK	YciK family oxidoreductase	1	1	1	1	1	1	1	1	1	1	1	1	1	1	1	1	1	1	1	1	1	1	1	1	1	1	1	1	1	1	1	1	1	1	1	1	1	1	1	1	1	1
1587	STMMW_17141	Yes				btuR	cob(I)yrinic acid a,c-diamide adenosyltransferase	1	1	1	1	1	1	1	1	1	1	1	1	1	1	1	1	1	1	1	1	1	1	1	1	1	1	1	1	1	1	1	1	1	1	1	1	1	1	1	1	1	1
1588	STMMW_17151	Yes				yciL	Ribosomal large subunit pseudouridine synthase B	1	1	1	1	1	1	1	1	1	1	1	1	1	1	1	1	1	1	1	1	1	1	1	1	1	1	1	1	1	1	1	1	1	1	1	1	1	1	1	1	1	1
1589	STMMW_17161	Yes				yciO	threonylcarbamoyl-AMP synthase	1	1	1	1	1	1	1	1	1	1	1	1	1	1	1	1	1	1	1	1	1	1	1	1	1	1	1	1	1	1	1	1	1	1	1	1	1	1	1	1	1	1
1590	STMMW_17171	Yes				trpH	S-adenosylmethionine tRNA ribosyltransferase	1	1	1	1	1	1	1	1	1	1	1	1	1	1	1	1	1	1	1	1	1	1	1	1	1	1	1	1	1	1	1	1	1	1	1	1	1	1	1	1	1	1
1591	STMMW_17181	Yes				trpE	anthranilate synthase component 1	1	1	1	1	1	1	1	1	1	1	1	1	1	1	1	1	1	1	1	1	1	1	1	1	1	1	1	1	1	1	1	1	1	1	1	1	1	1	1	1	1	1
1592	STMMW_17191	Yes				trpD	bifunctional glutamine amidotransferase/anthranilate phosphoribosyltransferase	1	1	1	1	1	1	1	1	1	1	1	1	1	1	1	1	1	1	1	1	1	1	1	1	1	1	1	1	1	1	1	1	1	1	1	1	1	1	1	1	1	1
1593	STMMW_17201	Yes				trpC	bifunctional indole-3-glycerol phosphate synthase/phosphoribosylanthranilate isomerase	1	1	1	1	1	1	1	1	1	1	1	1	1	1	1	1	1	1	1	1	1	1	1	1	1	1	1	1	1	1	1	1	1	1	1	1	1	1	1	1	1	1
1594	STMMW_17211	Yes				trpB	tryptophan synthase subunit beta	1	1	1	1	1	1	1	1	1	1	1	1	1	1	1	1	1	1	1	1	1	1	1	1	1	1	1	1	1	1	1	1	1	1	1	1	1	1	1	1	1	1
1595	STMMW_17221	Yes				trpA	tryptophan synthase subunit alpha	1	1	1	1	1	1	1	1	1	1	1	1	1	1	1	1	1	1	1	1	1	1	1	1	1	1	1	1	1	1	1	1	1	1	1	1	1	1	1	1	1	1
1596	STMMW_17241	Yes				yciF	hypothetical protein	1	1	1	1	1	1	1	1	1	1	1	1	1	1	1	1	1	1	1	1	1	1	1	1	1	1	1	1	1	1	1	1	1	1	1	1	1	1	1	1	1	1
1597	STMMW_17251	Yes				yciE	Ferritin diiron-carboxylate	1	1	1	1	1	1	1	1	1	1	1	1	1	1	1	1	1	1	1	1	1	1	1	1	1	1	1	1	1	1	1	1	1	1	1	1	1	1	1	1	1	1
1598	STMMW_17261	Yes				katN	Mn-containing catalase	1	1	1	1	1	1	1	1	1	1	1	1	1	1	1	1	1	1	1	1	1	1	1	1	1	1	1	1	1	1	1	1	1	1	1	1	1	1	1	1	1	1
1599	STMMW_17271	Yes				ompW	Outer membrane protein W precursor	1	1	1	1	1	1	1	1	1	1	1	1	1	1	1	1	1	1	1	1	1	1	1	1	1	1	1	1	1	1	1	1	1	1	1	1	1	1	1	1	1	1
1600	STMMW_17281	Yes				-	ferredoxin	1	1	1	1	1	1	1	1	1	1	1	1	1	1	1	1	1	1	1	1	1	1	1	1	1	1	1	1	1	1	1	1	1	1	1	1	1	1	1	1	1	1
1601	STMMW_17291	Yes				yciC	putative membrane protein	1	1	1	1	1	1	1	1	1	1	1	1	1	1	1	1	1	1	1	1	1	1	1	1	1	1	1	1	1	1	1	1	1	1	1	1	1	1	1	1	1	1
1602	STMMW_17301	Yes				ispZ	intracellular septation protein A	1	1	1	1	1	1	1	1	1	1	1	1	1	1	1	1	1	1	1	1	1	1	1	1	1	1	1	1	1	1	1	1	1	1	1	1	1	1	1	1	1	1
1603	STMMW_17311	Yes				yciA	Acyl-CoA thioesterase YciA, involved in membrane biogenesis	1	1	1	1	1	1	1	1	1	1	1	1	1	1	1	1	1	1	1	1	1	1	1	1	1	1	1	1	1	1	1	1	1	1	1	1	1	1	1	1	1	1
1604	STMMW_17321	Yes				tonB	energy transducer; uptake of iron, cyanocobalimin; sensitivity to phages, colicins	1	1	1	1	1	1	1	1	1	1	1	1	1	1	1	1	1	1	1	1	1	1	1	1	1	1	1	1	1	1	1	1	1	1	1	1	1	1	1	1	1	1
1605	STMMW_17341	Yes				cls	cardiolipin synthase A	1	1	1	1	1	1	1	1	1	1	1	1	1	1	1	1	1	1	1	1	1	1	1	1	1	1	1	1	1	1	1	1	1	1	1	1	1	1	1	1	1	1
1606	STMMW_17351	Yes				yciU	dsDNA-mimic protein	1	1	1	1	1	1	1	1	1	1	1	1	1	1	1	1	1	1	1	1	1	1	1	1	1	1	1	1	1	1	1	1	1	1	1	1	1	1	1	1	1	1
1607	STMMW_17361	Yes				kch	putative voltage-gated potassium channel	1	1	1	1	1	1	1	1	1	1	1	1	1	1	1	1	1	1	1	1	1	1	1	1	1	1	1	1	1	1	1	1	1	1	1	1	1	1	1	1	1	1
1608	STMMW_17371	Yes				oppF	oligopeptide ABC transporter ATP-binding protein OppF	1	1	1	1	1	1	1	1	1	1	1	1	1	1	1	1	1	1	1	1	1	1	1	1	1	1	1	1	1	1	1	1	1	1	1	1	1	1	1	1	1	1
1609	STMMW_17381	Yes				oppD	oligopeptide transporter ATP-binding component	1	1	1	1	1	1	1	1	1	1	1	1	1	1	1	1	1	1	1	1	1	1	1	1	1	1	1	1	1	1	1	1	1	1	1	1	1	1	1	1	1	1
1610	STMMW_17391	Yes				oppC	peptide ABC transporter permease	1	1	1	1	1	1	1	1	1	1	1	1	1	1	1	1	1	1	1	1	1	1	1	1	1	1	1	1	1	1	1	1	1	1	1	1	1	1	1	1	1	1
1611	STMMW_17401	Yes				oppB	oligopeptide permease ABC transporter membrane component	1	1	1	1	1	1	1	1	1	1	1	1	1	1	1	1	1	1	1	1	1	1	1	1	1	1	1	1	1	1	1	1	1	1	1	1	1	1	1	1	1	1
1612	STMMW_17411	Yes				oppA	ABC superfamily (periplasm), oligopeptide transport protein with chaperone properties	1	1	1	1	1	1	1	1	1	1	1	1	1	1	1	1	1	1	1	1	1	1	1	1	1	1	1	1	1	1	1	1	1	1	1	1	1	1	1	1	1	1
1613	STMMW_17431	Yes				ychE	membrane protein	1	1	1	1	1	1	1	1	1	1	1	1	1	1	1	1	1	1	1	1	1	1	1	1	1	1	1	1	1	1	1	1	1	1	1	1	1	1	1	1	1	1
1614	STMMW_17441	Yes				adh	bifunctional acetaldehyde-CoA/alcohol dehydrogenase	1	1	1	1	1	1	1	1	1	1	1	1	1	1	1	1	1	1	1	1	1	1	1	1	1	1	1	1	1	1	1	1	1	1	1	1	1	1	1	1	1	1
1615	STMMW_17451	Yes				tdk	thymidine kinase	1	1	1	1	1	1	1	1	1	1	1	1	1	1	1	1	1	1	1	1	1	1	1	1	1	1	1	1	1	1	1	1	1	1	1	1	1	1	1	1	1	1
1616	SAL_IC0886AA_AS_01173	No	G11	GI05	Tn5:Δhns (lab)	-	transposase	0	0	0	0	0	0	0	0	1	1	1	1	0	0	0	0	0	0	0	0	0	0	0	0	0	0	0	0	0	0	0	0	0	0	0	0	0	0	0	0	0	0
1617	SAL_HC8669AA_AS_00022	No	G11	GI05	Tn5:Δhns (lab)	aph	APH(3') family aminoglycoside O-phosphotransferase	0	0	0	0	0	0	0	0	1	1	1	1	0	0	0	0	0	0	0	0	0	0	0	0	0	0	0	0	0	0	0	0	0	0	0	0	0	0	0	0	0	0
1618	STMMW_17461	Yes				hns	transcriptional regulator	1	1	1	1	1	1	1	1	0	0	0	0	1	1	1	1	1	1	1	1	1	1	1	1	1	1	1	1	1	1	1	1	1	1	1	1	1	1	1	1	1	1
1619	STMMW_17471	Yes				galU	UTP--glucose-1-phosphate uridylyltransferase	1	1	1	1	1	1	1	1	1	1	1	1	1	1	1	1	1	1	1	1	1	1	1	1	1	1	1	1	1	1	1	1	1	1	1	1	1	1	1	1	1	1
1620	STMMW_17481	Yes				hnr	response regulator of RpoS	1	1	1	1	1	1	1	1	1	1	1	1	1	1	1	1	1	1	1	1	1	1	1	1	1	1	1	1	1	1	1	1	1	1	1	1	1	1	1	1	1	1
1621	STMMW_17491	Yes				ychK	patatin family protein	1	1	1	1	1	1	1	1	1	1	1	1	1	1	1	1	1	1	1	1	1	1	1	1	1	1	1	1	1	1	1	1	1	1	1	1	1	1	1	1	1	1
1622	STMMW_17501	Yes				ychJ	protein YchJ	1	1	1	1	1	1	1	1	1	1	1	1	1	1	1	1	1	1	1	1	1	1	1	1	1	1	1	1	1	1	1	1	1	1	1	1	1	1	1	1	1	1
1623	STMMW_17511	Yes				purU	formyltetrahydrofolate deformylase	1	1	1	1	1	1	1	1	1	1	1	1	1	1	1	1	1	1	1	1	1	1	1	1	1	1	1	1	1	1	1	1	1	1	1	1	1	1	1	1	1	1
1624	STMMW_17521	Yes				-	putative secreted protein	1	1	1	1	1	1	1	1	1	1	1	1	1	1	1	1	1	1	1	1	1	1	1	1	1	1	1	1	1	1	1	1	1	1	1	1	1	1	1	1	1	1
1625	STMMW_17531	Yes				narI	respiratory nitrate reductase subunit gamma	1	1	1	1	1	1	1	1	1	1	1	1	1	1	1	1	1	1	1	1	1	1	1	1	1	1	1	1	1	1	1	1	1	1	1	1	1	1	1	1	1	1
1626	STMMW_17541	Yes				narJ	nitrate reductase molybdenum cofactor assembly chaperone	1	1	1	1	1	1	1	1	1	1	1	1	1	1	1	1	1	1	1	1	1	1	1	1	1	1	1	1	1	1	1	1	1	1	1	1	1	1	1	1	1	1
1627	STMMW_17551	Yes				narH	nitrate reductase subunit beta	1	1	1	1	1	1	1	1	1	1	1	1	1	1	1	1	1	1	1	1	1	1	1	1	1	1	1	1	1	1	1	1	1	1	1	1	1	1	1	1	1	1
1628	STMMW_17561	Yes				narG	nitrate reductase subunit alpha	1	1	1	1	1	1	1	1	1	1	1	1	1	1	1	1	1	1	1	1	1	1	1	1	1	1	1	1	1	1	1	1	1	1	1	1	1	1	1	1	1	1
1629	STMMW_17571	Yes				narK	nitrate/nitrite transporter NarK	1	1	1	1	1	1	1	1	1	1	1	1	1	1	1	1	1	1	1	1	1	1	1	1	1	1	1	1	1	1	1	1	1	1	1	1	1	1	1	1	1	1
1630	STMMW_17581	Yes				narX	nitrate/nitrite two-component system sensor histidine kinase	1	1	1	1	1	1	1	1	1	1	1	1	1	1	1	1	1	1	1	1	1	1	1	1	1	1	1	1	1	1	1	1	1	1	1	1	1	1	1	1	1	1
1631	STMMW_17591	Yes				narL	two-component system response regulator	1	1	1	1	1	1	1	1	1	1	1	1	1	1	1	1	1	1	1	1	1	1	1	1	1	1	1	1	1	1	1	1	1	1	1	1	1	1	1	1	1	1
1632	STMMW_17601	Yes				ychP	invasin	1	1	1	1	1	1	1	1	1	1	1	1	1	1	1	1	1	1	1	1	1	1	1	1	1	1	1	1	1	1	1	1	1	1	1	1	1	1	1	1	1	1
1633	STMMW_17611	Yes				ychN	ACR family transporter	1	1	1	1	1	1	1	1	1	1	1	1	1	1	1	1	1	1	1	1	1	1	1	1	1	1	1	1	1	1	1	1	1	1	1	1	1	1	1	1	1	1
1634	STMMW_17631	Yes				chaA	sodium:proton antiporter	1	1	1	1	1	1	1	1	1	1	1	1	1	1	1	1	1	1	1	1	1	1	1	1	1	1	1	1	1	1	1	1	1	1	1	1	1	1	1	1	1	1
1635	STMMW_17641	Yes				kdsA	3-deoxy-8-phosphooctulonate synthase	1	1	1	1	1	1	1	1	1	1	1	1	1	1	1	1	1	1	1	1	1	1	1	1	1	1	1	1	1	1	1	1	1	1	1	1	1	1	1	1	1	1
1636	STMMW_17651	Yes				ychA	transcriptional regulator	1	1	1	1	1	1	1	1	1	1	1	1	1	1	1	1	1	1	1	1	1	1	1	1	1	1	1	1	1	1	1	1	1	1	1	1	1	1	1	1	1	1
1637	STMMW_17661	Yes				sirC	transcriptional regulator	1	1	1	1	1	1	1	1	1	1	1	1	1	1	1	1	1	1	1	1	1	1	1	1	1	1	1	1	1	1	1	1	1	1	1	1	1	1	1	1	1	1
1638	STMMW_17671	Yes				hemK	N5-glutamine S-adenosyl-L-methionine-dependent methyltransferase	1	1	1	1	1	1	1	1	1	1	1	1	1	1	1	1	1	1	1	1	1	1	1	1	1	1	1	1	1	1	1	1	1	1	1	1	1	1	1	1	1	1
1639	STMMW_17681	Yes				prfA	peptide chain release factor 1	1	1	1	1	1	1	1	1	1	1	1	1	1	1	1	1	1	1	1	1	1	1	1	1	1	1	1	1	1	1	1	1	1	1	1	1	1	1	1	1	1	1
1640	STMMW_17691	Yes				hemA	glutamyl-tRNA reductase	1	1	1	1	1	1	1	1	1	1	1	1	1	1	1	1	1	1	1	1	1	1	1	1	1	1	1	1	1	1	1	1	1	1	1	1	1	1	1	1	1	1
1641	STMMW_17701	Yes				hemM	outer membrane lipoprotein LolB, partial	1	1	1	1	1	1	1	1	1	1	1	1	1	1	1	1	1	1	1	1	1	1	1	1	1	1	1	1	1	1	1	1	1	1	1	1	1	1	1	1	1	1
1642	STMMW_17711	Yes				ipk	4-(cytidine 5'-diphospho)-2-C-methyl-D-erythritol kinase	1	1	1	1	1	1	1	1	1	1	1	1	1	1	1	1	1	1	1	1	1	1	1	1	1	1	1	1	1	1	1	1	1	1	1	1	1	1	1	1	1	1
1643	STMMW_17721	Yes				prs	ribose-phosphate pyrophosphokinase	1	1	1	1	1	1	1	1	1	1	1	1	1	1	1	1	1	1	1	1	1	1	1	1	1	1	1	1	1	1	1	1	1	1	1	1	1	1	1	1	1	1
1644	STMMW_17731	Yes				ychM	C4-dicarboxylic acid transporter DauA	1	1	1	1	1	1	1	1	1	1	1	1	1	1	1	1	1	1	1	1	1	1	1	1	1	1	1	1	1	1	1	1	1	1	1	1	1	1	1	1	1	1
1645	STMMW_17751	Yes				pth	aminoacyl-tRNA hydrolase	1	1	1	1	1	1	1	1	1	1	1	1	1	1	1	1	1	1	1	1	1	1	1	1	1	1	1	1	1	1	1	1	1	1	1	1	1	1	1	1	1	1
1646	STMMW_17761	Yes				ychF	GTP-binding and nucleic acid-binding protein YchF	1	1	1	1	1	1	1	1	1	1	1	1	1	1	1	1	1	1	1	1	1	1	1	1	1	1	1	1	1	1	1	1	1	1	1	1	1	1	1	1	1	1
1647	STMMW_17771	Yes				-	cytoplasmic protein	1	1	1	1	1	1	1	1	1	1	1	1	1	1	1	1	1	1	1	1	1	1	1	1	1	1	1	1	1	1	1	1	1	1	1	1	1	1	1	1	1	1
1648	STMMW_17781	Yes				hyaA	hydrogenase 1, small subunit	1	1	1	1	1	1	1	1	1	1	1	1	1	1	1	1	1	1	1	1	1	1	1	1	1	1	1	1	1	1	1	1	1	1	1	1	1	1	1	1	1	1
1649	STMMW_17791	Yes				hyaB	hydrogenase 2 large subunit	1	1	1	1	1	1	1	1	1	1	1	1	1	1	1	1	1	1	1	1	1	1	1	1	1	1	1	1	1	1	1	1	1	1	1	1	1	1	1	1	1	1
1650	STMMW_17801	Yes				hyaC	Ni/Fe hydrogenase 1 b-type cytochrome subunit	1	1	1	1	1	1	1	1	1	1	1	1	1	1	1	1	1	1	1	1	1	1	1	1	1	1	1	1	1	1	1	1	1	1	1	1	1	1	1	1	1	1
1651	STMMW_17811	Yes				hyaD	hydrogenase 1 maturation protease	1	1	1	1	1	1	1	1	1	1	1	1	1	1	1	1	1	1	1	1	1	1	1	1	1	1	1	1	1	1	1	1	1	1	1	1	1	1	1	1	1	1
1652	STMMW_17821	Yes				hyaE	hydrogenase-1 operon protein HyaE, partial	1	1	1	1	1	1	1	1	1	1	1	1	1	1	1	1	1	1	1	1	1	1	1	1	1	1	1	1	1	1	1	1	1	1	1	1	1	1	1	1	1	1
1653	STMMW_17831	Yes				hyaF	hydrogenase maturation factor HoxQ	1	1	1	1	1	1	1	1	1	1	1	1	1	1	1	1	1	1	1	1	1	1	1	1	1	1	1	1	1	1	1	1	1	1	1	1	1	1	1	1	1	1
1654	SAL_AC6338AA_AS_03741	No				cydA_3	cytochrome bd-I ubiquinol oxidase subunit I	1	1	1	1	1	1	1	1	1	1	1	1	1	1	1	1	1	1	1	1	1	1	1	1	1	1	1	1	1	1	1	1	1	1	1	1	1	1	1	1	1	1
1655	SAL_AC6338AA_AS_03740	No				cydB_3	cytochrome d ubiquinol oxidase subunit I	1	1	1	1	1	1	1	1	1	1	1	1	1	1	1	1	1	1	1	1	1	1	1	1	1	1	1	1	1	1	1	1	1	1	1	1	1	1	1	1	1	1
1656	STMMW_17871	Yes				gdhA	putative Homolog of glutamic dehyrogenase	1	1	1	1	1	1	1	1	1	1	1	1	1	1	1	1	1	1	1	1	1	1	1	1	1	1	1	1	1	1	1	1	1	1	1	1	1	1	1	1	1	1
1657	STMMW_17881	Yes				treA	alpha,alpha-trehalase	1	1	1	1	1	1	1	1	1	1	1	1	1	1	1	1	1	1	1	1	1	1	1	1	1	1	1	1	1	1	1	1	1	1	1	1	1	1	1	1	1	1
1658	STMMW_17901	Yes				ycgR	flagellar brake protein YcgR	1	1	1	1	1	1	1	1	1	1	1	1	1	1	1	1	1	1	1	1	1	1	1	1	1	1	1	1	1	1	1	1	1	1	1	1	1	1	1	1	1	1
1659	STMMW_17911	Yes				emtA	lytic murein transglycosylase	1	1	1	1	1	1	1	1	1	1	1	1	1	1	1	1	1	1	1	1	1	1	1	1	1	1	1	1	1	1	1	1	1	1	1	1	1	1	1	1	1	1
1660	STMMW_17921	Yes				ldcA	L,D-carboxypeptidase A	1	1	1	1	1	1	1	1	1	1	1	1	1	1	1	1	1	1	1	1	1	1	1	1	1	1	1	1	1	1	1	1	1	1	1	1	1	1	1	1	1	1
1661	STMMW_17931	Yes				cvrA	K+/H+ antiporter NhaP2	1	1	1	1	1	1	1	1	1	1	1	1	1	1	1	1	1	1	1	1	1	1	1	1	1	1	1	1	1	1	1	1	1	1	1	1	1	1	1	1	1	1
1662	STMMW_17941	Yes				alr-a	alanine racemase catabolic	1	1	1	1	1	1	1	1	1	1	1	1	1	1	1	1	1	1	1	1	1	1	1	1	1	1	1	1	1	1	1	1	1	1	1	1	1	1	1	1	1	1
1663	STMMW_17951	Yes				dadA	D-amino acid dehydrogenase small subunit	1	1	1	1	1	1	1	1	1	1	1	1	1	1	1	1	1	1	1	1	1	1	1	1	1	1	1	1	1	1	1	1	1	1	1	1	1	1	1	1	1	1
1664	STMMW_17961	Yes				ycgB	SpoVR family protein	1	1	1	1	1	1	1	1	1	1	1	1	1	1	1	1	1	1	1	1	1	1	1	1	1	1	1	1	1	1	1	1	1	1	1	1	1	1	1	1	1	1
1665	STMMW_17971	Yes				fadR	fatty acid metabolism regulator protein	1	1	1	1	1	1	1	1	1	1	1	1	1	1	1	1	1	1	1	1	1	1	1	1	1	1	1	1	1	1	1	1	1	1	1	1	1	1	1	1	1	1
1666	STMMW_17981	Yes				nhaB	Na+/H+ antiporter NhaB	1	1	1	1	1	1	1	1	1	1	1	1	1	1	1	1	1	1	1	1	1	1	1	1	1	1	1	1	1	1	1	1	1	1	1	1	1	1	1	1	1	1
1667	STMMW_17991	Yes				dsbB	disulfide bond formation protein B, partial	1	1	1	1	1	1	1	1	1	1	1	1	1	1	1	1	1	1	1	1	1	1	1	1	1	1	1	1	1	1	1	1	1	1	1	1	1	1	1	1	1	1
1668	STMMW_18001	Yes				-	tellurite resistance protein B	1	1	1	1	1	1	1	1	1	1	1	1	1	1	1	1	1	1	1	1	1	1	1	1	1	1	1	1	1	1	1	1	1	1	1	1	1	1	1	1	1	1
1669	STMMW_18031	Yes				ycgN	YcgN	1	1	1	1	1	1	1	1	1	1	1	1	1	1	1	1	1	1	1	1	1	1	1	1	1	1	1	1	1	1	1	1	1	1	1	1	1	1	1	1	1	1
1670	STMMW_18041	Yes				ycgM	Fumarylacetoacetate hydrolase	1	1	1	1	1	1	1	1	1	1	1	1	1	1	1	1	1	1	1	1	1	1	1	1	1	1	1	1	1	1	1	1	1	1	1	1	1	1	1	1	1	1
1671	STMMW_18061	Yes				minC	septum formation inhibitor	1	1	1	1	1	1	1	1	1	1	1	1	1	1	1	1	1	1	1	1	1	1	1	1	1	1	1	1	1	1	1	1	1	1	1	1	1	1	1	1	1	1
1672	STMMW_18071	Yes				minD	cell division inhibitor MinD	1	1	1	1	1	1	1	1	1	1	1	1	1	1	1	1	1	1	1	1	1	1	1	1	1	1	1	1	1	1	1	1	1	1	1	1	1	1	1	1	1	1
1673	STMMW_18091	Yes				rnd	ribonuclease D	1	1	1	1	1	1	1	1	1	1	1	1	1	1	1	1	1	1	1	1	1	1	1	1	1	1	1	1	1	1	1	1	1	1	1	1	1	1	1	1	1	1
1674	STMMW_18101	Yes				fadD	long-chain fatty acid--CoA ligase	1	1	1	1	1	1	1	1	1	1	1	1	1	1	1	1	1	1	1	1	1	1	1	1	1	1	1	1	1	1	1	1	1	1	1	1	1	1	1	1	1	1
1675	STMMW_18111	Yes				yeaY	Starvation lipoprotein Slp -like protein	1	1	1	1	1	1	1	1	1	1	1	1	1	1	1	1	1	1	1	1	1	1	1	1	1	1	1	1	1	1	1	1	1	1	1	1	1	1	1	1	1	1
1676	STMMW_18121	Yes				yeaZ	tRNA N6-adenosine(37)-N6-threonylcarbamoyltransferase complex dimerization subunit TsaB	1	1	1	1	1	1	1	1	1	1	1	1	1	1	1	1	1	1	1	1	1	1	1	1	1	1	1	1	1	1	1	1	1	1	1	1	1	1	1	1	1	1
1677	STMMW_18131	Yes				yoaA	ATP-dependent helicase	1	1	1	1	1	1	1	1	1	1	1	1	1	1	1	1	1	1	1	1	1	1	1	1	1	1	1	1	1	1	1	1	1	1	1	1	1	1	1	1	1	1
1678	STMMW_18141	Yes				yoaB	endoribonuclease L-PSP	1	1	1	1	1	1	1	1	1	1	1	1	1	1	1	1	1	1	1	1	1	1	1	1	1	1	1	1	1	1	1	1	1	1	1	1	1	1	1	1	1	1
1679	STMMW_18161	Yes				pabB	aminodeoxychorismate synthase component I	1	1	1	1	1	1	1	1	1	1	1	1	1	1	1	1	1	1	1	1	1	1	1	1	1	1	1	1	1	1	1	1	1	1	1	1	1	1	1	1	1	1
1680	STMMW_18171	Yes				yeaB	coenzyme A pyrophosphatase	1	1	1	1	1	1	1	1	1	1	1	1	1	1	1	1	1	1	1	1	1	1	1	1	1	1	1	1	1	1	1	1	1	1	1	1	1	1	1	1	1	1
1681	STMMW_18181	Yes				sdaA	L-serine ammonia-lyase	1	1	1	1	1	1	1	1	1	1	1	1	1	1	1	1	1	1	1	1	1	1	1	1	1	1	1	1	1	1	1	1	1	1	1	1	1	1	1	1	1	1
1682	STMMW_18191	Yes				-	putative diguanylate cyclase/phosphodiesterase	1	1	1	1	1	1	1	1	1	1	1	1	1	1	1	1	1	1	1	1	1	1	1	1	1	1	1	1	1	1	1	1	1	1	1	1	1	1	1	1	1	1
1683	SAL_AC6338AA_AS_04132	No				-	hypothetical protein	1	1	1	1	1	1	1	1	1	1	1	1	1	1	1	1	1	1	1	1	1	1	1	1	1	1	1	1	1	1	1	1	1	1	1	1	1	1	1	1	1	1
1684	STMMW_18221	Yes				manX	PTS mannose transporter subunit EIIAB	1	1	1	1	1	1	1	1	1	1	1	1	1	1	1	1	1	1	1	1	1	1	1	1	1	1	1	1	1	1	1	1	1	1	1	1	1	1	1	1	1	1
1685	STMMW_18231	Yes				manY	PTS mannose/fructose/sorbose transporter subunit IIC	1	1	1	1	1	1	1	1	1	1	1	1	1	1	1	1	1	1	1	1	1	1	1	1	1	1	1	1	1	1	1	1	1	1	1	1	1	1	1	1	1	1
1686	STMMW_18241	Yes				manZ	PTS system mannose-specific transporter subunit IID	1	1	1	1	1	1	1	1	1	1	1	1	1	1	1	1	1	1	1	1	1	1	1	1	1	1	1	1	1	1	1	1	1	1	1	1	1	1	1	1	1	1
1687	STMMW_18251	Yes				-	putative membrane protein	1	1	1	1	1	1	1	1	1	1	1	1	1	1	1	1	1	1	1	1	1	1	1	1	1	1	1	1	1	1	1	1	1	1	1	1	1	1	1	1	1	1
1688	STMMW_18261	Yes				yebN	manganese efflux pump MntP	1	1	1	1	1	1	1	1	1	1	1	1	1	1	1	1	1	1	1	1	1	1	1	1	1	1	1	1	1	1	1	1	1	1	1	1	1	1	1	1	1	1
1689	STMMW_18271	Yes				rrmA	23S rRNA (guanine(745)-N(1))-methyltransferase	1	1	1	1	1	1	1	1	1	1	1	1	1	1	1	1	1	1	1	1	1	1	1	1	1	1	1	1	1	1	1	1	1	1	1	1	1	1	1	1	1	1
1690	STMMW_18281	Yes				ftsI2	peptidoglycan synthetase FtsI	1	1	1	1	1	1	1	1	1	1	1	1	1	1	1	1	1	1	1	1	1	1	1	1	1	1	1	1	1	1	1	1	1	1	1	1	1	1	1	1	1	1
1691	STMMW_18311	Yes				kdgR	DNA-binding transcriptional regulator KdgR	1	1	1	1	1	1	1	1	1	1	1	1	1	1	1	1	1	1	1	1	1	1	1	1	1	1	1	1	1	1	1	1	1	1	1	1	1	1	1	1	1	1
1692	STMMW_18321	Yes				yebQ	multidrug MFS transporter	1	1	1	1	1	1	1	1	1	1	1	1	1	1	1	1	1	1	1	1	1	1	1	1	1	1	1	1	1	1	1	1	1	1	1	1	1	1	1	1	1	1
1693	STMMW_18331	Yes				htpX	protease HtpX	1	1	1	1	1	1	1	1	1	1	1	1	1	1	1	1	1	1	1	1	1	1	1	1	1	1	1	1	1	1	1	1	1	1	1	1	1	1	1	1	1	1
1694	STMMW_18341	Yes				prc	Tail-specific protease precursor	1	1	1	1	1	1	1	1	1	1	1	1	1	1	1	1	1	1	1	1	1	1	1	1	1	1	1	1	1	1	1	1	1	1	1	1	1	1	1	1	1	1
1695	STMMW_18351	Yes				proQ	RNA chaperone ProQ	1	1	1	1	1	1	1	1	1	1	1	1	1	1	1	1	1	1	1	1	1	1	1	1	1	1	1	1	1	1	1	1	1	1	1	1	1	1	1	1	1	1
1696	SLT-BT0491	Yes	G12	GI06	cat:ΔyebR (lab)	cat	chloramphenicol O-acetyltransferase CatI	0	0	0	0	0	0	0	0	0	0	0	0	0	0	0	0	0	0	0	0	0	0	0	0	0	0	0	0	0	0	0	0	0	0	0	0	0	0	0	0	0	0
1697	STMMW_18361	Yes				yebR	free methionine-R-sulfoxide reductase	1	1	1	1	1	1	1	1	1	1	1	1	1	1	1	1	1	1	1	1	1	1	1	1	1	1	1	1	1	1	1	1	1	1	1	1	1	1	1	1	1	1
1698	STMMW_18371	Yes				yebS	integral membrane protein PqiA family	1	1	1	1	1	1	1	1	1	1	1	1	1	1	1	1	1	1	1	1	1	1	1	1	1	1	1	1	1	1	1	1	1	1	1	1	1	1	1	1	1	1
1699	STMMW_18381	Yes				-	Paraquat-inducible protein B	1	1	1	1	1	1	1	1	1	1	1	1	1	1	1	1	1	1	1	1	1	1	1	1	1	1	1	1	1	1	1	1	1	1	1	1	1	1	1	1	1	1
1700	STMMW_18391	Yes				yebU	ribosomal RNA small subunit methyltransferase F	1	1	1	1	1	1	1	1	1	1	1	1	1	1	1	1	1	1	1	1	1	1	1	1	1	1	1	1	1	1	1	1	1	1	1	1	1	1	1	1	1	1
1701	STMMW_18421	Yes				pphA	serine/threonine protein phosphatase, partial	1	1	1	1	1	1	1	1	1	1	1	1	1	1	1	1	1	1	1	1	1	1	1	1	1	1	1	1	1	1	1	1	1	1	1	1	1	1	1	1	1	1
1702	STMMW_18441	Yes				sopE2	guanine nucleotide exchange factor sopE2	1	1	1	1	1	1	0	1	1	1	1	1	0	1	1	1	1	1	1	1	1	1	1	1	1	1	1	1	1	1	1	1	1	1	1	1	1	1	1	1	1	1
1703	STMMW_18451	Yes				-	cytoplasmic protein	1	1	1	1	1	1	0	1	1	1	1	1	1	1	1	1	1	1	1	1	1	1	1	1	1	1	1	1	1	1	1	1	1	1	1	1	1	1	1	1	1	1
1704	STMMW_18471	Yes				-	putative membrane protein	1	1	1	1	1	1	1	1	1	1	1	1	1	1	1	1	1	1	1	1	1	1	1	1	1	1	1	1	1	1	1	1	1	1	1	1	1	1	1	1	1	1
1705	STMMW_18481	Yes				-	putative acetyltransferase	1	1	1	1	1	1	1	1	1	1	1	1	1	1	1	1	1	1	1	1	1	1	1	1	1	1	1	1	1	1	1	1	1	1	1	1	1	1	1	1	1	1
1706	SAL_HC3849AA_AS_04612	No				-	Putative cytoplasmic protein	1	1	1	1	1	1	1	1	1	1	1	1	1	1	1	1	1	1	1	1	1	1	1	1	1	1	1	1	1	1	1	1	1	1	1	1	1	1	1	1	1	1
1707	SEEC0708_RS09875	Yes				-	transposase	1	1	1	1	1	1	1	1	1	1	1	1	1	1	1	1	1	1	1	1	1	1	1	1	1	1	1	1	1	1	1	1	1	1	1	1	1	1	1	1	1	1
1708	SAL_AC6338AA_AS_04164	No				-	phage integrase	1	1	1	1	1	1	1	1	1	1	1	1	1	1	1	1	1	1	1	1	1	1	1	1	1	1	1	1	1	1	1	1	1	1	1	1	1	1	1	1	1	1
1709	STM1862	Yes				pagO	multidrug DMT transporter permease	1	1	1	1	1	1	0	1	1	1	1	1	1	1	1	1	1	1	1	1	1	1	1	1	1	1	1	1	1	1	1	1	1	1	1	1	1	1	1	1	1	1
1710	STM1864	Yes				-	disulfide bond formation protein B	1	1	1	1	1	1	0	1	1	1	1	1	1	1	1	1	1	1	1	1	1	1	1	1	1	1	1	1	1	1	1	1	1	1	1	1	1	1	1	1	1	1
1711	SAL_HC8428AA_AS_00450	No				-	bacteriophage tail fiber assembly protein%2C partial	1	1	1	1	1	1	1	1	1	1	1	1	1	1	1	1	1	1	1	1	1	1	1	1	1	1	1	1	1	1	1	1	1	1	1	1	1	1	1	1	1	1
1712	STM0909	Yes				-	phage terminase small subunit	1	1	1	1	1	1	1	1	1	1	1	1	1	1	1	1	1	1	1	1	1	1	1	1	1	1	1	1	1	1	1	1	1	1	1	1	1	1	1	1	1	1
1713	STM1869	Yes				-	phage-tail assembly-like protein, partial	1	1	1	1	1	1	1	1	1	1	1	1	1	1	1	1	1	1	1	1	1	1	1	1	1	1	1	1	1	1	1	1	1	1	1	1	1	1	1	1	1	1
1714	SAL_HC8601AA_AS_04671	No				-	phage encoded lysozyme	1	1	1	1	1	1	1	1	1	1	1	1	1	1	1	1	1	1	1	1	1	1	1	1	1	1	1	1	1	1	1	1	1	1	1	1	1	1	1	1	1	1
1715	SEN_RS05875	Yes				-	phage integrase	1	1	1	1	1	1	1	1	1	1	1	1	1	1	1	1	1	1	1	1	1	1	1	1	1	1	1	1	1	1	1	1	1	1	1	1	1	1	1	1	1	1
1716	STMMW_18541	Yes				-	putative exported protein	1	1	1	1	1	1	1	1	1	1	1	1	1	1	1	1	1	1	1	1	1	1	1	1	1	1	1	1	1	1	1	1	1	1	1	1	1	1	1	1	1	1
1717	STMMW_18551	Yes				pcoD	putative cation transporter	1	1	1	1	1	1	1	1	1	1	1	1	1	1	1	1	1	1	1	1	1	1	1	1	1	1	1	1	1	1	1	1	1	1	1	1	1	1	1	1	1	1
1718	STMMW_18561	Yes				yobA	putative cation resistance protein	1	1	1	1	1	1	1	1	1	1	1	1	1	1	1	1	1	1	1	1	1	1	1	1	1	1	1	1	1	1	1	1	1	1	1	1	1	1	1	1	1	1
1719	STMMW_18581	Yes				-	carbon-nitrogen family hydrolase	1	1	1	1	1	1	1	1	1	1	1	1	1	1	1	1	1	1	1	1	1	1	1	1	1	1	1	1	1	1	1	1	1	1	1	1	1	1	1	1	1	1
1720	STMMW_18591	Yes				exoX	DNA polymerase III subunit epsilon	1	1	1	1	1	1	1	1	1	1	1	1	1	1	1	1	1	1	1	1	1	1	1	1	1	1	1	1	1	1	1	1	1	1	1	1	1	1	1	1	1	1
1721	STMMW_18601	Yes				opdB	oligopeptidase B	1	1	1	1	1	1	1	1	1	1	1	1	1	1	1	1	1	1	1	1	1	1	1	1	1	1	1	1	1	1	1	1	1	1	1	1	1	1	1	1	1	1
1722	STMMW_18611	Yes				yebE	membrane protein	1	1	1	1	1	1	1	1	1	1	1	1	1	1	1	1	1	1	1	1	1	1	1	1	1	1	1	1	1	1	1	1	1	1	1	1	1	1	1	1	1	1
1723	STMMW_18621	Yes				yebF	putative protein YebF	1	1	1	1	1	1	1	1	1	1	1	1	1	1	1	1	1	1	1	1	1	1	1	1	1	1	1	1	1	1	1	1	1	1	1	1	1	1	1	1	1	1
1724	STMMW_18641	Yes				purT	phosphoribosylglycinamide formyltransferase 2	1	1	1	1	1	1	1	1	1	1	1	1	1	1	1	1	1	1	1	1	1	1	1	1	1	1	1	1	1	1	1	1	1	1	1	1	1	1	1	1	1	1
1725	STMMW_18651	Yes				eda	ketohydroxyglutarate aldolase	1	1	1	1	1	1	1	1	1	1	1	1	1	1	1	1	1	1	1	1	1	1	1	1	1	1	1	1	1	1	1	1	1	1	1	1	1	1	1	1	1	1
1726	STMMW_18661	Yes				edd	phosphogluconate dehydratase	1	1	1	1	1	1	1	1	1	1	1	1	1	1	1	1	1	1	1	1	1	1	1	1	1	1	1	1	1	1	1	1	1	1	1	1	1	1	1	1	1	1
1727	STMMW_18671	Yes				zwf	glucose-6-phosphate dehydrogenase	1	1	1	1	1	1	1	1	1	1	1	1	1	1	1	1	1	1	1	1	1	1	1	1	1	1	1	1	1	1	1	1	1	1	1	1	1	1	1	1	1	1
1728	STMMW_18681	Yes				hexR	transcriptional regulator HexR	1	1	1	1	1	1	1	1	1	1	1	1	1	1	1	1	1	1	1	1	1	1	1	1	1	1	1	1	1	1	1	1	1	1	1	1	1	1	1	1	1	1
1729	STMMW_18691	Yes				pykA	pyruvate kinase II	1	1	1	1	1	1	1	1	1	1	1	1	1	1	1	1	1	1	1	1	1	1	1	1	1	1	1	1	1	1	1	1	1	1	1	1	1	1	1	1	1	1
1730	STMMW_18701	Yes				msbB	lipid A biosynthesis (KDO)2-(lauroyl)-lipid IVA acyltransferase	1	1	1	1	1	1	1	1	1	1	1	1	1	1	1	1	1	1	1	1	1	1	1	1	1	1	1	1	1	1	1	1	1	1	1	1	1	1	1	1	1	1
1731	STMMW_18711	Yes				yebA	peptidase	1	1	1	1	1	1	1	1	1	1	1	1	1	1	1	1	1	1	1	1	1	1	1	1	1	1	1	1	1	1	1	1	1	1	1	1	1	1	1	1	1	1
1732	STMMW_18721	Yes				znuA	ABC superfamily high affinity Zn transport protein	1	1	1	1	1	1	1	1	1	1	1	1	1	1	1	1	1	1	1	1	1	1	1	1	1	1	1	1	1	1	1	1	1	1	1	1	1	1	1	1	1	1
1733	STMMW_18731	Yes				znuC	zinc ABC transporter ATPase	1	1	1	1	1	1	1	1	1	1	1	1	1	1	1	1	1	1	1	1	1	1	1	1	1	1	1	1	1	1	1	1	1	1	1	1	1	1	1	1	1	1
1734	STMMW_18741	Yes				znuB	high-affinity zinc transporter membrane component	1	1	1	1	1	1	1	1	1	1	1	1	1	1	1	1	1	1	1	1	1	1	1	1	1	1	1	1	1	1	1	1	1	1	1	1	1	1	1	1	1	1
1735	STMMW_18751	Yes				ruvB	Holliday junction DNA helicase RuvB	1	1	1	1	1	1	1	1	1	1	1	1	1	1	1	1	1	1	1	1	1	1	1	1	1	1	1	1	1	1	1	1	1	1	1	1	1	1	1	1	1	1
1736	STMMW_18761	Yes				ruvA	Holliday junction ATP-dependent DNA helicase ruvA	1	1	1	1	1	1	1	1	1	1	1	1	1	1	1	1	1	1	1	1	1	1	1	1	1	1	1	1	1	1	1	1	1	1	1	1	1	1	1	1	1	1
1737	SCH_RS10000	Yes				-	putative cytoplasmic protein	1	1	1	1	1	1	1	1	1	1	1	1	1	1	1	1	1	1	1	1	1	1	1	1	1	1	1	1	1	1	1	1	1	1	1	1	1	1	1	1	1	1
1738	STMMW_18801	Yes				yebB	hypothetical protein	1	1	1	1	1	1	1	1	1	1	1	1	1	1	1	1	1	1	1	1	1	1	1	1	1	1	1	1	1	1	1	1	1	1	1	1	1	1	1	1	1	1
1739	STMMW_18811	Yes				ruvC	crossover junction endodeoxyribonuclease RuvC	1	1	1	1	1	1	1	1	1	1	1	1	1	1	1	1	1	1	1	1	1	1	1	1	1	1	1	1	1	1	1	1	1	1	1	1	1	1	1	1	1	1
1740	STMMW_18821	Yes				yebC	transcriptional regulator	1	1	1	1	1	1	1	1	1	1	1	1	1	1	1	1	1	1	1	1	1	1	1	1	1	1	1	1	1	1	1	1	1	1	1	1	1	1	1	1	1	1
1741	STMMW_18831	Yes				ntpA	Dihydroneopterin triphosphate pyrophosphohydrolase type 2 NudB	1	1	1	1	1	1	1	1	1	1	1	1	1	1	1	1	1	1	1	1	1	1	1	1	1	1	1	1	1	1	1	1	1	1	1	1	1	1	1	1	1	1
1742	STMMW_18841	Yes				aspS	aspartate--tRNA ligase	1	1	1	1	1	1	1	1	1	1	1	1	1	1	1	1	1	1	1	1	1	1	1	1	1	1	1	1	1	1	1	1	1	1	1	1	1	1	1	1	1	1
1743	STMMW_18851	Yes				yecD	putative hydrolase	1	1	1	1	1	1	1	1	1	1	1	1	1	1	1	1	1	1	1	1	1	1	1	1	1	1	1	1	1	1	1	1	1	1	1	1	1	1	1	1	1	1
1744	STMMW_18861	Yes				yecE	hypothetical protein	1	1	1	1	1	1	1	1	1	1	1	1	1	1	1	1	1	1	1	1	1	1	1	1	1	1	1	1	1	1	1	1	1	1	1	1	1	1	1	1	1	1
1745	STMMW_18871	Yes				yecN	inner membrane protein	1	1	1	1	1	1	1	1	1	1	1	1	1	1	1	1	1	1	1	1	1	1	1	1	1	1	1	1	1	1	1	1	1	1	1	1	1	1	1	1	1	1
1746	STMMW_18881	Yes				yecO	tRNA (uridine-5-oxyacetic acid methyl ester)(34) synthase TrmP	1	1	1	1	1	1	1	1	1	1	1	1	1	1	1	1	1	1	1	1	1	1	1	1	1	1	1	1	1	1	1	1	1	1	1	1	1	1	1	1	1	1
1747	STMMW_18891	Yes				yecP	tRNA 5-methoxyuridine(34) synthase CmoB	1	1	1	1	1	1	1	1	1	1	1	1	1	1	1	1	1	1	1	1	1	1	1	1	1	1	1	1	1	1	1	1	1	1	1	1	1	1	1	1	1	1
1748	STMMW_18901	Yes				cutC	Cytoplasmic copper homeostasis protein CutC	1	1	1	1	1	1	1	1	1	1	1	1	1	1	1	1	1	1	1	1	1	1	1	1	1	1	1	1	1	1	1	1	1	1	1	1	1	1	1	1	1	1
1749	STMMW_18911	Yes				yecM	metalloprotein	1	1	1	1	1	1	1	1	1	1	1	1	1	1	1	1	1	1	1	1	1	1	1	1	1	1	1	1	1	1	1	1	1	1	1	1	1	1	1	1	1	1
1750	STMMW_18921	Yes				argS	arginine--tRNA ligase	1	1	1	1	1	1	1	1	1	1	1	1	1	1	1	1	1	1	1	1	1	1	1	1	1	1	1	1	1	1	1	1	1	1	1	1	1	1	1	1	1	1
1751	STMMW_18931	Yes				mrdA	penicillin-binding protein 2	1	1	1	1	1	1	1	1	1	1	1	1	1	1	1	1	1	1	1	1	1	1	1	1	1	1	1	1	1	1	1	1	1	1	1	1	1	1	1	1	1	1
1752	STMMW_18941	Yes				yteR	glycosyl hydrolase family 88	1	1	1	1	1	1	1	1	1	1	1	1	1	1	1	1	1	1	1	1	1	1	1	1	1	1	1	1	1	1	1	1	1	1	1	1	1	1	1	1	1	1
1753	STMMW_18951	Yes				flhE	flagellar biosynthesis protein FlhE	1	1	1	1	1	1	1	1	1	1	1	1	1	1	1	1	1	1	1	1	1	1	1	1	1	1	1	1	1	1	1	1	1	1	1	1	1	1	1	1	1	1
1754	STMMW_18961	Yes				flhAa	flagellar biosynthesis protein FlhA, partial	1	1	1	1	1	1	1	1	1	1	1	1	1	1	1	1	1	1	1	1	1	1	1	1	1	1	1	1	1	1	1	1	1	1	1	1	1	1	1	1	1	1
1755	STMMW_18971	Yes				flhB	flagellar biosynthesis protein FlhB, partial	1	1	1	1	1	1	1	1	1	1	1	1	1	1	1	1	1	1	1	1	1	1	1	1	1	1	1	1	1	1	1	1	1	1	1	1	1	1	1	1	1	1
1756	STMMW_18981	Yes				cheZ	chemotaxis regulator CheZ	1	1	1	1	1	1	1	1	1	1	1	1	1	1	1	1	1	1	1	1	1	1	1	1	1	1	1	1	1	1	1	1	1	1	1	1	1	1	1	1	1	1
1757	STMMW_18991	Yes				cheY	two-component system response regulator	1	1	1	1	1	1	1	1	1	1	1	1	1	1	1	1	1	1	1	1	1	1	1	1	1	1	1	1	1	1	1	1	1	1	1	1	1	1	1	1	1	1
1758	STMMW_19001	Yes				cheB	chemotaxis response regulator protein-glutamate methylesterase	1	1	1	1	1	1	1	1	1	1	1	1	1	1	1	1	1	1	1	1	1	1	1	1	1	1	1	1	1	1	1	1	1	1	1	1	1	1	1	1	1	1
1759	STMMW_19011	Yes				cheR	chemotaxis protein methyltransferase	1	1	1	1	1	1	1	1	1	1	1	1	1	1	1	1	1	1	1	1	1	1	1	1	1	1	1	1	1	1	1	1	1	1	1	1	1	1	1	1	1	1
1760	SAL_AC6338AA_AS_03479	No				mcp_5	methyl-accepting chemotaxis citrate transducer	1	1	1	1	1	1	1	1	1	1	1	1	1	1	1	1	1	1	1	1	1	1	1	1	1	1	1	1	1	1	1	1	1	1	1	1	1	1	1	1	1	1
1761	STMMW_19031	Yes				cheW	chemotaxis protein CheW	1	1	1	1	1	1	1	1	1	1	1	1	1	1	1	1	1	1	1	1	1	1	1	1	1	1	1	1	1	1	1	1	1	1	1	1	1	1	1	1	1	1
1762	STMMW_19041	Yes				cheA	histidine kinase CheA	1	1	1	1	1	1	1	1	1	1	1	1	1	1	1	1	1	1	1	1	1	1	1	1	1	1	1	1	1	1	1	1	1	1	1	1	1	1	1	1	1	1
1763	STMMW_19051	Yes				motB	flagellar motor protein MotB	1	1	1	1	1	1	1	1	1	1	1	1	1	1	1	1	1	1	1	1	1	1	1	1	1	1	1	1	1	1	1	1	1	1	1	1	1	1	1	1	1	1
1764	STMMW_19061	Yes				motA	flagellar motor protein MotA, partial	1	1	1	1	1	1	1	1	1	1	1	1	1	1	1	1	1	1	1	1	1	1	1	1	1	1	1	1	1	1	1	1	1	1	1	1	1	1	1	1	1	1
1765	STMMW_19071	Yes				flhC	regulator of flagellar biosynthesis	1	1	1	1	1	1	1	1	1	1	1	1	1	1	1	1	1	1	1	1	1	1	1	1	1	1	1	1	1	1	1	1	1	1	1	1	1	1	1	1	1	1
1766	STMMW_19081	Yes				flhD	Flagellar transcriptional regulator FlhD_x0001_	1	1	1	1	1	1	1	1	1	1	1	1	1	1	1	1	1	1	1	1	1	1	1	1	1	1	1	1	1	1	1	1	1	1	1	1	1	1	1	1	1	1
1767	STMMW_19101	Yes				yecG	universal stress protein C	1	1	1	1	1	1	1	1	1	1	1	1	1	1	1	1	1	1	1	1	1	1	1	1	1	1	1	1	1	1	1	1	1	1	1	1	1	1	1	1	1	1
1768	STMMW_19111	Yes				otsA	trehalose-6-phosphate synthase	1	1	1	1	1	1	1	1	1	1	1	1	1	1	1	1	1	1	1	1	1	1	1	1	1	1	1	1	1	1	1	1	1	1	1	1	1	1	1	1	1	1
1769	STMMW_19121	Yes				otsB	trehalose-6-phosphate phosphatase	1	1	1	1	1	1	1	1	1	1	1	1	1	1	1	1	1	1	1	1	1	1	1	1	1	1	1	1	1	1	1	1	1	1	1	1	1	1	1	1	1	1
1770	STMMW_19131	Yes				araH	Putative intracellular protease/amidase	1	1	1	1	1	1	1	1	1	1	1	1	1	1	1	1	1	1	1	1	1	1	1	1	1	1	1	1	1	1	1	1	1	1	1	1	1	1	1	1	1	1
1771	STMMW_19141	Yes				ftnB	ferritin	1	1	1	1	1	1	1	1	1	1	1	1	1	1	1	1	1	1	1	1	1	1	1	1	1	1	1	1	1	1	1	1	1	1	1	1	1	1	1	1	1	1
1772	STMMW_19151	Yes				-	uronate ketol-isomerase	1	1	1	1	1	1	1	1	1	1	1	1	1	1	1	1	1	1	1	1	1	1	1	1	1	1	1	1	1	1	1	1	1	1	1	1	1	1	1	1	1	1
1773	STMMW_19161	Yes				-	lipoprotein	1	1	1	1	1	1	1	1	1	1	1	1	1	1	1	1	1	1	1	1	1	1	1	1	1	1	1	1	1	1	1	1	1	1	1	1	1	1	1	1	1	1
1774	SAL_IC0886AA_AS_01173	No	G13	GI07	Tn5:Δftn (lab)	-	transposase	0	0	0	0	0	0	0	0	0	0	0	0	0	0	0	0	0	0	0	0	0	0	0	0	0	0	0	0	0	0	0	0	0	0	0	0	0	0	0	0	0	0
1775	SAL_HC8669AA_AS_00022	No	G13	GI07	Tn5:Δftn (lab)	aph	APH(3') family aminoglycoside O-phosphotransferase	0	0	0	0	0	0	0	0	0	0	0	0	0	0	0	0	0	0	0	0	0	0	0	0	0	0	0	0	0	0	0	0	0	0	0	0	0	0	0	0	0	0
1776	STMMW_19171	Yes				ftn	ferritin	1	1	1	1	1	1	1	1	1	1	1	1	1	1	1	1	1	1	1	1	1	1	1	1	1	1	1	1	1	1	1	1	1	1	1	1	1	1	1	1	1	1
1777	STMMW_19191	Yes				tyrP	aromatic amino acid transporter	1	1	1	1	1	1	1	1	1	1	1	1	1	1	1	1	1	1	1	1	1	1	1	1	1	1	1	1	1	1	1	1	1	1	1	1	1	1	1	1	1	1
1778	STMMW_19201	Yes				yecA	hypothetical protein	1	1	1	1	1	1	1	1	1	1	1	1	1	1	1	1	1	1	1	1	1	1	1	1	1	1	1	1	1	1	1	1	1	1	1	1	1	1	1	1	1	1
1779	STMMW_19211	Yes				-	glucose-6-phosphate dehydrogenase	1	1	1	1	1	1	1	1	1	1	1	1	1	1	1	1	1	1	1	1	1	1	1	1	1	1	1	1	1	1	1	1	1	1	1	1	1	1	1	1	1	1
1780	STM1940	Yes				-	putative cell wall-associated hydrolase	1	1	1	1	1	1	1	1	1	1	1	1	1	1	1	1	1	1	1	1	1	1	1	1	1	1	1	1	1	1	1	1	1	1	1	1	1	1	1	1	1	1
1781	STMMW_19231	Yes				-	Putative inner membrane protein	1	1	1	1	1	1	1	1	1	1	1	1	1	1	1	1	1	1	1	1	1	1	1	1	1	1	1	1	1	1	1	1	1	1	1	1	1	1	1	1	1	1
1782	STMMW_19241	Yes				pgsA	CDP-diacylglycerol--glycerol-3-phosphate 3-phosphatidyltransferase	1	1	1	1	1	1	1	1	1	1	1	1	1	1	1	1	1	1	1	1	1	1	1	1	1	1	1	1	1	1	1	1	1	1	1	1	1	1	1	1	1	1
1783	STMMW_19251	Yes				uvrC	excinuclease ABC subunit C	1	1	1	1	1	1	1	1	1	1	1	1	1	1	1	1	1	1	1	1	1	1	1	1	1	1	1	1	1	1	1	1	1	1	1	1	1	1	1	1	1	1
1784	STMMW_19261	Yes	G14	DEL07	fli cluster	sirA	two-component system response regulator UvrY	1	1	1	1	1	1	1	1	1	1	1	1	1	1	1	1	1	1	1	1	1	1	1	1	1	1	1	1	1	1	1	1	1	1	1	1	1	1	1	1	1	1
1785	STMMW_19291	Yes	G14	DEL07	fli cluster	sdiA	LuxR family transcriptional regulator	1	1	1	1	1	1	1	1	1	1	1	1	1	1	1	1	1	1	1	1	1	1	1	1	1	1	1	1	1	1	1	1	1	1	1	1	1	1	1	1	1	1
1786	SAL_AC6338AA_AS_03509	No	G14	DEL07	fli cluster	glnQ_4	glutamine ABC transporter ATP-binding protein	1	1	1	1	1	1	1	1	1	1	1	1	1	1	1	1	1	1	1	1	1	1	1	1	1	1	1	1	1	1	1	1	1	1	1	1	1	1	1	1	1	1
1787	STMMW_19311	Yes	G14	DEL07	fli cluster	yecS	ABC transporter permease	1	1	1	1	1	1	1	1	1	1	1	1	1	1	1	1	1	1	1	1	1	1	1	1	1	1	1	1	1	1	1	1	1	1	1	1	1	1	1	1	1	1
1788	STMMW_19321	Yes	G14	DEL07	fli cluster	dcyD	D-cysteine desulfhydrase	1	1	1	1	1	1	1	1	1	1	1	1	1	1	1	1	1	1	1	1	1	1	1	1	1	1	1	1	1	1	1	1	1	1	1	1	1	1	1	1	1	1
1789	STMMW_19331	Yes	G14	DEL07	fli cluster	fliY	Cystine ABC transporter	1	1	1	1	1	1	1	1	1	1	1	1	1	1	1	1	1	1	1	1	1	1	1	1	1	1	1	1	1	1	1	1	1	1	1	1	1	1	1	1	1	1
1790	STMMW_19341	Yes	G14	DEL07	fli cluster	fliZ	Flagellar biosynthesis protein FliZ	1	1	1	1	1	1	1	1	1	1	1	1	1	1	1	1	1	1	1	1	1	1	1	1	1	1	1	1	1	1	1	1	1	1	1	1	1	1	1	1	1	1
1791	STMMW_19351	Yes	G14	DEL07	fli cluster	fliA	RNA polymerase sigma factor FliA	1	1	1	1	1	1	1	1	1	1	1	1	1	1	1	1	1	1	1	1	1	1	1	1	1	1	1	1	1	1	1	1	1	1	1	1	1	1	1	1	1	1
1792	STMMW_19371	Yes				fliB	lysine-N-methylase	1	1	1	1	1	1	1	1	1	1	1	1	1	1	1	1	1	1	1	1	1	1	1	1	1	1	1	1	1	1	1	1	1	1	1	1	1	1	1	1	1	1
1793	SAL_HC3772AA_AS_03747	No				fliC_2	phase 1 flagellin	1	1	1	1	1	1	1	1	1	1	1	1	1	1	1	1	1	1	1	1	1	1	1	1	1	1	1	1	1	1	1	1	1	1	1	1	1	1	1	1	1	1
1794	STMMW_19401	Yes				fliD	flagellar filament capping protein FliD	1	1	1	1	1	1	1	1	1	1	1	1	1	1	1	1	1	1	1	1	1	1	1	1	1	1	1	1	1	1	1	1	1	1	1	1	1	1	1	1	1	1
1795	STMMW_19411	Yes				fliS	flagellar protein FliS	1	1	1	1	1	1	1	1	1	1	1	1	1	1	1	1	1	1	1	1	1	1	1	1	1	1	1	1	1	1	1	1	1	1	1	1	1	1	1	1	1	1
1796	STMMW_19421	Yes				fliT	flagellar biosynthesis protein FliT, partial	1	1	1	1	1	1	1	1	1	1	1	1	1	1	1	1	1	1	1	1	1	1	1	1	1	1	1	1	1	1	1	1	1	1	1	1	1	1	1	1	1	1
1797	STMMW_19431	Yes				amyA	alpha-amylase	1	1	1	1	1	1	1	1	1	1	1	1	1	1	1	1	1	1	1	1	1	1	1	1	1	1	1	1	1	1	1	1	1	1	1	1	1	1	1	1	1	1
1798	STMMW_19441	Yes				yedD	Putative lipoprotein	1	1	1	1	1	1	1	1	1	1	1	1	1	1	1	1	1	1	1	1	1	1	1	1	1	1	1	1	1	1	1	1	1	1	1	1	1	1	1	1	1	1
1799	STMMW_19451	Yes				yedE	paral putative membrane component of transport system	1	1	1	1	1	1	1	1	1	1	1	1	1	1	1	1	1	1	1	1	1	1	1	1	1	1	1	1	1	1	1	1	1	1	1	1	1	1	1	1	1	1
1800	STMMW_19481	Yes				fliE	flagellar hook-basal body complex protein FliE	1	1	1	1	1	1	1	1	1	1	1	1	1	1	1	1	1	1	1	1	1	1	1	1	1	1	1	1	1	1	1	1	1	1	1	1	1	1	1	1	1	1
1801	STMMW_19491	Yes				fliF	flagellar M-ring protein FliF	1	1	1	1	1	1	1	1	1	1	1	1	1	1	1	1	1	1	1	1	1	1	1	1	1	1	1	1	1	1	1	1	1	1	1	1	1	1	1	1	1	1
1802	STMMW_19501	Yes				fliG	flagellar motor switch protein FliG	1	1	1	1	1	1	1	1	1	1	1	1	1	1	1	1	1	1	1	1	1	1	1	1	1	1	1	1	1	1	1	1	1	1	1	1	1	1	1	1	1	1
1803	STMMW_19511	Yes				fliH	flagellar assembly protein FliH	1	1	1	1	1	1	1	1	1	1	1	1	1	1	1	1	1	1	1	1	1	1	1	1	1	1	1	1	1	1	1	1	1	1	1	1	1	1	1	1	1	1
1804	STMMW_19521	Yes				fliI	Flagellum-specific ATP synthase FliI	1	1	1	1	1	1	1	1	1	1	1	1	1	1	1	1	1	1	1	1	1	1	1	1	1	1	1	1	1	1	1	1	1	1	1	1	1	1	1	1	1	1
1805	STMMW_19531	Yes				fliJ	flagellar biosynthesis chaperone FliJ	1	1	1	1	1	1	1	1	1	1	1	1	1	1	1	1	1	1	1	1	1	1	1	1	1	1	1	1	1	1	1	1	1	1	1	1	1	1	1	1	1	1
1806	STMMW_19541	Yes				fliK	flagellar hook-length control protein	1	1	1	1	1	1	1	1	1	1	1	1	1	1	1	1	1	1	1	1	1	1	1	1	1	1	1	1	1	1	1	1	1	1	1	1	1	1	1	1	1	1
1807	STMMW_19551	Yes				fliL	flagellar biosynthesis	1	1	1	1	1	1	1	1	1	1	1	1	1	1	1	1	1	1	1	1	1	1	1	1	1	1	1	1	1	1	1	1	1	1	1	1	1	1	1	1	1	1
1808	STMMW_19561	Yes				fliM	flagellar motor switch protein FliM	1	1	1	1	1	1	1	1	1	1	1	1	1	1	1	1	1	1	1	1	1	1	1	1	1	1	1	1	1	1	1	1	1	1	1	1	1	1	1	1	1	1
1809	STMMW_19571	Yes				fliN	flagellar motor switch protein FliN	1	1	1	1	1	1	1	1	1	1	1	1	1	1	1	1	1	1	1	1	1	1	1	1	1	1	1	1	1	1	1	1	1	1	1	1	1	1	1	1	1	1
1810	STMMW_19581	Yes				fliO	flagellar biosynthesis	1	1	1	1	1	1	1	1	1	1	1	1	1	1	1	1	1	1	1	1	1	1	1	1	1	1	1	1	1	1	1	1	1	1	1	1	1	1	1	1	1	1
1811	STMMW_19591	Yes				fliP	flagellar biosynthesis protein FliP, partial	1	1	1	1	1	1	1	1	1	1	1	1	1	1	1	1	1	1	1	1	1	1	1	1	1	1	1	1	1	1	1	1	1	1	1	1	1	1	1	1	1	1
1812	STMMW_19611	Yes				fliR	fliR	1	1	1	1	1	1	1	1	1	1	1	1	1	1	1	1	1	1	1	1	1	1	1	1	1	1	1	1	1	1	1	1	1	1	1	1	1	1	1	1	1	1
1813	STMMW_19621	Yes				rcsA	helix-turn-helix transcriptional regulator	1	1	1	1	1	1	1	1	1	1	1	1	1	1	1	1	1	1	1	1	1	1	1	1	1	1	1	1	1	1	1	1	1	1	1	1	1	1	1	1	1	1
1814	STMMW_19651	Yes				mngB	Putative mannosyl-3-phosphoglycerate phosphatase	1	1	1	1	1	1	1	1	1	1	1	1	1	1	1	1	1	1	1	1	1	1	1	1	1	1	1	1	1	1	1	1	1	1	1	1	1	1	1	1	1	1
1815	STMMW_19661	Yes				gcpA	diguanylate cyclase	1	1	1	1	1	1	1	1	1	1	1	1	1	1	1	1	1	1	1	1	1	1	1	1	1	1	1	1	1	1	1	1	1	1	1	1	1	1	1	1	1	1
1816	STMMW_19681	Yes				yedI	membrane protein	1	1	1	1	1	1	1	1	1	1	1	1	1	1	1	1	1	1	1	1	1	1	1	1	1	1	1	1	1	1	1	1	1	1	1	1	1	1	1	1	1	1
1817	STMMW_19691	Yes				yedA	inner membrane transporter yedA	1	1	1	1	1	1	1	1	1	1	1	1	1	1	1	1	1	1	1	1	1	1	1	1	1	1	1	1	1	1	1	1	1	1	1	1	1	1	1	1	1	1
1818	STMMW_19701	Yes				vsr	very short patch repair endonuclease	1	1	1	1	1	1	1	1	1	1	1	1	1	1	1	1	1	1	1	1	1	1	1	1	1	1	1	1	1	1	1	1	1	1	1	1	1	1	1	1	1	1
1819	STMMW_19711	Yes				dcm	DNA cytosine methyltransferase	1	1	1	1	1	1	1	1	1	1	1	1	1	1	1	1	1	1	1	1	1	1	1	1	1	1	1	1	1	1	1	1	1	1	1	1	1	1	1	1	1	1
1820	STMMW_19721	Yes				yedJ	phosphohydrolase	1	1	1	1	1	1	1	1	1	1	1	1	1	1	1	1	1	1	1	1	1	1	1	1	1	1	1	1	1	1	1	1	1	1	1	1	1	1	1	1	1	1
1821	NCTC6385_01915	Yes				phoE	porin OmpC	1	1	1	1	1	1	1	1	1	1	1	1	1	1	1	1	1	1	1	1	1	1	1	1	1	1	1	1	1	1	1	1	1	1	1	1	1	1	1	1	1	1
1822	STMMW_19761	Yes				umuC	DNA polymerase V subunit UmuC	1	1	1	1	1	1	1	1	1	1	1	1	1	1	1	1	1	1	1	1	1	1	1	1	1	1	1	1	1	1	1	1	1	1	1	1	1	1	1	1	1	1
1823	STMMW_19781	Yes				umuD	DNA polymerase V subunit UmuD	1	1	1	1	1	1	1	1	1	1	1	1	1	1	1	1	1	1	1	1	1	1	1	1	1	1	1	1	1	1	1	1	1	1	1	1	1	1	1	1	1	1
1824	SAL_HC3822AA_AS_03464	No				-	non-LEE encoded effector protein NleB	1	1	1	1	1	1	1	1	1	1	1	1	1	1	1	1	1	1	1	1	1	1	1	1	1	1	1	1	1	1	1	1	1	1	1	1	1	1	1	1	1	1
1825	STMMW_31821	Yes				-	Phage tail fibers	1	1	1	1	1	1	1	1	1	1	1	1	1	1	1	1	1	1	1	1	1	1	1	1	1	1	1	1	1	1	1	1	1	1	1	1	1	1	1	1	1	1
1826	STMMW_19841	Yes				-	putative phage tail fibre protein	1	1	1	1	1	1	1	1	1	1	1	1	1	1	1	1	1	1	1	1	1	1	1	1	1	1	1	1	1	1	1	1	1	1	1	1	1	1	1	1	1	1
1827	STMMW_19851	Yes				-	phage tail protein	1	1	1	1	1	1	1	1	1	1	1	1	1	1	1	1	1	1	1	1	1	1	1	1	1	1	1	1	1	1	1	1	1	1	1	1	1	1	1	1	1	1
1828	STMMW_19861	Yes				-	phage baseplate protein, partial	1	1	1	1	1	1	1	1	1	1	1	1	1	1	1	1	1	1	1	1	1	1	1	1	1	1	1	1	1	1	1	1	1	1	1	1	1	1	1	1	1	1
1829	STMMW_19871	Yes				-	phage baseplate protein, partial	1	1	1	1	1	1	1	1	1	1	1	1	1	1	1	1	1	1	1	1	1	1	1	1	1	1	1	1	1	1	1	1	1	1	1	1	1	1	1	1	1	1
1830	STMMW_19881	Yes				-	phage GP46 family protein	1	1	1	1	1	1	1	1	1	1	1	1	1	1	1	1	1	1	1	1	1	1	1	1	1	1	1	1	1	1	1	1	1	1	1	1	1	1	1	1	1	1
1831	STMMW_19891	Yes				-	baseplate assembly protein	1	1	1	1	1	1	1	1	1	1	1	1	1	1	1	1	1	1	1	1	1	1	1	1	1	1	1	1	1	1	1	1	1	1	1	1	1	1	1	1	1	1
1832	STMMW_19901	Yes				-	phage tail protein	1	1	1	1	1	1	1	1	1	1	1	1	1	1	1	1	1	1	1	1	1	1	1	1	1	1	1	1	1	1	1	1	1	1	1	1	1	1	1	1	1	1
1833	STMMW_19911	Yes				-	DNA circularization protein	1	1	1	1	1	1	1	1	1	1	1	1	1	1	1	1	1	1	1	1	1	1	1	1	1	1	1	1	1	1	1	1	1	1	1	1	1	1	1	1	1	1
1834	STMMW_19921	Yes				-	transglycosylase	1	1	1	1	1	1	1	1	1	1	1	1	1	1	1	1	1	1	1	1	1	1	1	1	1	1	1	1	1	1	1	1	1	1	1	1	1	1	1	1	1	1
1835	STMMW_19932	Yes				-	Sb15	1	1	1	1	1	1	1	1	1	1	1	1	1	1	1	1	1	1	1	1	1	1	1	1	1	1	1	1	1	1	1	1	1	1	1	1	1	1	1	1	1	1
1836	STMMW_19941	Yes				-	phage tail protein	1	1	1	1	1	1	1	1	1	1	1	1	1	1	1	1	1	1	1	1	1	1	1	1	1	1	1	1	1	1	1	1	1	1	1	1	1	1	1	1	1	1
1837	STMMW_19951	Yes				-	phage tail length tape measure protein	1	1	1	1	1	1	1	1	1	1	1	1	1	1	1	1	1	1	1	1	1	1	1	1	1	1	1	1	1	1	1	1	1	1	1	1	1	1	1	1	1	1
1838	STMMW_19961	Yes				-	phage protein	1	1	1	1	1	1	1	1	1	1	1	1	1	1	1	1	1	1	1	1	1	1	1	1	1	1	1	1	1	1	1	1	1	1	1	1	1	1	1	1	1	1
1839	STMMW_19971	Yes				-	predicted bacteriophage protein	1	1	1	1	1	1	1	1	1	1	1	1	1	1	1	1	1	1	1	1	1	1	1	1	1	1	1	1	1	1	1	1	1	1	1	1	1	1	1	1	1	1
1840	STMMW_19981	Yes				-	phage head-tail joining family protein	1	1	1	1	1	1	1	1	1	1	1	1	1	1	1	1	1	1	1	1	1	1	1	1	1	1	1	1	1	1	1	1	1	1	1	1	1	1	1	1	1	1
1841	STMMW_19991	Yes				-	phage gp6-like head-tail connector family protein	1	1	1	1	1	1	1	1	1	1	1	1	1	1	1	1	1	1	1	1	1	1	1	1	1	1	1	1	1	1	1	1	1	1	1	1	1	1	1	1	1	1
1842	STMMW_20001	Yes				-	phage capsid protein	1	1	1	1	1	1	1	1	1	1	1	1	1	1	1	1	1	1	1	1	1	1	1	1	1	1	1	1	1	1	1	1	1	1	1	1	1	1	1	1	1	1
1843	STMMW_20011	Yes				-	primosome assembly protein PriA	1	1	1	1	1	1	1	1	1	1	1	1	1	1	1	1	1	1	1	1	1	1	1	1	1	1	1	1	1	1	1	1	1	1	1	1	1	1	1	1	1	1
1844	STMMW_20021	Yes				-	phage portal protein	1	1	1	1	1	1	1	1	1	1	1	1	1	1	1	1	1	1	1	1	1	1	1	1	1	1	1	1	1	1	1	1	1	1	1	1	1	1	1	1	1	1
1845	STMMW_20031	Yes				-	phage terminase	1	1	1	1	1	1	1	1	1	1	1	1	1	1	1	1	1	1	1	1	1	1	1	1	1	1	1	1	1	1	1	1	1	1	1	1	1	1	1	1	1	1
1846	STMMW_20041	Yes				-	phage terminase (small subunit)	1	1	1	1	1	1	1	1	1	1	1	1	1	1	1	1	1	1	1	1	1	1	1	1	1	1	1	1	1	1	1	1	1	1	1	1	1	1	1	1	1	1
1847	STMMW_20051	Yes				mcrA	HNH endonuclease	1	1	1	1	1	1	1	1	1	1	1	1	1	1	1	1	1	1	1	1	1	1	1	1	1	1	1	1	1	1	1	1	1	1	1	1	1	1	1	1	1	1
1848	STMMW_20061	Yes				-	phage protein	1	1	1	1	1	1	1	1	1	1	1	1	1	1	1	1	1	1	1	1	1	1	1	1	1	1	1	1	1	1	1	1	1	1	1	1	1	1	1	1	1	1
1849	STMMW_20071	Yes				-	kilA/APSES-type HTH DNA-binding protein	1	1	1	1	1	1	1	1	1	1	1	1	1	1	1	1	1	1	1	1	1	1	1	1	1	1	1	1	1	1	1	1	1	1	1	1	1	1	1	1	1	1
1850	SAL_AC6338AA_AS_01604	No				rzpD_1	putative bacteriophage lysozyme	1	1	1	1	1	1	1	1	1	1	1	1	1	1	1	1	1	1	1	1	1	1	1	1	1	1	1	1	1	1	1	1	1	1	1	1	1	1	1	1	1	1
1851	STMMW_20101	Yes				-	phage encoded lysozyme	1	1	1	1	1	1	1	1	1	1	1	1	1	1	1	1	1	1	1	1	1	1	1	1	1	1	1	1	1	1	1	1	1	1	1	1	1	1	1	1	1	1
1852	STMMW_20111	Yes				-	holin	1	1	1	1	1	1	1	1	1	1	1	1	1	1	1	1	1	1	1	1	1	1	1	1	1	1	1	1	1	1	1	1	1	1	1	1	1	1	1	1	1	1
1853	STMMW_20131	Yes				-	sb50	1	1	1	1	1	1	1	1	1	1	1	1	1	1	1	1	1	1	1	1	1	1	1	1	1	1	1	1	1	1	1	1	1	1	1	1	1	1	1	1	1	1
1854	STMMW_20141	Yes				-	Sb49	1	1	1	1	1	1	1	1	1	1	1	1	1	1	1	1	1	1	1	1	1	1	1	1	1	1	1	1	1	1	1	1	1	1	1	1	1	1	1	1	1	1
1855	STMMW_22701	Yes				-	putative cytoplasmic protein	1	1	1	1	1	1	1	1	1	1	1	1	1	1	1	1	1	1	1	1	1	1	1	1	1	1	1	1	1	1	1	1	1	1	1	1	1	1	1	1	1	1
1856	STMMW_20171	Yes				-	predicted bacteriophage protein	1	1	1	1	1	1	1	1	1	1	1	1	1	1	1	1	1	1	1	1	1	1	1	1	1	1	1	1	1	1	1	1	1	1	1	1	1	1	1	1	1	1
1857	STMMW_20181	Yes				rusA	crossover junction endodeoxyribonuclease	1	1	1	1	1	1	1	1	1	1	1	1	1	1	1	1	1	1	1	1	1	1	1	1	1	1	1	1	1	1	1	1	1	1	1	1	1	1	1	1	1	1
1858	STMMW_20191	Yes				-	DNA methyl transferase	1	1	1	1	1	1	1	1	1	1	1	1	1	1	1	1	1	1	1	1	1	1	1	1	1	1	1	1	1	1	1	1	1	1	1	1	1	1	1	1	1	1
1859	STMMW_20201	Yes				-	putative transcriptional activator	1	1	1	1	1	1	1	1	1	1	1	1	1	1	1	1	1	1	1	1	1	1	1	1	1	1	1	1	1	1	1	1	1	1	1	1	1	1	1	1	1	1
1860	STMMW_20211	Yes				-	DNA-binding protein, partial	1	1	1	1	1	1	1	1	1	1	1	1	1	1	1	1	1	1	1	1	1	1	1	1	1	1	1	1	1	1	1	1	1	1	1	1	1	1	1	1	1	1
1861	STMMW_20221	Yes				-	peptidase	1	1	1	1	1	1	1	1	1	1	1	1	1	1	1	1	1	1	1	1	1	1	1	1	1	1	1	1	1	1	1	1	1	1	1	1	1	1	1	1	1	1
1862	STMMW_20231	Yes				-	predicted bacteriophage protein	1	1	1	1	1	1	1	1	1	1	1	1	1	1	1	1	1	1	1	1	1	1	1	1	1	1	1	1	1	1	1	1	1	1	1	1	1	1	1	1	1	1
1863	STMMW_20241	Yes				-	transcriptional regulator	1	1	1	1	1	1	1	1	1	1	1	1	1	1	1	1	1	1	1	1	1	1	1	1	1	1	1	1	1	1	1	1	1	1	1	1	1	1	1	1	1	1
1864	STMMW_20251	Yes				-	predicted bacteriophage protein	1	1	1	1	1	1	1	1	1	1	1	1	1	1	1	1	1	1	1	1	1	1	1	1	1	1	1	1	1	1	1	1	1	1	1	1	1	1	1	1	1	1
1865	STMMW_20261	Yes				-	bacteriophage protein	1	1	1	1	1	1	1	1	1	1	1	1	1	1	1	1	1	1	1	1	1	1	1	1	1	1	1	1	1	1	1	1	1	1	1	1	1	1	1	1	1	1
1866	STMMW_20271	Yes				-	QacE family quaternary ammonium compound efflux SMR transporter	1	1	1	1	1	1	1	1	1	1	1	1	1	1	1	1	1	1	1	1	1	1	1	1	1	1	1	1	1	1	1	1	1	1	1	1	1	1	1	1	1	1
1867	STMMW_20291	Yes				-	phage protein, partial	1	1	1	1	1	1	1	1	1	1	1	1	1	1	1	1	1	1	1	1	1	1	1	1	1	1	1	1	1	1	1	1	1	1	1	1	1	1	1	1	1	1
1868	STMMW_20301	Yes				-	predicted phage protein	1	1	1	1	1	1	1	1	1	1	1	1	1	1	1	1	1	1	1	1	1	1	1	1	1	1	1	1	1	1	1	1	1	1	1	1	1	1	1	1	1	1
1869	STMMW_20311	Yes				-	valyl-tRNA synthetase	1	1	1	1	1	1	1	1	1	1	1	1	1	1	1	1	1	1	1	1	1	1	1	1	1	1	1	1	1	1	1	1	1	1	1	1	1	1	1	1	1	1
1870	STMMW_20321	Yes				-	exonuclease	1	1	1	1	1	1	1	1	1	1	1	1	1	1	1	1	1	1	1	1	1	1	1	1	1	1	1	1	1	1	1	1	1	1	1	1	1	1	1	1	1	1
1871	STMMW_20341	Yes				-	integrase	1	1	1	1	1	1	1	1	1	1	1	1	1	1	1	1	1	1	1	1	1	1	1	1	1	1	1	1	1	1	1	1	1	1	1	1	1	1	1	1	1	1
1872	STMMW_20351	Yes				yeeI	DgsA anti-repressor MtfA	1	1	1	1	1	1	1	1	1	1	1	1	1	1	1	1	1	1	1	1	1	1	1	1	1	1	1	1	1	1	1	1	1	1	1	1	1	1	1	1	1	1
1873	STMMW_20361	Yes				-	peptidase	1	1	1	1	1	1	1	1	1	1	1	1	1	1	1	1	1	1	1	1	1	1	1	1	1	1	1	1	1	1	1	1	1	1	1	1	1	1	1	1	1	1
1874	STMMW_20371	Yes				-	putative branched chain amino acid transport protein, partial	1	1	1	1	1	1	1	1	1	1	1	1	1	1	1	1	1	1	1	1	1	1	1	1	1	1	1	1	1	1	1	1	1	1	1	1	1	1	1	1	1	1
1875	STMMW_20381	Yes				-	tetratricopeptide repeat protein, partial	1	1	1	1	1	1	1	1	1	1	1	1	1	1	1	1	1	1	1	1	1	1	1	1	1	1	1	1	1	1	1	1	1	1	1	1	1	1	1	1	1	1
1876	STMMW_20391	Yes				-	Putative periplasmic protein	1	1	1	1	1	1	1	1	1	1	1	1	1	1	1	1	1	1	1	1	1	1	1	1	1	1	1	1	1	1	1	1	1	1	1	1	1	1	1	1	1	1
1877	STMMW_20411	Yes				amn	AMP nucleosidase	1	1	1	1	1	1	1	1	1	1	1	1	1	1	1	1	1	1	1	1	1	1	1	1	1	1	1	1	1	1	1	1	1	1	1	1	1	1	1	1	1	1
1878	STMMW_20431	Yes				-	acyl carrier protein	1	1	1	1	1	1	1	1	1	1	1	1	1	1	1	1	1	1	1	1	1	1	1	1	1	1	1	1	1	1	1	1	1	1	1	1	1	1	1	1	1	1
1879	STMMW_20451	Yes				yeeO	MATE family multidrug exporter	1	1	1	1	1	1	1	1	1	1	1	1	1	1	1	1	1	1	1	1	1	1	1	1	1	1	1	1	1	1	1	1	1	1	1	1	1	1	1	1	1	1
1880	STMMW_20461	Yes				erfK	L2CD-transpeptidase ErfK	1	1	1	1	1	1	1	1	1	1	1	1	1	1	1	1	1	1	1	1	1	1	1	1	1	1	1	1	1	1	1	1	1	1	1	1	1	1	1	1	1	1
1881	STMMW_20471	Yes				cobT	nicotinate-nucleotide--dimethylbenzimidazole phosphoribosyltransferase	1	1	1	1	1	1	1	1	1	1	1	1	1	1	1	1	1	1	1	1	1	1	1	1	1	1	1	1	1	1	1	1	1	1	1	1	1	1	1	1	1	1
1882	STMMW_20481	Yes				cobS	adenosylcobinamide-GDP ribazoletransferase	1	1	1	1	1	1	1	1	1	1	1	1	1	1	1	1	1	1	1	1	1	1	1	1	1	1	1	1	1	1	1	1	1	1	1	1	1	1	1	1	1	1
1883	STMMW_20491	Yes				cobU	adenosylcobinamide kinase/adenosylcobinamide phosphate guanyltransferase	1	1	1	1	1	1	1	1	1	1	1	1	1	1	1	1	1	1	1	1	1	1	1	1	1	1	1	1	1	1	1	1	1	1	1	1	1	1	1	1	1	1
1884	STMMW_20501	Yes				cbiP	cobyric acid synthase CobQ	1	1	1	1	1	1	1	1	1	1	1	1	1	1	1	1	1	1	1	1	1	1	1	1	1	1	1	1	1	1	1	1	1	1	1	1	1	1	1	1	1	1
1885	STMMW_20511	Yes				cbiO	cobalt transporter ATP-binding subunit	1	1	1	1	1	1	1	1	1	1	1	1	1	1	1	1	1	1	1	1	1	1	1	1	1	1	1	1	1	1	1	1	1	1	1	1	1	1	1	1	1	1
1886	STMMW_20521	Yes				cbiQ	Transmembrane component CbiQ of energizing module of cobalt ECF transporter	1	1	1	1	1	1	1	1	1	1	1	1	1	1	1	1	1	1	1	1	1	1	1	1	1	1	1	1	1	1	1	1	1	1	1	1	1	1	1	1	1	1
1887	STMMW_20541	Yes				cbiM	cobalt transporter CbiM	1	1	1	1	1	1	1	1	1	1	1	1	1	1	1	1	1	1	1	1	1	1	1	1	1	1	1	1	1	1	1	1	1	1	1	1	1	1	1	1	1	1
1888	STMMW_20551	Yes				cbiL	S-adenosyl-methionine: precorrin-2 methyltransferase	1	1	1	1	1	1	1	1	1	1	1	1	1	1	1	1	1	1	1	1	1	1	1	1	1	1	1	1	1	1	1	1	1	1	1	1	1	1	1	1	1	1
1889	STMMW_20561	Yes				cbiK	Sirohydrochlorin cobaltochelatase CbiK	1	1	1	1	1	1	1	1	1	1	1	1	1	1	1	1	1	1	1	1	1	1	1	1	1	1	1	1	1	1	1	1	1	1	1	1	1	1	1	1	1	1
1890	STMMW_20571	Yes				cbiJ	cobalt-precorrin-6A/precorrin-6x reductase	1	1	1	1	1	1	1	1	1	1	1	1	1	1	1	1	1	1	1	1	1	1	1	1	1	1	1	1	1	1	1	1	1	1	1	1	1	1	1	1	1	1
1891	STMMW_20581	Yes				cbiH	cobalt-factor III C(17)-methyltransferase	1	1	1	1	1	1	1	1	1	1	1	1	1	1	1	1	1	1	1	1	1	1	1	1	1	1	1	1	1	1	1	1	1	1	1	1	1	1	1	1	1	1
1892	STMMW_20591	Yes				cbiG	cobalt-precorrin 5A hydrolase	1	1	1	1	1	1	1	1	1	1	1	1	1	1	1	1	1	1	1	1	1	1	1	1	1	1	1	1	1	1	1	1	1	1	1	1	1	1	1	1	1	1
1893	STMMW_20601	Yes				cbiF	cobalt-precorrin-4 C(11)-methyltransferase	1	1	1	1	1	1	1	1	1	1	1	1	1	1	1	1	1	1	1	1	1	1	1	1	1	1	1	1	1	1	1	1	1	1	1	1	1	1	1	1	1	1
1894	STMMW_20611	Yes				cbiT	cobalt-precorrin-6B (C(15))-methyltransferase (decarboxylating)	1	1	1	1	1	1	1	1	1	1	1	1	1	1	1	1	1	1	1	1	1	1	1	1	1	1	1	1	1	1	1	1	1	1	1	1	1	1	1	1	1	1
1895	STMMW_20621	Yes				cbiE	precorrin-6y C5,15-methyltransferase (decarboxylating), CbiE subunit	1	1	1	1	1	1	1	1	1	1	1	1	1	1	1	1	1	1	1	1	1	1	1	1	1	1	1	1	1	1	1	1	1	1	1	1	1	1	1	1	1	1
1896	STMMW_20631	Yes				cbiD	cobalt-precorrin-5B (C(1))-methyltransferase	1	1	1	1	1	1	1	1	1	1	1	1	1	1	1	1	1	1	1	1	1	1	1	1	1	1	1	1	1	1	1	1	1	1	1	1	1	1	1	1	1	1
1897	STMMW_20641	Yes				cbiC	cobalt-precorrin-8 methylmutase	1	1	1	1	1	1	1	1	1	1	1	1	1	1	1	1	1	1	1	1	1	1	1	1	1	1	1	1	1	1	1	1	1	1	1	1	1	1	1	1	1	1
1898	STMMW_20651	Yes				cbiB	adenosylcobinamide-phosphate synthase	1	1	1	1	1	1	1	1	1	1	1	1	1	1	1	1	1	1	1	1	1	1	1	1	1	1	1	1	1	1	1	1	1	1	1	1	1	1	1	1	1	1
1899	STMMW_20661	Yes				cbiA	cobyrinic acid a,c-diamide synthase	1	1	1	1	1	1	1	1	1	1	1	1	1	1	1	1	1	1	1	1	1	1	1	1	1	1	1	1	1	1	1	1	1	1	1	1	1	1	1	1	1	1
1900	STMMW_20671	Yes				pocR	Propanediol utilization transcriptional activator	1	1	1	1	1	1	1	1	1	1	1	1	1	1	1	1	1	1	1	1	1	1	1	1	1	1	1	1	1	1	1	1	1	1	1	1	1	1	1	1	1	1
1901	STMMW_20681	Yes				pduF	propanediol utilization: propanediol diffusion facilitator	1	1	1	1	1	1	1	1	1	1	1	1	1	1	1	1	1	1	1	1	1	1	1	1	1	1	1	1	1	1	1	1	1	1	1	1	1	1	1	1	1	1
1902	STMMW_20701	Yes				pduB	microcompartment protein PduB	1	1	1	1	1	1	1	1	1	1	1	1	1	1	1	1	1	1	1	1	1	1	1	1	1	1	1	1	1	1	1	1	1	1	1	1	1	1	1	1	1	1
1903	STMMW_20711	Yes				dhaB	propanediol dehydratase large subunit	1	1	1	1	1	1	1	1	1	1	1	1	1	1	1	1	1	1	1	1	1	1	1	1	1	1	1	1	1	1	1	1	1	1	1	1	1	1	1	1	1	1
1904	STMMW_20721	Yes				pduD	propanediol dehydratase medium subunit	1	1	1	1	1	1	1	1	1	1	1	1	1	1	1	1	1	1	1	1	1	1	1	1	1	1	1	1	1	1	1	1	1	1	1	1	1	1	1	1	1	1
1905	STMMW_20731	Yes				pduE	propanediol dehydratase small subunit	1	1	1	1	1	1	1	1	1	1	1	1	1	1	1	1	1	1	1	1	1	1	1	1	1	1	1	1	1	1	1	1	1	1	1	1	1	1	1	1	1	1
1906	STMMW_20741	Yes				pduG	diol dehydratase reactivase subunit alpha	1	1	1	1	1	1	1	1	1	1	1	1	1	1	1	1	1	1	1	1	1	1	1	1	1	1	1	1	1	1	1	1	1	1	1	1	1	1	1	1	1	1
1907	STMMW_20751	Yes				pduH	propanediol dehydratase	1	1	1	1	1	1	1	1	1	1	1	1	1	1	1	1	1	1	1	1	1	1	1	1	1	1	1	1	1	1	1	1	1	1	1	1	1	1	1	1	1	1
1908	STMMW_20761	Yes				pduK	Propanediol utilization: polyhedral bodies	1	1	1	1	1	1	1	1	1	1	1	1	1	1	1	1	1	1	1	1	1	1	1	1	1	1	1	1	1	1	1	1	1	1	1	1	1	1	1	1	1	1
1909	STMMW_20771	Yes				pduL	propanediol utilization phosphotransacylase	1	1	1	1	1	1	1	1	1	1	1	1	1	1	1	1	1	1	1	1	1	1	1	1	1	1	1	1	1	1	1	1	1	1	1	1	1	1	1	1	1	1
1910	STMMW_20781	Yes				pduM	microcompartment protein PduM	1	1	1	1	1	1	1	1	1	1	1	1	1	1	1	1	1	1	1	1	1	1	1	1	1	1	1	1	1	1	1	1	1	1	1	1	1	1	1	1	1	1
1911	STMMW_20801	Yes				pduO	ATP--cobalamin adenosyltransferase	1	1	1	1	1	1	1	1	1	1	1	1	1	1	1	1	1	1	1	1	1	1	1	1	1	1	1	1	1	1	1	1	1	1	1	1	1	1	1	1	1	1
1912	STMMW_20811	Yes				pduP	putative CoA-dependent proprionaldehyde dehydrogenase	1	1	1	1	1	1	1	1	1	1	1	1	1	1	1	1	1	1	1	1	1	1	1	1	1	1	1	1	1	1	1	1	1	1	1	1	1	1	1	1	1	1
1913	STMMW_20821	Yes				pduQ	propanediol utilization propanol dehydrogenase pduQ	1	1	1	1	1	1	1	1	1	1	1	1	1	1	1	1	1	1	1	1	1	1	1	1	1	1	1	1	1	1	1	1	1	1	1	1	1	1	1	1	1	1
1914	STMMW_20831	Yes				pduS	NADH dehydrogenase	1	1	1	1	1	1	1	1	1	1	1	1	1	1	1	1	1	1	1	1	1	1	1	1	1	1	1	1	1	1	1	1	1	1	1	1	1	1	1	1	1	1
1915	STMMW_20841	Yes				pduT	propanediol utilization: polyhedral bodies pduT	1	1	1	1	1	1	1	1	1	1	1	1	1	1	1	1	1	1	1	1	1	1	1	1	1	1	1	1	1	1	1	1	1	1	1	1	1	1	1	1	1	1
1916	STMMW_20861	Yes				pduV	putative propanediol utilization protein PduV	1	1	1	1	1	1	1	1	1	1	1	1	1	1	1	1	1	1	1	1	1	1	1	1	1	1	1	1	1	1	1	1	1	1	1	1	1	1	1	1	1	1
1917	STMMW_20871	Yes				pduW	propionate kinase	1	1	1	1	1	1	1	1	1	1	1	1	1	1	1	1	1	1	1	1	1	1	1	1	1	1	1	1	1	1	1	1	1	1	1	1	1	1	1	1	1	1
1918	STMMW_20881	Yes				pduX	GHMP kinase	1	1	1	1	1	1	1	1	1	1	1	1	1	1	1	1	1	1	1	1	1	1	1	1	1	1	1	1	1	1	1	1	1	1	1	1	1	1	1	1	1	1
1919	STMMW_20891	Yes				yeeX	protein YeeX	1	1	1	1	1	1	1	1	1	1	1	1	1	1	1	1	1	1	1	1	1	1	1	1	1	1	1	1	1	1	1	1	1	1	1	1	1	1	1	1	1	1
1920	STMMW_20901	Yes				yeeA	inner membrane protein YeeA, partial	1	1	1	1	1	1	1	1	1	1	1	1	1	1	1	1	1	1	1	1	1	1	1	1	1	1	1	1	1	1	1	1	1	1	1	1	1	1	1	1	1	1
1921	STMMW_20911	Yes				gyrI	DNA gyrase inhibitor	1	1	1	1	1	1	1	1	1	1	1	1	1	1	1	1	1	1	1	1	1	1	1	1	1	1	1	1	1	1	1	1	1	1	1	1	1	1	1	1	1	1
1922	STMMW_20921	Yes				dacD	D-alanyl-D-alanine carboxypeptidase	1	1	1	1	1	1	1	1	1	1	1	1	1	1	1	1	1	1	1	1	1	1	1	1	1	1	1	1	1	1	1	1	1	1	1	1	1	1	1	1	1	1
1923	STMMW_20931	Yes				phsC	thiosulfate reductase cytochrome B subunit	1	1	1	1	1	1	1	1	1	1	1	1	1	1	1	1	1	1	1	1	1	1	1	1	1	1	1	1	1	1	1	1	1	1	1	1	1	1	1	1	1	1
1924	STMMW_20941	Yes				phsB	thiosulfate reductase electron transporter PhsB	1	1	1	1	1	1	1	1	1	1	1	1	1	1	1	1	1	1	1	1	1	1	1	1	1	1	1	1	1	1	1	1	1	1	1	1	1	1	1	1	1	1
1925	STMMW_20951	Yes				phsA	thiosulfate reductase PhsA	1	1	1	1	1	1	1	1	1	1	1	1	1	1	1	1	1	1	1	1	1	1	1	1	1	1	1	1	1	1	1	1	1	1	1	1	1	1	1	1	1	1
1926	STMMW_20971	Yes				sopA	E3 ubiquitin--protein ligase	1	1	1	1	1	1	1	1	1	1	1	1	1	1	1	1	1	1	1	1	1	1	1	1	1	1	1	1	1	1	1	1	1	1	1	1	1	1	1	1	1	1
1927	STMMW_20981	Yes				sbcB	exodeoxyribonuclease I	1	1	1	1	1	1	1	1	1	1	1	1	1	1	1	1	1	1	1	1	1	1	1	1	1	1	1	1	1	1	1	1	1	1	1	1	1	1	1	1	1	1
1928	STMMW_20991	Yes				yeeF	putrescine/spermidine ABC transporter	1	1	1	1	1	1	1	1	1	1	1	1	1	1	1	1	1	1	1	1	1	1	1	1	1	1	1	1	1	1	1	1	1	1	1	1	1	1	1	1	1	1
1929	STMMW_21001	Yes				yeeY	LysR family transcriptional regulator	1	1	1	1	1	1	1	1	1	1	1	1	1	1	1	1	1	1	1	1	1	1	1	1	1	1	1	1	1	1	1	1	1	1	1	1	1	1	1	1	1	1
1930	STMMW_21011	Yes				yeeZ	NAD(P)-dependent oxidoreductase	1	1	1	1	1	1	1	1	1	1	1	1	1	1	1	1	1	1	1	1	1	1	1	1	1	1	1	1	1	1	1	1	1	1	1	1	1	1	1	1	1	1
1931	STMMW_21021	Yes				hisG	ATP phosphoribosyltransferase	1	1	1	1	1	1	1	1	1	1	1	1	1	1	1	1	1	1	1	1	1	1	1	1	1	1	1	1	1	1	1	1	1	1	1	1	1	1	1	1	1	1
1932	STMMW_21031	Yes				hisD	histidinol dehydrogenase	1	1	1	1	1	1	1	1	1	1	1	1	1	1	1	1	1	1	1	1	1	1	1	1	1	1	1	1	1	1	1	1	1	1	1	1	1	1	1	1	1	1
1933	STMMW_21041	Yes				hisC	histidinol-phosphate aminotransferase	1	1	1	1	1	1	1	1	1	1	1	1	1	1	1	1	1	1	1	1	1	1	1	1	1	1	1	1	1	1	1	1	1	1	1	1	1	1	1	1	1	1
1934	STMMW_21051	Yes				hisB	bifunctional imidazole glycerol-phosphate dehydratase/histidinol phosphatase	1	1	1	1	1	1	1	1	1	1	1	1	1	1	1	1	1	1	1	1	1	1	1	1	1	1	1	1	1	1	1	1	1	1	1	1	1	1	1	1	1	1
1935	STMMW_21061	Yes				hisH	imidazole glycerol phosphate synthase subunit HisH	1	1	1	1	1	1	1	1	1	1	1	1	1	1	1	1	1	1	1	1	1	1	1	1	1	1	1	1	1	1	1	1	1	1	1	1	1	1	1	1	1	1
1936	STMMW_21071	Yes				hisA	1-(5-phosphoribosyl)-5-((5-phosphoribosylamino)methylideneamino)imidazole-4-carboxamide isomerase	1	1	1	1	1	1	1	1	1	1	1	1	1	1	1	1	1	1	1	1	1	1	1	1	1	1	1	1	1	1	1	1	1	1	1	1	1	1	1	1	1	1
1937	STMMW_21081	Yes				hisF	imidazole glycerol phosphate synthase cyclase subunit	1	1	1	1	1	1	1	1	1	1	1	1	1	1	1	1	1	1	1	1	1	1	1	1	1	1	1	1	1	1	1	1	1	1	1	1	1	1	1	1	1	1
1938	STMMW_21091	Yes				hisI	bifunctional phosphoribosyl-AMP cyclohydrolase/phosphoribosyl-ATP pyrophosphatase	1	1	1	1	1	1	1	1	1	1	1	1	1	1	1	1	1	1	1	1	1	1	1	1	1	1	1	1	1	1	1	1	1	1	1	1	1	1	1	1	1	1
1939	STMMW_21101	Yes				wzzB	chain length determinant protein WzzB	1	1	1	1	1	1	1	1	1	1	1	1	1	1	1	1	1	1	1	1	1	1	1	1	1	1	1	1	1	1	1	1	1	1	1	1	1	1	1	1	1	1
1940	STMMW_21111	Yes				udg	UDP-glucose 6-dehydrogenase	1	1	1	1	1	1	1	1	1	1	1	1	1	1	1	1	1	1	1	1	1	1	1	1	1	1	1	1	1	1	1	1	1	1	1	1	1	1	1	1	1	1
1941	STMMW_21121	Yes	G15	DEL08	rfb cluster	gnd	phosphogluconate dehydrogenase (NADP(+)-dependent, decarboxylating)	1	1	1	1	1	1	1	1	1	1	1	1	0	1	1	1	1	1	1	1	1	1	1	1	1	1	1	1	1	1	1	1	1	1	1	1	1	1	1	1	1	1
1942	STMMW_21131	Yes	G15	DEL08	rfb cluster	rfbP	undecaprenyl-phosphate galactose phosphotransferase WbaP	1	1	1	1	1	1	1	1	1	1	1	1	0	1	1	1	1	1	1	1	1	1	1	1	1	1	1	1	1	1	1	1	1	1	1	1	1	1	1	1	1	1
1943	STMMW_21141	Yes	G15	DEL08	rfb cluster	rfbK	phosphomannomutase	1	1	1	1	1	1	0	1	1	1	1	1	0	1	1	1	1	1	1	1	1	1	1	1	1	1	1	1	1	1	1	1	1	1	1	1	1	1	1	1	1	1
1944	SNSL254_RS11810	Yes	G15	DEL08	rfb cluster	manC	mannose-1-phosphate guanylyltransferase/mannose-6-phosphate isomerase	1	1	1	1	1	1	0	1	1	1	1	1	0	1	1	1	1	1	1	1	1	1	1	1	1	1	1	1	1	1	1	1	1	1	1	1	1	1	1	1	1	1
1945	STMMW_21161	Yes	G15	DEL08	rfb cluster	rfbN	O antigen biosynthesis rhamnosyltransferase RfbN	1	1	1	1	1	1	0	1	1	1	1	1	0	1	1	1	1	1	1	1	1	1	1	1	1	1	1	1	1	1	1	1	1	1	1	1	1	1	1	1	1	1
1946	STMMW_21171	Yes	G15	DEL08	rfb cluster	rfbU	glycosyl transferase family 1	1	1	1	1	1	1	0	1	1	1	1	1	0	1	1	1	1	1	1	1	1	1	1	1	1	1	1	1	1	1	1	1	1	1	1	1	1	1	1	1	1	1
1947	STMMW_21181	Yes	G15	DEL08	rfb cluster	rfbV	O antigen biosynthesis abequosyltransferase RfbV	1	1	0	0	1	1	0	0	1	1	1	1	0	1	1	1	1	1	1	1	1	1	1	1	1	1	1	1	1	1	1	1	1	1	1	1	1	1	1	1	1	1
1948	STMMW_21191	Yes	G15	DEL08	rfb cluster	rfbX	putative O-antigen transporter	1	1	1	1	1	1	0	0	1	1	1	1	0	1	1	1	1	1	0	1	1	1	1	1	1	1	1	1	1	1	1	1	1	1	1	1	1	1	1	1	1	1
1949	STMMW_21201	Yes	G15	DEL08	rfb cluster	rfbJ	CDP-abequose synthase	1	1	1	1	1	1	0	1	1	1	1	1	1	1	1	1	1	1	1	1	1	1	1	1	1	1	1	1	1	1	1	1	1	1	1	1	1	1	1	1	1	1
1950	STMMW_21211	Yes	G15	DEL08	rfb cluster	rfbH	putative dehydratase RfbH	1	1	1	1	1	1	0	1	1	1	1	1	1	1	1	1	1	1	1	1	1	1	1	1	1	1	1	1	1	1	1	1	1	1	1	1	1	1	1	1	1	1
1951	STMMW_21221	Yes	G15	DEL08	rfb cluster	rfbG	CDP-glucose 4,6-dehydratase	1	1	1	1	1	1	0	1	1	1	1	1	1	1	1	1	1	1	1	1	1	1	1	1	1	1	1	1	1	1	1	1	1	1	1	1	1	1	1	1	1	1
1952	STMMW_21231	Yes	G15	DEL08	rfb cluster	rfbF	glucose-1-phosphate cytidylyltransferase	1	1	1	1	1	1	0	1	1	1	1	1	1	1	1	1	1	1	1	1	1	1	1	1	1	1	1	1	1	1	1	1	1	1	1	1	1	1	1	1	1	1
1953	STMMW_21241	Yes				rfbI	CDP-6-deoxy-delta-3,4-glucoseen reductase	1	1	1	1	1	1	1	1	1	1	1	1	1	1	1	1	1	1	1	1	1	1	1	1	1	1	1	1	1	1	1	1	1	1	1	1	1	1	1	1	1	1
1954	STMMW_21251	Yes				rfbC	dTDP-4-dehydrorhamnose 3,5-epimerase	1	1	1	1	1	1	1	1	1	1	1	1	1	1	1	1	1	1	1	1	1	1	1	1	1	1	1	1	1	1	1	1	1	1	1	1	1	1	1	1	1	1
1955	STMMW_21261	Yes				rfbA	glucose-1-phosphate thymidylyltransferase RfbA	1	1	1	1	1	1	1	1	1	1	1	1	1	1	1	1	1	1	1	1	1	1	1	1	1	1	1	1	1	1	1	1	1	1	1	1	1	1	1	1	1	1
1956	STMMW_21271	Yes				rfbD	NAD(P)-dependent oxidoreductase	1	1	1	1	1	1	1	1	1	1	1	1	1	1	1	1	1	1	1	1	1	1	1	1	1	1	1	1	1	1	1	1	1	1	1	1	1	1	1	1	1	1
1957	SAL_AC6338AA_AS_01768	No				rfbB_1	dTDP-glucose 4%2C6-dehydratase	1	1	1	1	1	1	1	1	1	1	1	1	1	1	1	1	1	1	1	1	1	1	1	1	1	1	1	1	1	1	1	1	1	1	1	1	1	1	1	1	1	1
1958	SAL_AC6338AA_AS_01767	No				galU_1	UTP--glucose-1-phosphate uridylyltransferase	1	1	1	1	1	1	1	1	1	1	1	1	1	1	1	1	1	1	1	1	1	1	1	1	1	1	1	1	1	1	1	1	1	1	1	1	1	1	1	1	1	1
1959	STMMW_21301	Yes				wcaM	colanic acid biosynthesis protein WcaM	1	1	1	1	1	1	1	1	1	1	1	1	1	1	1	1	1	1	1	1	1	1	1	1	1	1	1	1	1	1	1	1	1	1	1	1	1	1	1	1	1	1
1960	STMMW_21311	Yes				wcaL	colanic acid biosynthesis glycosyltransferase WcaL	1	1	1	1	1	1	1	1	1	1	1	1	1	1	1	1	1	1	1	1	1	1	1	1	1	1	1	1	1	1	1	1	1	1	1	1	1	1	1	1	1	1
1961	STMMW_21321	Yes				wcaK	colanic acid biosynthesis pyruvyl transferase WcaK	1	1	1	1	1	1	1	1	1	1	1	1	1	1	1	1	1	1	1	1	1	1	1	1	1	1	1	1	1	1	1	1	1	1	1	1	1	1	1	1	1	1
1962	STMMW_21331	Yes				wzx	colanic acid exporter	1	1	1	1	1	1	1	1	1	1	1	1	1	1	1	1	1	1	1	1	1	1	1	1	1	1	1	1	1	1	1	1	1	1	1	1	1	1	1	1	1	1
1963	STMMW_21341	Yes				wcaJ	Colanic acid biosynthsis UDP-glucose lipid carrier transferase WcaJ	1	1	1	1	1	1	1	1	1	1	1	1	1	1	1	1	1	1	1	1	1	1	1	1	1	1	1	1	1	1	1	1	1	1	1	1	1	1	1	1	1	1
1964	STMMW_21351	Yes				cpsG	phosphomannomutase CpsG	1	1	1	1	1	1	1	1	1	1	1	1	1	1	1	1	1	1	1	1	1	1	1	1	1	1	1	1	1	1	1	1	1	1	1	1	1	1	1	1	1	1
1965	STMMW_21361	Yes				cpsB	Mannose-1-phosphate guanylyltransferase ManC	1	1	1	1	1	1	1	1	1	1	1	1	1	1	1	1	1	1	1	1	1	1	1	1	1	1	1	1	1	1	1	1	1	1	1	1	1	1	1	1	1	1
1966	STMMW_21371	Yes				wcaI	colanic acid biosynthesis glycosyltransferase WcaI	1	1	1	1	1	1	1	1	1	1	1	1	1	1	1	1	1	1	1	1	1	1	1	1	1	1	1	1	1	1	1	1	1	1	1	1	1	1	1	1	1	1
1967	STMMW_21381	Yes				gmm	GDP-mannose mannosyl hydrolase	1	1	1	1	1	1	1	1	1	1	1	1	1	1	1	1	1	1	1	1	1	1	1	1	1	1	1	1	1	1	1	1	1	1	1	1	1	1	1	1	1	1
1968	STMMW_21401	Yes				fcl	GDP-fucose synthetase	1	1	1	1	1	1	1	1	1	1	1	1	1	1	1	1	1	1	1	1	1	1	1	1	1	1	1	1	1	1	1	1	1	1	1	1	1	1	1	1	1	1
1969	STMMW_21411	Yes				gmd	GDP-mannose 4,6-dehydratase	1	1	1	1	1	1	1	1	1	1	1	1	1	1	1	1	1	1	1	1	1	1	1	1	1	1	1	1	1	1	1	1	1	1	1	1	1	1	1	1	1	1
1970	STMMW_21421	Yes				wcaF	colanic acid biosynthesis acetyltransferase WcaF	1	1	1	1	1	1	1	1	1	1	1	1	1	1	1	1	1	1	1	1	1	1	1	1	1	1	1	1	1	1	1	1	1	1	1	1	1	1	1	1	1	1
1971	STMMW_21431	Yes				wcaE	colanic acid biosynthesis glycosyltransferase WcaE	1	1	1	1	1	1	1	1	1	1	1	1	1	1	1	1	1	1	1	1	1	1	1	1	1	1	1	1	1	1	1	1	1	1	1	1	1	1	1	1	1	1
1972	STMMW_21441	Yes				wcaD	putative colanic acid polymerase WcaD	1	1	1	1	1	1	1	1	1	1	1	1	1	1	1	1	1	1	1	1	1	1	1	1	1	1	1	1	1	1	1	1	1	1	1	1	1	1	1	1	1	1
1973	STMMW_21451	Yes				wcaC	colanic acid biosynthesis glycosyltransferase WcaC	1	1	1	1	1	1	1	1	1	1	1	1	1	1	1	1	1	1	1	1	1	1	1	1	1	1	1	1	1	1	1	1	1	1	1	1	1	1	1	1	1	1
1974	STMMW_21461	Yes				wcaB	Colanic acid biosynthesis acetyl transferase WcaB	1	1	1	1	1	1	1	1	1	1	1	1	1	1	1	1	1	1	1	1	1	1	1	1	1	1	1	1	1	1	1	1	1	1	1	1	1	1	1	1	1	1
1975	STMMW_21471	Yes				wcaA	Colanic acid biosynthesis glycosyl transferase WcaA	1	1	1	1	1	1	1	1	1	1	1	1	1	1	1	1	1	1	1	1	1	1	1	1	1	1	1	1	1	1	1	1	1	1	1	1	1	1	1	1	1	1
1976	STMMW_21481	Yes				wzc	tyrosine kinase	1	1	1	1	1	1	1	1	1	1	1	1	1	1	1	1	1	1	1	1	1	1	1	1	1	1	1	1	1	1	1	1	1	1	1	1	1	1	1	1	1	1
1977	STMMW_21491	Yes				wzb	tyrosine phosphatase	1	1	1	1	1	1	1	1	1	1	1	1	1	1	1	1	1	1	1	1	1	1	1	1	1	1	1	1	1	1	1	1	1	1	1	1	1	1	1	1	1	1
1978	STMMW_21501	Yes				wza	Amylovoran export outer membrane protein AmsH	1	1	1	1	1	1	1	1	1	1	1	1	1	1	1	1	1	1	1	1	1	1	1	1	1	1	1	1	1	1	1	1	1	1	1	1	1	1	1	1	1	1
1979	STMMW_21511	Yes				yegH	putative membrane protein	1	1	1	1	1	1	1	1	1	1	1	1	1	1	1	1	1	1	1	1	1	1	1	1	1	1	1	1	1	1	1	1	1	1	1	1	1	1	1	1	1	1
1980	STMMW_21521	Yes				asmA	outer membrane assembly protein AsmA	1	1	1	1	1	1	1	1	1	1	1	1	1	1	1	1	1	1	1	1	1	1	1	1	1	1	1	1	1	1	1	1	1	1	1	1	1	1	1	1	1	1
1981	STMMW_21531	Yes				dcd	dCTP deaminase	1	1	1	1	1	1	1	1	1	1	1	1	1	1	1	1	1	1	1	1	1	1	1	1	1	1	1	1	1	1	1	1	1	1	1	1	1	1	1	1	1	1
1982	STMMW_21541	Yes				udk	uridine kinase	1	1	1	1	1	1	1	1	1	1	1	1	1	1	1	1	1	1	1	1	1	1	1	1	1	1	1	1	1	1	1	1	1	1	1	1	1	1	1	1	1	1
1983	STMMW_21551	Yes				yegE	diguanylate cyclase/phosphodiesterase	1	1	1	1	1	1	1	1	1	1	1	1	1	1	1	1	1	1	1	1	1	1	1	1	1	1	1	1	1	1	1	1	1	1	1	1	1	1	1	1	1	1
1984	STMMW_21561	Yes				alkA	3-methyladenine DNA glycosylase 2	1	1	1	1	1	1	1	1	1	1	1	1	1	1	1	1	1	1	1	1	1	1	1	1	1	1	1	1	1	1	1	1	1	1	1	1	1	1	1	1	1	1
1985	STMMW_21571	Yes				yegD	molecular chaperone	1	1	1	1	1	1	1	1	1	1	1	1	1	1	1	1	1	1	1	1	1	1	1	1	1	1	1	1	1	1	1	1	1	1	1	1	1	1	1	1	1	1
1986	STMMW_21581	Yes				mdtA	multidrug transporter subunit MdtA	1	1	1	1	1	1	1	1	1	1	1	1	1	1	1	1	1	1	1	1	1	1	1	1	1	1	1	1	1	1	1	1	1	1	1	1	1	1	1	1	1	1
1987	STMMW_21591	Yes				yegN	multidrug transporter subunit MdtB	1	1	1	1	1	1	1	1	1	1	1	1	1	1	1	1	1	1	1	1	1	1	1	1	1	1	1	1	1	1	1	1	1	1	1	1	1	1	1	1	1	1
1988	STMMW_21601	Yes				yegO	multidrug transporter subunit MdtC	1	1	1	1	1	1	1	1	1	1	1	1	1	1	1	1	1	1	1	1	1	1	1	1	1	1	1	1	1	1	1	1	1	1	1	1	1	1	1	1	1	1
1989	STMMW_21611	Yes				yegB	multidrug transporter subunit MdtD	1	1	1	1	1	1	1	1	1	1	1	1	1	1	1	1	1	1	1	1	1	1	1	1	1	1	1	1	1	1	1	1	1	1	1	1	1	1	1	1	1	1
1990	STMMW_21621	Yes				baeS	two-component system sensor histidine kinase BaeA	1	1	1	1	1	1	1	1	1	1	1	1	1	1	1	1	1	1	1	1	1	1	1	1	1	1	1	1	1	1	1	1	1	1	1	1	1	1	1	1	1	1
1991	STMMW_21631	Yes				baeR	two-component system response regulator	1	1	1	1	1	1	1	1	1	1	1	1	1	1	1	1	1	1	1	1	1	1	1	1	1	1	1	1	1	1	1	1	1	1	1	1	1	1	1	1	1	1
1992	STMMW_21641	Yes				-	cytoplasmic protein	1	1	1	1	1	1	1	1	1	1	1	1	1	1	1	1	1	1	1	1	1	1	1	1	1	1	1	1	1	1	1	1	1	1	1	1	1	1	1	1	1	1
1993	STMMW_21651	Yes				-	putative inner membrane protein	1	1	1	1	1	1	1	1	1	1	1	1	1	1	1	1	1	1	1	1	1	1	1	1	1	1	1	1	1	1	1	1	1	1	1	1	1	1	1	1	1	1
1994	STMMW_21661	Yes				-	Putative inner membrane protein	1	1	1	1	1	1	1	1	1	1	1	1	1	1	1	1	1	1	1	1	1	1	1	1	1	1	1	1	1	1	1	1	1	1	1	1	1	1	1	1	1	1
1995	STMMW_21671	Yes				yegQ	U32 family peptidase	1	1	1	1	1	1	1	1	1	1	1	1	1	1	1	1	1	1	1	1	1	1	1	1	1	1	1	1	1	1	1	1	1	1	1	1	1	1	1	1	1	1
1996	STMMW_21681	Yes				sseK2	non-LEE encoded effector protein NleB	1	1	1	1	1	1	1	1	1	1	1	1	1	1	1	1	1	1	1	1	1	1	1	1	1	1	1	1	1	1	1	1	1	1	1	1	1	1	1	1	1	1
1997	STMMW_21691	Yes				srcA	tir chaperone	1	1	1	1	1	1	1	1	1	1	1	1	1	1	1	1	1	1	1	1	1	1	1	1	1	1	1	1	1	1	1	1	1	1	1	1	1	1	1	1	1	1
1998	STMMW_21701	Yes				-	putative inner membrane protein	1	1	1	1	1	1	1	1	1	1	1	1	1	1	1	1	1	1	1	1	1	1	1	1	1	1	1	1	1	1	1	1	1	1	1	1	1	1	1	1	1	1
[truncated: 2,619 more rows]
[truncated: 455 more columns]

## Sheet: S5B Deleted Erroneous pan-genes
S5B Table. Pan-genome genes which were deleted because they reflected contamination
PN-Genome designation	Attribution	Trivial name	Putative function	Internal id	#Anc	SAL_AB2815AA_AS	SAL_AC5782AA_AS	SAL_AC5891AA_AS	SAL_AC6338AA_AS	SAL_AC6358AA_AS	SAL_BC7103AA_AS	SAL_BC8320AA_AS	SAL_CC3942AA_AS	SAL_CC8435AA_AS	SAL_DC1807AA_AS	SAL_EB9792AA_AS	SAL_EC5005AA_AS	SAL_EC5008AA_AS	SAL_EC5009AA_AS	SAL_EC5075AA_AS	SAL_FB5175AA_AS	SAL_FB5188AA_AS	SAL_GB5635AA_AS	SAL_HB2105AA_AS	SAL_HC3771AA_AS	SAL_HC3772AA_AS	SAL_HC3773AA_AS	SAL_HC3774AA_AS	SAL_HC3776AA_AS	SAL_HC3777AA_AS	SAL_HC3778AA_AS	SAL_HC3779AA_AS	SAL_HC3780AA_AS	SAL_HC3781AA_AS	SAL_HC3795AA_AS	SAL_HC3796AA_AS	SAL_HC3797AA_AS	SAL_HC3798AA_AS	SAL_HC3799AA_AS	SAL_HC3800AA_AS	SAL_HC3801AA_AS	SAL_HC3802AA_AS	SAL_HC3803AA_AS	SAL_HC3804AA_AS	SAL_HC3805AA_AS	SAL_HC3806AA_AS	SAL_HC3807AA_AS	SAL_HC3808AA_AS	SAL_HC3809AA_AS
SAL_HC8788AA_AS_04535	Veillonella parvula contamination	rplI_2	50S ribosomal protein L9	4570	A	0	0	0	0	0	0	0	0	0	0	0	0	0	0	0	0	0	0	0	0	0	0	0	0	0	0	0	0	0	0	0	0	0	0	0	0	0	0	0	0	0	0	0	0
SAL_HC8788AA_AS_04536	Veillonella parvula contamination	nrnA	Bifunctional oligoribonuclease and PAP phosphatase NrnA	4571	A	0	0	0	0	0	0	0	0	0	0	0	0	0	0	0	0	0	0	0	0	0	0	0	0	0	0	0	0	0	0	0	0	0	0	0	0	0	0	0	0	0	0	0	0
SAL_HC8788AA_AS_04537	Veillonella parvula contamination	-	hypothetical protein	4572	A	0	0	0	0	0	0	0	0	0	0	0	0	0	0	0	0	0	0	0	0	0	0	0	0	0	0	0	0	0	0	0	0	0	0	0	0	0	0	0	0	0	0	0	0
SAL_HC8788AA_AS_04538	Veillonella parvula contamination	rnjA	Ribonuclease J1	4573	A	0	0	0	0	0	0	0	0	0	0	0	0	0	0	0	0	0	0	0	0	0	0	0	0	0	0	0	0	0	0	0	0	0	0	0	0	0	0	0	0	0	0	0	0
SAL_HC8788AA_AS_04539	Veillonella parvula contamination	-	cytochrome	4574	A	0	0	0	0	0	0	0	0	0	0	0	0	0	0	0	0	0	0	0	0	0	0	0	0	0	0	0	0	0	0	0	0	0	0	0	0	0	0	0	0	0	0	0	0
SAL_HC8788AA_AS_04540	Veillonella parvula contamination	-	hypothetical protein	4575	A	0	0	0	0	0	0	0	0	0	0	0	0	0	0	0	0	0	0	0	0	0	0	0	0	0	0	0	0	0	0	0	0	0	0	0	0	0	0	0	0	0	0	0	0
SAL_HC8788AA_AS_04541	Veillonella parvula contamination	tauB	taurine ABC transporter ATP-binding protein	4576	A	0	0	0	0	0	0	0	0	0	0	0	0	0	0	0	0	0	0	0	0	0	0	0	0	0	0	0	0	0	0	0	0	0	0	0	0	0	0	0	0	0	0	0	0
SAL_HC8788AA_AS_04542	Veillonella parvula contamination	proW_2	proline/betaine ABC transporter permease ProW	4577	A	0	0	0	0	0	0	0	0	0	0	0	0	0	0	0	0	0	0	0	0	0	0	0	0	0	0	0	0	0	0	0	0	0	0	0	0	0	0	0	0	0	0	0	0
SAL_HC8788AA_AS_04543	Veillonella parvula contamination	ssuA	Putative aliphatic sulfonates-binding protein	4578	A	0	0	0	0	0	0	0	0	0	0	0	0	0	0	0	0	0	0	0	0	0	0	0	0	0	0	0	0	0	0	0	0	0	0	0	0	0	0	0	0	0	0	0	0
SAL_HC8788AA_AS_04544	Veillonella parvula contamination	arnT_2	Undecaprenyl phosphate-alpha-4-amino-4-deoxy-L-arabinose arabinosyl transferase	4579	A	0	0	0	0	0	0	0	0	0	0	0	0	0	0	0	0	0	0	0	0	0	0	0	0	0	0	0	0	0	0	0	0	0	0	0	0	0	0	0	0	0	0	0	0
SAL_HC8788AA_AS_04545	Veillonella parvula contamination	dedA_2	membrane protein	4580	A	0	0	0	0	0	0	0	0	0	0	0	0	0	0	0	0	0	0	0	0	0	0	0	0	0	0	0	0	0	0	0	0	0	0	0	0	0	0	0	0	0	0	0	0
SAL_HC8788AA_AS_04546	Veillonella parvula contamination	-	ferric enterobactin transport ATP-binding protein FepC	4581	A	0	0	0	0	0	0	0	0	0	0	0	0	0	0	0	0	0	0	0	0	0	0	0	0	0	0	0	0	0	0	0	0	0	0	0	0	0	0	0	0	0	0	0	0
SAL_HC8788AA_AS_04547	Veillonella parvula contamination	-	iron ABC transporter permease	4582	A	0	0	0	0	0	0	0	0	0	0	0	0	0	0	0	0	0	0	0	0	0	0	0	0	0	0	0	0	0	0	0	0	0	0	0	0	0	0	0	0	0	0	0	0
SAL_HC8788AA_AS_04594	Veillonella parvula contamination	bepA	Beta-barrel assembly-enhancing protease	4583	A	0	0	0	0	0	0	0	0	0	0	0	0	0	0	0	0	0	0	0	0	0	0	0	0	0	0	0	0	0	0	0	0	0	0	0	0	0	0	0	0	0	0	0	0
SAL_HC8788AA_AS_04595	Veillonella parvula contamination	-	hypothetical protein	4584	A	0	0	0	0	0	0	0	0	0	0	0	0	0	0	0	0	0	0	0	0	0	0	0	0	0	0	0	0	0	0	0	0	0	0	0	0	0	0	0	0	0	0	0	0
SAL_HC8788AA_AS_04596	Veillonella parvula contamination	-	quercetin 2%2C3-dioxygenase	4585	A	0	0	0	0	0	0	0	0	0	0	0	0	0	0	0	0	0	0	0	0	0	0	0	0	0	0	0	0	0	0	0	0	0	0	0	0	0	0	0	0	0	0	0	0
SAL_HC8788AA_AS_04612	Veillonella parvula contamination	-	oxidative stress defense protein%2C partial	4586	A	0	0	0	0	0	0	0	0	0	0	0	0	0	0	0	0	0	0	0	0	0	0	0	0	0	0	0	0	0	0	0	0	0	0	0	0	0	0	0	0	0	0	0	0
SAL_HC8788AA_AS_04613	Veillonella parvula contamination	ubiE_2	ubiquinone biosynthesis methyltransferase UbiE	4587	A	0	0	0	0	0	0	0	0	0	0	0	0	0	0	0	0	0	0	0	0	0	0	0	0	0	0	0	0	0	0	0	0	0	0	0	0	0	0	0	0	0	0	0	0
SAL_HC8788AA_AS_04614	Veillonella parvula contamination	sstT_2	serine/threonine transporter SstT	4588	A	0	0	0	0	0	0	0	0	0	0	0	0	0	0	0	0	0	0	0	0	0	0	0	0	0	0	0	0	0	0	0	0	0	0	0	0	0	0	0	0	0	0	0	0
				4589
SAL_AB2815AA_AS_04644	phiX contamination	-	Replication-associated protein A	4601	A	1	1	0	0	1	0	0	0	0	0	0	0	0	0	0	1	1	0	0	0	0	0	0	0	0	0	0	0	0	0	0	0	0	0	0	0	0	0	0	0	0	0	0	0
SAL_AB2815AA_AS_04646	phiX contamination	-	hypothetical protein	4602	A	1	1	0	0	1	0	0	0	0	0	0	0	0	0	0	1	1	0	0	0	0	0	0	0	0	0	0	0	0	0	0	0	0	0	0	0	0	0	0	0	0	0	0	0
SAL_AB2815AA_AS_04648	phiX contamination	-	hypothetical protein	4603	A	1	1	0	0	1	0	0	0	0	0	0	0	0	0	0	1	1	0	0	0	0	0	0	0	0	0	0	0	0	0	0	0	0	0	0	0	0	0	0	0	0	0	0	0
SAL_AB2815AA_AS_04649	phiX contamination	-	hypothetical protein	4604	A	1	1	0	0	1	0	0	0	0	0	0	0	0	0	0	1	1	0	0	0	0	0	0	0	0	0	0	0	0	0	0	0	0	0	0	0	0	0	0	0	0	0	0	0
SAL_AC6358AA_AS_04634	phiX contamination	-	hypothetical protein	4605	A	1	1	0	0	1	0	0	0	0	0	0	0	0	0	0	1	1	0	0	0	0	0	0	0	0	0	0	0	0	0	0	0	0	0	0	0	0	0	0	0	0	0	0	0
[truncated: 452 more columns]

## Sheet: S5C Genomic islands in entries
S5C Table. Genomics islands present or absent in individual genomes from 496 entries
Genome assembly barcode	General Source	Strain barcode	Genomic Islands		Explanation of column names
SAL_HC8663AA_AS	Animal Feed	SAL_DA3931AA	G05:Δgifsy-3 prophage; G18A:Δgifsy-1 prophage		Genome assembly barcode: EnteroBase genome assembly barcode
SAL_HC8580AA_AS	Animal Feed	SAL_BA4488AA			General source: User defined field for source attribution
SAL_HC8581AA_AS	Animal Feed	SAL_BA4490AA			Strain barcode: EnteroBase barcode for individual entries
SAL_YA7925AA_AS	Animal Feed	SAL_NA9175AA			Genomic Islands: serial GI designation for independent genomic islands, sometimes including standard designations for transposons used for genetic engineering & AMR genes
SAL_HC8764AA_AS	ATCC14028s derivative	SAL_IA6393AA	G02A:Δglycosyltransferase
SAL_HC8767AA_AS	ATCC14028s derivative	SAL_IA6397AA	G02B:Δglycosyltransferase
SAL_NC3622AA_AS	ATCC14028s derivative	SAL_GB2910AA	G02B:Δglycosyltransferase
SAL_HC4868AA_AS	ATCC14028s derivative	SAL_DB1286AA	G03:Tn5:ΔclpS (lab); G22:cat:ΔrelA (lab); G28:ΔpSV IncFII(S)
SAL_HC8584AA_AS	ATCC14028s derivative	SAL_BA8482AA	G06:ΔSPI-11; G11:Tn5:Δhns (lab)
SAL_PA7422AA_AS	ATCC14028s derivative	SAL_HA8920AA	G10:Tn10:large deletion (lab)
SAL_HC8589AA_AS	ATCC14028s derivative	SAL_BA9168AA	G11:Tn5:Δhns (lab)
SAL_HC8591AA_AS	ATCC14028s derivative	SAL_BA9172AA	G11:Tn5:Δhns (lab)
SAL_HC8593AA_AS	ATCC14028s derivative	SAL_BA9176AA	G11:Tn5:Δhns (lab)
SAL_HC8594AA_AS	ATCC14028s derivative	SAL_BA9178AA	G11:Tn5:Δhns (lab)
SAL_HC8595AA_AS	ATCC14028s derivative	SAL_BA9180AA	G11:Tn5:Δhns (lab)
SAL_HC8597AA_AS	ATCC14028s derivative	SAL_BA9184AA	G11:Tn5:Δhns (lab)
SAL_HC8599AA_AS	ATCC14028s derivative	SAL_BA9188AA	G11:Tn5:Δhns (lab)
SAL_HC8588AA_AS	ATCC14028s derivative	SAL_BA9166AA	G11:Tn5:Δhns (lab); G21B:ΔSPI-1
SAL_HC8590AA_AS	ATCC14028s derivative	SAL_BA9170AA	G11:Tn5:Δhns (lab); G21C:ΔSPI-1
SAL_HC8598AA_AS	ATCC14028s derivative	SAL_BA9186AA	G11:Tn5:Δhns (lab); G21D:ΔSPI-1
SAL_HC8596AA_AS	ATCC14028s derivative	SAL_BA9182AA	G11:Tn5:Δhns (lab); G21E:ΔSPI-1
SAL_HC8669AA_AS	ATCC14028s derivative	SAL_DA5729AA	G13:Tn5:Δftn (lab)
SAL_HC8609AA_AS	ATCC14028s derivative	SAL_BA9209AA	G14:Δfli cluster
SAL_IC1044AA_AS	ATCC14028s derivative	SAL_DB4833AA	G17:Tn5:ΔxseA (lab)
SAL_IC1043AA_AS	ATCC14028s derivative	SAL_DB4834AA	G17:Tn5:ΔxseA (lab)
SAL_IC1042AA_AS	ATCC14028s derivative	SAL_DB4835AA	G17:Tn5:ΔxseA (lab)
SAL_IC1041AA_AS	ATCC14028s derivative	SAL_DB4836AA	G17:Tn5:ΔxseA (lab)
SAL_IC1039AA_AS	ATCC14028s derivative	SAL_DB4838AA	G17:Tn5:ΔxseA (lab)
SAL_IC1038AA_AS	ATCC14028s derivative	SAL_DB4839AA	G17:Tn5:ΔxseA (lab)
SAL_IC1037AA_AS	ATCC14028s derivative	SAL_DB4840AA	G17:Tn5:ΔxseA (lab)
SAL_HB2105AA_AS	ATCC14028s derivative	SAL_UA2711AA	G18B:Δgifsy-1 prophage
SAL_HC8763AA_AS	ATCC14028s derivative	SAL_IA6391AA	G19:cat:ΔcsrA (lab)
SAL_HC8765AA_AS	ATCC14028s derivative	SAL_IA6394AA	G19:cat:ΔcsrA (lab)
SAL_HC8766AA_AS	ATCC14028s derivative	SAL_IA6395AA	G20:Tn5:ΔcsrA (lab)
SAL_HC4866AA_AS	ATCC14028s derivative	SAL_DB1284AA	G22:cat:ΔrelA (lab); G28:ΔpSV IncFII(S)
SAL_HC4867AA_AS	ATCC14028s derivative	SAL_DB1285AA	G22:cat:ΔrelA (lab); G28:ΔpSV IncFII(S)
SAL_HC4865AA_AS	ATCC14028s derivative	SAL_DB1283AA	G28:ΔpSV IncFII(S)
SAL_HC8814AA_AS	ATCC14028s derivative	SAL_MA8006AA	G33:IncP-1 plasmid
SAL_IC0980AA_AS	ATCC14028s derivative	SAL_WA4304AA	G33:IncP-1 plasmid
SAL_HC8603AA_AS	ATCC14028s derivative	SAL_BA9197AA
SAL_HC8737AA_AS	ATCC14028s derivative	SAL_GA0105AA
SAL_PA7411AA_AS	ATCC14028s derivative	SAL_HA8910AA
SAL_IC0848AA_AS	ATCC14028s derivative	SAL_PA4513AA
SAL_IC0907AA_AS	ATCC14028s derivative	SAL_SA1876AA
SAL_AC5782AA_AS	ATCC14028s derivative	SAL_CB2234AA
SAL_AC6358AA_AS	ATCC14028s derivative	SAL_CB2602AA
SAL_HC5064AA_AS	ATCC14028s derivative	SAL_DB1446AA
SAL_HC8428AA_AS	ATCC14028s derivative	SAL_DB3631AA
SAL_IC7897AA_AS	ATCC14028s derivative	SAL_DB9284AA
SAL_HC8749AA_AS	ATCC14028s derivative	SAL_GA9378AA
SAL_HC8586AA_AS	ATCC14028s derivative	SAL_BA8956AA
SAL_HC8600AA_AS	ATCC14028s derivative	SAL_BA9190AA
SAL_HC8601AA_AS	ATCC14028s derivative	SAL_BA9192AA
SAL_HC8602AA_AS	ATCC14028s derivative	SAL_BA9195AA
SAL_HC8604AA_AS	ATCC14028s derivative	SAL_BA9199AA
SAL_HC8605AA_AS	ATCC14028s derivative	SAL_BA9201AA
SAL_HC8606AA_AS	ATCC14028s derivative	SAL_BA9203AA
SAL_HC8607AA_AS	ATCC14028s derivative	SAL_BA9205AA
SAL_HC8608AA_AS	ATCC14028s derivative	SAL_BA9207AA
SAL_HC8610AA_AS	ATCC14028s derivative	SAL_BA9211AA
SAL_HC8642AA_AS	ATCC14028s derivative	SAL_DA3148AA
SAL_HC8739AA_AS	ATCC14028s derivative	SAL_GA0759AA
SAL_HC8740AA_AS	ATCC14028s derivative	SAL_GA0760AA
SAL_IC0836AA_AS	ATCC14028s derivative	SAL_PA2074AA
SAL_IC0846AA_AS	ATCC14028s derivative	SAL_PA3962AA
SAL_IC0967AA_AS	ATCC14028s derivative	SAL_VA5605AA
SAL_IC0968AA_AS	ATCC14028s derivative	SAL_VA5606AA
SAL_XB9870AA_AS	ATCC14028s derivative	SAL_BB8918AA
SAL_HC4506AA_AS	ATCC14028s derivative	SAL_DB0604AA
SAL_HC3849AA_AS	ATCC14028s derivative	SAL_DB0608AA
SAL_HC3848AA_AS	ATCC14028s derivative	SAL_DB0609AA
SAL_HC3847AA_AS	ATCC14028s derivative	SAL_DB0610AA
SAL_HC3846AA_AS	ATCC14028s derivative	SAL_DB0611AA
SAL_HC3845AA_AS	ATCC14028s derivative	SAL_DB0612AA
SAL_HC3844AA_AS	ATCC14028s derivative	SAL_DB0613AA
SAL_HC3843AA_AS	ATCC14028s derivative	SAL_DB0614AA
SAL_HC3842AA_AS	ATCC14028s derivative	SAL_DB0615AA
SAL_HC3841AA_AS	ATCC14028s derivative	SAL_DB0616AA
SAL_HC3840AA_AS	ATCC14028s derivative	SAL_DB0617AA
SAL_HC3839AA_AS	ATCC14028s derivative	SAL_DB0618AA
SAL_HC3838AA_AS	ATCC14028s derivative	SAL_DB0619AA
SAL_HC3837AA_AS	ATCC14028s derivative	SAL_DB0620AA
SAL_HC3836AA_AS	ATCC14028s derivative	SAL_DB0621AA
SAL_HC3835AA_AS	ATCC14028s derivative	SAL_DB0622AA
SAL_HC3834AA_AS	ATCC14028s derivative	SAL_DB0623AA
SAL_HC3833AA_AS	ATCC14028s derivative	SAL_DB0624AA
SAL_HC3832AA_AS	ATCC14028s derivative	SAL_DB0625AA
SAL_HC3831AA_AS	ATCC14028s derivative	SAL_DB0626AA
SAL_HC3830AA_AS	ATCC14028s derivative	SAL_DB0627AA
SAL_HC3829AA_AS	ATCC14028s derivative	SAL_DB0628AA
SAL_HC3828AA_AS	ATCC14028s derivative	SAL_DB0629AA
SAL_HC3827AA_AS	ATCC14028s derivative	SAL_DB0630AA
SAL_HC3826AA_AS	ATCC14028s derivative	SAL_DB0631AA
SAL_HC3825AA_AS	ATCC14028s derivative	SAL_DB0632AA
SAL_HC3824AA_AS	ATCC14028s derivative	SAL_DB0633AA
SAL_HC3823AA_AS	ATCC14028s derivative	SAL_DB0634AA
SAL_HC3822AA_AS	ATCC14028s derivative	SAL_DB0635AA
SAL_HC3820AA_AS	ATCC14028s derivative	SAL_DB0637AA
SAL_HC3819AA_AS	ATCC14028s derivative	SAL_DB0638AA
SAL_HC3818AA_AS	ATCC14028s derivative	SAL_DB0639AA
SAL_HC3817AA_AS	ATCC14028s derivative	SAL_DB0640AA
SAL_HC3816AA_AS	ATCC14028s derivative	SAL_DB0641AA
SAL_HC3815AA_AS	ATCC14028s derivative	SAL_DB0642AA
SAL_HC3814AA_AS	ATCC14028s derivative	SAL_DB0643AA
SAL_HC3813AA_AS	ATCC14028s derivative	SAL_DB0644AA
SAL_HC3812AA_AS	ATCC14028s derivative	SAL_DB0645AA
SAL_HC3811AA_AS	ATCC14028s derivative	SAL_DB0646AA
SAL_HC3810AA_AS	ATCC14028s derivative	SAL_DB0647AA
SAL_HC3809AA_AS	ATCC14028s derivative	SAL_DB0648AA
SAL_HC3808AA_AS	ATCC14028s derivative	SAL_DB0649AA
SAL_HC3807AA_AS	ATCC14028s derivative	SAL_DB0650AA
SAL_HC3806AA_AS	ATCC14028s derivative	SAL_DB0651AA
SAL_HC3805AA_AS	ATCC14028s derivative	SAL_DB0652AA
SAL_HC3804AA_AS	ATCC14028s derivative	SAL_DB0653AA
SAL_HC3803AA_AS	ATCC14028s derivative	SAL_DB0654AA
SAL_HC3802AA_AS	ATCC14028s derivative	SAL_DB0655AA
SAL_HC3801AA_AS	ATCC14028s derivative	SAL_DB0656AA
SAL_HC3800AA_AS	ATCC14028s derivative	SAL_DB0657AA
SAL_HC3799AA_AS	ATCC14028s derivative	SAL_DB0658AA
SAL_HC3798AA_AS	ATCC14028s derivative	SAL_DB0659AA
SAL_HC3797AA_AS	ATCC14028s derivative	SAL_DB0660AA
SAL_HC3796AA_AS	ATCC14028s derivative	SAL_DB0661AA
SAL_HC3795AA_AS	ATCC14028s derivative	SAL_DB0662AA
SAL_HC3781AA_AS	ATCC14028s derivative	SAL_DB0663AA
SAL_HC3780AA_AS	ATCC14028s derivative	SAL_DB0664AA
SAL_HC3779AA_AS	ATCC14028s derivative	SAL_DB0665AA
SAL_HC3778AA_AS	ATCC14028s derivative	SAL_DB0666AA
SAL_HC3777AA_AS	ATCC14028s derivative	SAL_DB0667AA
SAL_HC3776AA_AS	ATCC14028s derivative	SAL_DB0668AA
SAL_HC3774AA_AS	ATCC14028s derivative	SAL_DB0670AA
SAL_HC3773AA_AS	ATCC14028s derivative	SAL_DB0671AA
SAL_HC3772AA_AS	ATCC14028s derivative	SAL_DB0672AA
SAL_HC3771AA_AS	ATCC14028s derivative	SAL_DB0673AA
SAL_IC1057AA_AS	ATCC14028s derivative	SAL_DB4820AA
SAL_IC1056AA_AS	ATCC14028s derivative	SAL_DB4821AA
SAL_IC1055AA_AS	ATCC14028s derivative	SAL_DB4822AA
SAL_IC1054AA_AS	ATCC14028s derivative	SAL_DB4823AA
SAL_IC1053AA_AS	ATCC14028s derivative	SAL_DB4824AA
SAL_IC1052AA_AS	ATCC14028s derivative	SAL_DB4825AA
SAL_IC1051AA_AS	ATCC14028s derivative	SAL_DB4826AA
SAL_IC1050AA_AS	ATCC14028s derivative	SAL_DB4827AA
SAL_IC1049AA_AS	ATCC14028s derivative	SAL_DB4828AA
SAL_IC1048AA_AS	ATCC14028s derivative	SAL_DB4829AA
SAL_IC1047AA_AS	ATCC14028s derivative	SAL_DB4830AA
SAL_IC1046AA_AS	ATCC14028s derivative	SAL_DB4831AA
SAL_IC1045AA_AS	ATCC14028s derivative	SAL_DB4832AA
SAL_IC1036AA_AS	ATCC14028s derivative	SAL_DB4841AA
SAL_IC1035AA_AS	ATCC14028s derivative	SAL_DB4842AA
SAL_IC1034AA_AS	ATCC14028s derivative	SAL_DB4843AA
SAL_IC1033AA_AS	ATCC14028s derivative	SAL_DB4844AA
SAL_IC1032AA_AS	ATCC14028s derivative	SAL_DB4845AA
SAL_IC1031AA_AS	ATCC14028s derivative	SAL_DB4846AA
SAL_IC1030AA_AS	ATCC14028s derivative	SAL_DB4847AA
SAL_IC1029AA_AS	ATCC14028s derivative	SAL_DB4848AA
SAL_IC1028AA_AS	ATCC14028s derivative	SAL_DB4849AA
SAL_KA3412AA_AS	ATCC14028s derivative	SAL_EA9729AA
SAL_IC0985AA_AS	ATCC14028s derivative	SAL_WA6922AA
SAL_NC3623AA_AS	ATCC14028s derivative	SAL_GB2911AA
SAL_LC8766AA_AS	ATCC14028s derivative	SAL_GB2910AA
SAL_HC8718AA_AS	Environment	SAL_FA7087AA
SAL_HC8643AA_AS	Environment	SAL_DA3162AA
SAL_HC8645AA_AS	Environment	SAL_DA3174AA
SAL_HC8631AA_AS	Environment	SAL_CA8197AA
SAL_HC8632AA_AS	Environment	SAL_CA8206AA
SAL_HC8640AA_AS	Environment	SAL_DA3132AA
SAL_IC0964AA_AS	Food	SAL_VA4397AA	G01C:P22-like prophage
SAL_HC8616AA_AS	Food	SAL_CA2211AA	G38:plasmid
SAL_HC8736AA_AS	Food	SAL_GA0104AA
SAL_IC0949AA_AS	Food	SAL_UA5733AA
SAL_HC8620AA_AS	Food	SAL_CA5055AA
SAL_HC8623AA_AS	Food	SAL_CA5369AA
SAL_HC8624AA_AS	Food	SAL_CA5399AA
SAL_HC8626AA_AS	Food	SAL_CA5558AA
SAL_HC8627AA_AS	Food	SAL_CA5637AA
SAL_HC8633AA_AS	Food	SAL_CA8308AA
SAL_HC8634AA_AS	Food	SAL_CA8392AA
SAL_HC8635AA_AS	Food	SAL_CA8395AA
SAL_HC8664AA_AS	Food	SAL_DA4205AA
SAL_HC8670AA_AS	Food	SAL_DA6438AA
SAL_HC8684AA_AS	Food	SAL_EA9565AA
SAL_HC8719AA_AS	Food	SAL_FA8218AA
SAL_IC0875AA_AS	Food	SAL_QA9211AA
SAL_IC0976AA_AS	Food	SAL_VA6440AA
SAL_SB8173AA_AS	Food	SAL_ZA8950AA
SAL_XB9871AA_AS	Food	SAL_BB8919AA
SAL_HC8617AA_AS	Human	SAL_CA2267AA	G01A:ST104-like prophage
SAL_HC8621AA_AS	Human	SAL_CA5144AA	G01A:ST104-like prophage
SAL_HC8802AA_AS	Human	SAL_LA5398AA	G01A:ST104-like prophage
SAL_HC8804AA_AS	Human	SAL_LA7598AA	G01A:ST104-like prophage
SAL_HC8618AA_AS	Human	SAL_CA3857AA	G01A:ST104-like prophage; G30B:lambda-like prophage; G31A:IncI2 plasmid
SAL_IC0885AA_AS	Human	SAL_RA3943AA	G16:ΔSPI-12
SAL_IC0870AA_AS	Human	SAL_QA4756AA	G29B:IncI1-I plasmid; G35:ColRNAI plasmid
SAL_HC8819AA_AS	Human	SAL_NA0891AA	G29D:IncI1-I plasmid
SAL_IC0901AA_AS	Human	SAL_RA7325AA	G29F:IncI1-I plasmid
SAL_IC0962AA_AS	Human	SAL_VA3239AA	G29G:IncI1-I plasmid
SAL_IC0913AA_AS	Human	SAL_SA8005AA	G29H:IncI1-I plasmid
SAL_IC0955AA_AS	Human	SAL_UA7591AA	G29I:IncI1-I plasmid
SAL_HC7733AA_AS	Human	SAL_DB3520AA	G31B:IncI2 plasmid
SAL_HC8770AA_AS	Human	SAL_IA6961AA	G31C:IncI2 plasmid
SAL_HC8614AA_AS	Human	SAL_BA9577AA	G34:plasmid
SAL_HC8582AA_AS	Human	SAL_BA7436AA	G36:plasmid
SAL_IC2621AA_AS	Human	SAL_DB6023AA	G39:plasmid
SAL_IC2616AA_AS	Human	SAL_DB6018AA	G41:plasmid
SAL_IC0882AA_AS	Human	SAL_RA2712AA
SAL_WB3327AA_AS	Human	SAL_BB3731AA
SAL_HC8683AA_AS	Human	SAL_EA8239AA
SAL_FB5188AA_AS	Human	SAL_PA0721AA
SAL_IC0911AA_AS	Human	SAL_SA5973AA
SAL_HC8801AA_AS	Human	SAL_LA5239AA
SAL_HC8817AA_AS	Human	SAL_NA0849AA
SAL_HC8837AA_AS	Human	SAL_NA7592AA
SAL_ZA4970AA_AS	Human	SAL_OA3868AA
SAL_IC0952AA_AS	Human	SAL_UA5736AA
SAL_OB3783AA_AS	Human	SAL_YA5470AA
SAL_VB3872AA_AS	Human	SAL_AB9830AA
SAL_VB8891AA_AS	Human	SAL_BB2510AA
SAL_XB2997AA_AS	Human	SAL_BB7609AA
SAL_AC5891AA_AS	Human	SAL_CB2041AA
SAL_HC8615AA_AS	Human	SAL_CA0329AA
SAL_HC8619AA_AS	Human	SAL_CA4897AA
SAL_HC8688AA_AS	Human	SAL_FA3801AA
SAL_HC8689AA_AS	Human	SAL_FA4497AA
SAL_HC8690AA_AS	Human	SAL_FA4680AA
SAL_HC8706AA_AS	Human	SAL_FA6634AA
SAL_HC8707AA_AS	Human	SAL_FA6635AA
SAL_HC8708AA_AS	Human	SAL_FA6636AA
SAL_HC8709AA_AS	Human	SAL_FA6637AA
SAL_HC8710AA_AS	Human	SAL_FA6638AA
SAL_HC8711AA_AS	Human	SAL_FA6639AA
SAL_HC8712AA_AS	Human	SAL_FA6640AA
SAL_HC8715AA_AS	Human	SAL_FA6643AA
SAL_HC8716AA_AS	Human	SAL_FA6644AA
SAL_HC8717AA_AS	Human	SAL_FA6645AA
SAL_HC8752AA_AS	Human	SAL_HA0728AA
SAL_HC8759AA_AS	Human	SAL_IA2740AA
SAL_HC8760AA_AS	Human	SAL_IA5759AA
SAL_HC8761AA_AS	Human	SAL_IA5765AA
SAL_HC8762AA_AS	Human	SAL_IA5920AA
SAL_HC8768AA_AS	Human	SAL_IA6932AA
SAL_HC8769AA_AS	Human	SAL_IA6941AA
SAL_HC8771AA_AS	Human	SAL_IA6970AA
SAL_HC8772AA_AS	Human	SAL_IA7659AA
SAL_HC8774AA_AS	Human	SAL_JA0266AA
SAL_HC8775AA_AS	Human	SAL_JA1516AA
SAL_HC8777AA_AS	Human	SAL_JA4000AA
SAL_HC8779AA_AS	Human	SAL_JA5302AA
SAL_HC8782AA_AS	Human	SAL_JA6482AA
SAL_HC8784AA_AS	Human	SAL_JA7584AA
SAL_HC8787AA_AS	Human	SAL_JA7876AA
SAL_HC8788AA_AS	Human	SAL_JA8385AA
SAL_HC8789AA_AS	Human	SAL_KA0419AA
SAL_TA7322AA_AS	Human	SAL_KA2078AA
SAL_HC8794AA_AS	Human	SAL_KA8051AA
SAL_HC8796AA_AS	Human	SAL_KA9766AA
SAL_HC8798AA_AS	Human	SAL_LA2511AA
SAL_HC8800AA_AS	Human	SAL_LA2836AA
SAL_HC8803AA_AS	Human	SAL_LA5508AA
SAL_HC8805AA_AS	Human	SAL_LA7661AA
SAL_HC8807AA_AS	Human	SAL_LA7918AA
SAL_HC8808AA_AS	Human	SAL_LA7923AA
SAL_HC8815AA_AS	Human	SAL_MA8182AA
SAL_HC8818AA_AS	Human	SAL_NA0888AA
SAL_HC8820AA_AS	Human	SAL_NA1741AA
SAL_HC8821AA_AS	Human	SAL_NA1844AA
SAL_HC8824AA_AS	Human	SAL_NA2520AA
SAL_HC8827AA_AS	Human	SAL_NA4846AA
SAL_HC8828AA_AS	Human	SAL_NA5504AA
SAL_HC8829AA_AS	Human	SAL_NA5739AA
SAL_HC8833AA_AS	Human	SAL_NA6556AA
SAL_HC8834AA_AS	Human	SAL_NA6751AA
SAL_HC8835AA_AS	Human	SAL_NA7189AA
SAL_IC0790AA_AS	Human	SAL_NA8844AA
SAL_IC0791AA_AS	Human	SAL_NA8852AA
SAL_IC0794AA_AS	Human	SAL_NA9495AA
SAL_IC0796AA_AS	Human	SAL_OA0893AA
SAL_IC0799AA_AS	Human	SAL_OA2217AA
SAL_IC0804AA_AS	Human	SAL_OA4740AA
SAL_IC0805AA_AS	Human	SAL_OA5134AA
SAL_IC0806AA_AS	Human	SAL_OA5460AA
SAL_IC0847AA_AS	Human	SAL_PA4494AA
SAL_IC0859AA_AS	Human	SAL_PA9650AA
SAL_IC0863AA_AS	Human	SAL_QA3028AA
SAL_IC0865AA_AS	Human	SAL_QA3440AA
SAL_IC0866AA_AS	Human	SAL_QA3470AA
SAL_IC0869AA_AS	Human	SAL_QA4701AA
SAL_IC0871AA_AS	Human	SAL_QA5890AA
SAL_IC0872AA_AS	Human	SAL_QA7829AA
SAL_IC0877AA_AS	Human	SAL_RA0223AA
SAL_IC0878AA_AS	Human	SAL_RA0237AA
SAL_IC0879AA_AS	Human	SAL_RA0702AA
SAL_IC0880AA_AS	Human	SAL_RA0771AA
SAL_IC0881AA_AS	Human	SAL_RA2628AA
SAL_IC0884AA_AS	Human	SAL_RA3771AA
SAL_IC0887AA_AS	Human	SAL_RA4229AA
SAL_IC0900AA_AS	Human	SAL_RA7120AA
SAL_IC0902AA_AS	Human	SAL_RA7980AA
SAL_IC0903AA_AS	Human	SAL_SA1030AA
SAL_IC0906AA_AS	Human	SAL_SA1760AA
SAL_IC0908AA_AS	Human	SAL_SA4724AA
SAL_IC0909AA_AS	Human	SAL_SA5535AA
SAL_IC0910AA_AS	Human	SAL_SA5557AA
SAL_IC0912AA_AS	Human	SAL_SA6707AA
SAL_EB9792AA_AS	Human	SAL_TA1548AA
SAL_GB5635AA_AS	Human	SAL_TA9827AA
SAL_IC0937AA_AS	Human	SAL_UA3981AA
SAL_IC0939AA_AS	Human	SAL_UA5721AA
SAL_IC0941AA_AS	Human	SAL_UA5724AA
SAL_IC0942AA_AS	Human	SAL_UA5725AA
SAL_IC0943AA_AS	Human	SAL_UA5726AA
SAL_IC0944AA_AS	Human	SAL_UA5727AA
SAL_IC0945AA_AS	Human	SAL_UA5728AA
SAL_HC4805AA_AS	Human	SAL_UA5729AA
SAL_IC0946AA_AS	Human	SAL_UA5730AA
SAL_IC0947AA_AS	Human	SAL_UA5731AA
SAL_IC0950AA_AS	Human	SAL_UA5734AA
SAL_IC0951AA_AS	Human	SAL_UA5735AA
SAL_IC0961AA_AS	Human	SAL_VA1839AA
SAL_IC0963AA_AS	Human	SAL_VA3515AA
SAL_IC0969AA_AS	Human	SAL_VA5634AA
SAL_IC0982AA_AS	Human	SAL_WA5138AA
SAL_MB7907AA_AS	Human	SAL_XA4039AA
SAL_QB4883AA_AS	Human	SAL_ZA1466AA
SAL_RB1389AA_AS	Human	SAL_ZA2849AA
SAL_TB1736AA_AS	Human	SAL_AB0935AA
SAL_WB0063AA_AS	Human	SAL_BB3304AA
SAL_WB3297AA_AS	Human	SAL_BB3761AA
SAL_XB6753AA_AS	Human	SAL_BB8455AA
SAL_XB6752AA_AS	Human	SAL_BB8456AA
SAL_XB6750AA_AS	Human	SAL_BB8458AA
SAL_XB6724AA_AS	Human	SAL_BB8484AA
SAL_XB9869AA_AS	Human	SAL_BB8917AA
SAL_AC6338AA_AS	Human	SAL_CB1597AA
SAL_CC3942AA_AS	Human	SAL_CB5338AA
SAL_HC7732AA_AS	Human	SAL_DB3519AA
SAL_HC7734AA_AS	Human	SAL_DB3521AA
SAL_HC7735AA_AS	Human	SAL_DB3522AA
SAL_HC9233AA_AS	Human	SAL_DB3771AA
SAL_IC2607AA_AS	Human	SAL_DB6009AA
SAL_IC2609AA_AS	Human	SAL_DB6011AA
SAL_IC2613AA_AS	Human	SAL_DB6015AA
SAL_IC2615AA_AS	Human	SAL_DB6017AA
SAL_IC2618AA_AS	Human	SAL_DB6020AA
SAL_IC2622AA_AS	Human	SAL_DB6024AA
SAL_HC8793AA_AS	Human	SAL_KA4938AA
SAL_PB4766AA_AS	Laboratory Infection	SAL_YA8422AA	G07A:ΔSPI-2; G09:ΔsseJ; G15A:Δrfb cluster
SAL_CC8435AA_AS	Laboratory Infection	SAL_CB5568AA	G07C:ΔSPI-2; G15B:Δrfb cluster
SAL_HC8776AA_AS	Laboratory Infection	SAL_JA3240AA	G08:Tn3 lacZ (lab); G27:tet (lab)
SAL_HC8583AA_AS	Laboratory Infection	SAL_BA7776AA	G12:cat:ΔyebR (lab)
SAL_HC8738AA_AS	Laboratory Infection	SAL_GA0106AA	G24:Photorhabdus Luciferase (lab)
SAL_IC0770AA_AS	Laboratory Infection	SAL_DB4987AA	G29A:IncI1-I plasmid
SAL_HC8700AA_AS	Laboratory Infection	SAL_FA6628AA
SAL_HC8704AA_AS	Laboratory Infection	SAL_FA6632AA
SAL_HC8735AA_AS	Laboratory Infection	SAL_GA0103AA
SAL_IC0785AA_AS	Laboratory Infection	SAL_EA0172AA
SAL_HC8699AA_AS	Laboratory Infection	SAL_FA6627AA
SAL_HC8701AA_AS	Laboratory Infection	SAL_FA6629AA
SAL_HC8702AA_AS	Laboratory Infection	SAL_FA6630AA
SAL_HC8703AA_AS	Laboratory Infection	SAL_FA6631AA
SAL_HC8705AA_AS	Laboratory Infection	SAL_FA6633AA
SAL_HC8713AA_AS	Laboratory Infection	SAL_FA6641AA
SAL_HC8714AA_AS	Laboratory Infection	SAL_FA6642AA
SAL_IC0904AA_AS	Livestock (beef)	SAL_SA1279AA	G01C:P22-like prophage
SAL_HC8831AA_AS	Livestock (beef)	SAL_NA6437AA	G28:ΔpSV IncFII(S)
SAL_HC8756AA_AS	Livestock (beef)	SAL_HA5387AA	G30A:lambda-like prophage
SAL_IC0959AA_AS	Livestock (beef)	SAL_VA1538AA
SAL_IC0797AA_AS	Livestock (beef)	SAL_OA1759AA
SAL_HC8679AA_AS	Livestock (beef)	SAL_EA2986AA
SAL_IC0989AA_AS	Livestock (beef)	SAL_XA2332AA
SAL_IC0990AA_AS	Livestock (beef)	SAL_XA2333AA
SAL_IC0991AA_AS	Livestock (beef)	SAL_XA2335AA
SAL_HC8744AA_AS	Livestock (beef)	SAL_GA8523AA
SAL_IC0803AA_AS	Livestock (beef)	SAL_OA4579AA
SAL_IC0905AA_AS	Livestock (beef)	SAL_SA1287AA
SAL_HC8676AA_AS	Livestock (beef)	SAL_EA1885AA
SAL_HC8677AA_AS	Livestock (beef)	SAL_EA1886AA
SAL_HC8678AA_AS	Livestock (beef)	SAL_EA1887AA
SAL_HC8687AA_AS	Livestock (beef)	SAL_FA3095AA
SAL_IC0798AA_AS	Livestock (beef)	SAL_OA1764AA
SAL_IC0802AA_AS	Livestock (beef)	SAL_OA4553AA
SAL_IC0918AA_AS	Livestock (beef)	SAL_SA9172AA
SAL_IC0919AA_AS	Livestock (beef)	SAL_SA9173AA
SAL_IC0920AA_AS	Livestock (beef)	SAL_SA9198AA
SAL_IC0923AA_AS	Livestock (beef)	SAL_SA9266AA
SAL_IC0924AA_AS	Livestock (beef)	SAL_SA9267AA
SAL_IC0925AA_AS	Livestock (beef)	SAL_SA9298AA
SAL_HC8825AA_AS	Livestock (Swine)	SAL_NA2745AA
SAL_HC8630AA_AS	Livestock (Swine)	SAL_CA7088AA
SAL_HC8680AA_AS	Livestock (Swine)	SAL_EA3546AA
SAL_HC8681AA_AS	Livestock (Swine)	SAL_EA6167AA
SAL_HC8720AA_AS	Livestock (Swine)	SAL_FA8670AA
SAL_HC8721AA_AS	Livestock (Swine)	SAL_FA8671AA
SAL_HC8730AA_AS	Livestock (Swine)	SAL_FA9145AA
SAL_HC8731AA_AS	Livestock (Swine)	SAL_FA9149AA
SAL_HC8732AA_AS	Livestock (Swine)	SAL_FA9150AA
SAL_HC8734AA_AS	Livestock (Swine)	SAL_FA9405AA
SAL_HC8742AA_AS	Livestock (Swine)	SAL_GA3687AA
SAL_HC8743AA_AS	Livestock (Swine)	SAL_GA8522AA
SAL_IC0853AA_AS	Livestock (Swine)	SAL_PA7697AA
SAL_IC0854AA_AS	Livestock (Swine)	SAL_PA8361AA
SAL_IC0856AA_AS	Livestock (Swine)	SAL_PA8436AA
SAL_IC0956AA_AS	Livestock (Swine)	SAL_UA7642AA
SAL_IC0957AA_AS	Livestock (Swine)	SAL_UA9309AA
SAL_IC0971AA_AS	Livestock (Swine)	SAL_VA6428AA
SAL_IC0972AA_AS	Livestock (Swine)	SAL_VA6429AA
SAL_IC0974AA_AS	Livestock (Swine)	SAL_VA6435AA
SAL_VB6215AA_AS	Livestock (Swine)	SAL_BB1383AA
SAL_BC7103AA_AS	Livestock (Swine)	SAL_CB3920AA
SAL_WB4585AA_AS	Livestock (Swine)	SAL_BB4480AA
SAL_BC8320AA_AS	Livestock (Swine)	SAL_CB1141AA
SAL_EC5075AA_AS	Livestock (Swine)	SAL_CB7447AA
SAL_EC5009AA_AS	Livestock (Swine)	SAL_CB7513AA
SAL_EC5008AA_AS	Livestock (Swine)	SAL_CB7514AA
SAL_EC5005AA_AS	Livestock (Swine)	SAL_CB7517AA
SAL_IC0915AA_AS	Livestock (Swine)	SAL_SA9034AA
SAL_IC0916AA_AS	Livestock (Swine)	SAL_SA9098AA
SAL_IC0926AA_AS	Livestock (Swine)	SAL_SA9299AA
SAL_IC0927AA_AS	Livestock (Swine)	SAL_SA9343AA
SAL_IC0928AA_AS	Livestock (Swine)	SAL_TA1510AA
SAL_HC8666AA_AS	Llama	SAL_DA5133AA
SAL_HC8667AA_AS	Llama	SAL_DA5170AA
SAL_HC8636AA_AS	Milk Product	SAL_CA9098AA
SAL_HC8661AA_AS	Milk Product	SAL_DA3844AA
SAL_HC8662AA_AS	Milk Product	SAL_DA3873AA
SAL_HC8671AA_AS	Milk Product	SAL_DA7419AA
SAL_HC8672AA_AS	Milk Product	SAL_DA7967AA
SAL_HC8673AA_AS	Milk Product	SAL_DA7985AA
SAL_HC8674AA_AS	Milk Product	SAL_DA8013AA
SAL_IC0844AA_AS	Plant	SAL_PA3958AA	G29E:IncI1-I plasmid
SAL_WB3202AA_AS	Plant	SAL_BB3856AA
SAL_IC0835AA_AS	Plant	SAL_PA1834AA
SAL_IC0840AA_AS	Plant	SAL_PA3522AA
SAL_IC0807AA_AS	Plant	SAL_OA6613AA
SAL_FB5175AA_AS	Plant	SAL_PA0708AA
SAL_IC0841AA_AS	Plant	SAL_PA3955AA
SAL_IC0842AA_AS	Plant	SAL_PA3956AA
SAL_IC0843AA_AS	Plant	SAL_PA3957AA
SAL_IC0845AA_AS	Plant	SAL_PA3961AA
SAL_IC0850AA_AS	Plant	SAL_PA5027AA
SAL_IC0874AA_AS	Plant	SAL_QA8602AA
SAL_IC0940AA_AS	Plant	SAL_UA5722AA
SAL_IC0973AA_AS	Plant	SAL_VA6430AA
SAL_WB3206AA_AS	Plant	SAL_BB3852AA
SAL_WB3203AA_AS	Plant	SAL_BB3855AA
SAL_IC0933AA_AS	Plant	SAL_TA7464AA
SAL_IC0932AA_AS	Plant	SAL_TA7463AA
SAL_IC0934AA_AS	Plant	SAL_TA7467AA
SAL_IC0948AA_AS	Plant	SAL_UA5732AA
SAL_XB7180AA_AS	Poultry	SAL_BB8637AA	G01B:P22-like prophage
SAL_DC1807AA_AS	Poultry	SAL_CB6067AA	G01B:P22-like prophage; G32:epsilon15-like prophage
SAL_HC8726AA_AS	Poultry	SAL_FA9141AA	G18B:Δgifsy-1 prophage
SAL_HC8741AA_AS	Poultry	SAL_GA3420AA	G18B:Δgifsy-1 prophage
SAL_HC8757AA_AS	Poultry	SAL_HA5388AA	G30A:lambda-like prophage
SAL_IC0978AA_AS	Poultry	SAL_VA9852AA	G37:lambda-like prophage
SAL_OB5921AA_AS	Poultry	SAL_YA6195AA	G40:plasmid
SAL_HC8826AA_AS	Poultry	SAL_NA4595AA
SAL_IC2162AA_AS	Poultry	SAL_DB5747AA
SAL_IC2160AA_AS	Poultry	SAL_DB5749AA
SAL_IC2157AA_AS	Poultry	SAL_DB5752AA
SAL_IC0931AA_AS	Poultry	SAL_TA7108AA
SAL_HC8750AA_AS	Poultry	SAL_GA9480AA
SAL_HC8751AA_AS	Poultry	SAL_GA9481AA
SAL_HC8579AA_AS	Poultry	SAL_BA1282AA
SAL_HC8686AA_AS	Poultry	SAL_FA2223AA
SAL_HC8722AA_AS	Poultry	SAL_FA8672AA
SAL_HC8723AA_AS	Poultry	SAL_FA9137AA
SAL_HC8724AA_AS	Poultry	SAL_FA9138AA
SAL_HC8725AA_AS	Poultry	SAL_FA9139AA
SAL_HC8727AA_AS	Poultry	SAL_FA9142AA
SAL_HC8728AA_AS	Poultry	SAL_FA9143AA
SAL_HC8729AA_AS	Poultry	SAL_FA9144AA
SAL_HC8733AA_AS	Poultry	SAL_FA9151AA
SAL_HC8797AA_AS	Poultry	SAL_LA0556AA
SAL_HC8836AA_AS	Poultry	SAL_NA7534AA
SAL_IC0808AA_AS	Poultry	SAL_OA9531AA
SAL_IC0858AA_AS	Poultry	SAL_PA9095AA
SAL_IC0862AA_AS	Poultry	SAL_QA1690AA
SAL_IC0930AA_AS	Poultry	SAL_TA7090AA
SAL_IC0936AA_AS	Poultry	SAL_UA2005AA
SAL_IC0958AA_AS	Poultry	SAL_UA9318AA
SAL_IC0965AA_AS	Poultry	SAL_VA4608AA
SAL_IC0975AA_AS	Poultry	SAL_VA6437AA
SAL_IC0977AA_AS	Poultry	SAL_VA6450AA
SAL_IC0988AA_AS	Poultry	SAL_XA2152AA
SAL_SB6859AA_AS	Poultry	SAL_ZA9478AA
SAL_VB1764AA_AS	Poultry	SAL_AB9041AA
SAL_IC0966AA_AS	Poultry	SAL_VA4632AA
SAL_IC0914AA_AS	Poultry	SAL_SA9031AA
SAL_IC0917AA_AS	Poultry	SAL_SA9168AA
SAL_IC0921AA_AS	Poultry	SAL_SA9219AA
SAL_IC0922AA_AS	Poultry	SAL_SA9243AA
SAL_IC0886AA_AS	Sheep	SAL_RA4212AA	G04:ΔSPI-5; G07B:ΔSPI-2; G21A:ΔSPI-1; G23:ΔSPI-3; G25:ΔSPI-4; G26:Tn5:ΔphoN (lab); G28:pSV IncFII(S); G29C:IncI1-I plasmid
SAL_AB2815AA_AS	Water/River	SAL_PA1595AA
SAL_IC0953AA_AS	Water/River	SAL_UA5745AA
SAL_VB5673AA_AS	Water/River	SAL_BB1925AA
SAL_YB8256AA_AS	Water/River	SAL_BB9188AA
SAL_IC2469AA_AS	Water/River	SAL_DB5443AA

## Sheet: S5D Gain or loss of GIs
S5D Table. 98 events of gain or loss of genomic islands in individual genomes
Genome assembly barcode	Genomic Island (GI)	Description [nearest hit in NCBI/laboratory]	No.genes	Genetic event
SAL_HC8617AA_AS	G01A	ST104-like prophage [E. coli ST104 NC_005841]	39	Gain
SAL_HC8618AA_AS	G01A	ST104-like prophage [E. coli ST104 NC_005841]	39	Gain
SAL_HC8621AA_AS	G01A	ST104-like prophage [E. coli ST104 NC_005841]	39	Gain
SAL_HC8802AA_AS	G01A	ST104-like prophage [E. coli ST104 NC_005841]	39	Gain
SAL_HC8804AA_AS	G01A	ST104-like prophage [E. coli ST104 NC_005841]	39	Gain
SAL_DC1807AA_AS	G01B	P22-like prophage [S. enterica UAB_Phi20 NC_031019]	36	Gain
SAL_XB7180AA_AS	G01B	P22-like prophage [S. enterica UAB_Phi20 NC_031019]	36	Gain
SAL_IC0904AA_AS	G01C	P22-like prophage [S. enterica P22 NC_002371]	37	Gain
SAL_IC0964AA_AS	G01C	P22-like prophage [S. enterica P22 NC_002371]	37	Gain
SAL_HC8764AA_AS	G02A	Δpolysaccharide biosynthesis system	9	Loss
SAL_HC8767AA_AS	G02B	Δpolysaccharide biosynthesis system	5	Loss
SAL_HC4868AA_AS	G03	Tn5:ΔclpS (laboratory)	2	Gain
SAL_IC0886AA_AS	G04	ΔSPI-5	5	Loss
SAL_HC8663AA_AS	G05	Δgifsy-3 prophage	44	Loss
SAL_HC8584AA_AS	G06	ΔSPI-11	5	Loss
SAL_PB4766AA_AS	G07A	ΔSPI-2	24	Loss
SAL_IC0886AA_AS	G07B	ΔSPI-2	26	Loss
SAL_CC8435AA_AS	G07C	ΔSPI-2	23	Loss
SAL_HC8776AA_AS	G08	Tn3 lacZ (laboratory)	4	Gain
SAL_PB4766AA_AS	G09	ΔsseJ	8	Loss
SAL_PA7422AA_AS	G10	Tn10:large deletion (laboratory)	19	Loss
SAL_HC8584AA_AS	G11	Tn5:Δhns (laboratory)	2	Gain
SAL_HC8588AA_AS	G11	Tn5:Δhns (laboratory)	2	Gain
SAL_HC8589AA_AS	G11	Tn5:Δhns (laboratory)	2	Gain
SAL_HC8590AA_AS	G11	Tn5:Δhns (laboratory)	2	Gain
SAL_HC8591AA_AS	G11	Tn5:Δhns (laboratory)	2	Gain
SAL_HC8593AA_AS	G11	Tn5:Δhns (laboratory)	2	Gain
SAL_HC8594AA_AS	G11	Tn5:Δhns (laboratory)	2	Gain
SAL_HC8595AA_AS	G11	Tn5:Δhns (laboratory)	2	Gain
SAL_HC8596AA_AS	G11	Tn5:Δhns (laboratory)	2	Gain
SAL_HC8597AA_AS	G11	Tn5:Δhns (laboratory)	2	Gain
SAL_HC8598AA_AS	G11	Tn5:Δhns (laboratory)	2	Gain
SAL_HC8599AA_AS	G11	Tn5:Δhns (laboratory)	2	Gain
SAL_HC8583AA_AS	G12	cat:ΔyebR (laboratory)	1	Gain
SAL_HC8669AA_AS	G13	Tn5:Δftn (laboratory)	2	Gain
SAL_HC8609AA_AS	G14	Δfli cluster	8	Loss
SAL_PB4766AA_AS	G15A	Δrfb cluster	10	Loss
SAL_CC8435AA_AS	G15B	Δrfb cluster	8	Loss
SAL_IC0885AA_AS	G16	ΔSPI-12	14	Loss
SAL_IC1037AA_AS	G17	Tn5:ΔxseA (laboratory)	2	Gain
SAL_IC1038AA_AS	G17	Tn5:ΔxseA (laboratory)	2	Gain
SAL_IC1039AA_AS	G17	Tn5:ΔxseA (laboratory)	2	Gain
SAL_IC1041AA_AS	G17	Tn5:ΔxseA (laboratory)	2	Gain
SAL_IC1042AA_AS	G17	Tn5:ΔxseA (laboratory)	2	Gain
SAL_IC1043AA_AS	G17	Tn5:ΔxseA (laboratory)	2	Gain
SAL_IC1044AA_AS	G17	Tn5:ΔxseA (laboratory)	2	Gain
SAL_HC8663AA_AS	G18A	Δsalmonella gifsy-1 prophage	36	Loss
SAL_HB2105AA_AS	G18B	Δsalmonella gifsy-1 prophage	10	Loss
SAL_HC8726AA_AS	G18B	Δsalmonella gifsy-1 prophage	10	Loss
SAL_HC8741AA_AS	G18B	Δsalmonella gifsy-1 prophage	10	Loss
SAL_HC8763AA_AS	G19	cat:ΔcsrA (laboratory)	1	Gain
SAL_HC8765AA_AS	G19	cat:ΔcsrA (laboratory)	1	Gain
SAL_HC8766AA_AS	G20	Tn5:ΔcsrA (laboratory)	2	Gain
SAL_IC0886AA_AS	G21A	ΔSPI-1	32	Loss
SAL_HC8588AA_AS	G21B	ΔSPI-1	11	Loss
SAL_HC8590AA_AS	G21C	ΔSPI-1	20	Loss
SAL_HC8598AA_AS	G21D	ΔSPI-1	37	Loss
SAL_HC8596AA_AS	G21E	ΔSPI-1	8	Loss
SAL_HC4866AA_AS	G22	cat:ΔrelA (laboratory)	1	Gain
SAL_HC4867AA_AS	G22	cat:ΔrelA (laboratory)	1	Gain
SAL_HC4868AA_AS	G22	cat:ΔrelA (laboratory)	1	Gain
SAL_IC0886AA_AS	G23	ΔSPI-3	11	Loss
SAL_HC8738AA_AS	G24	Photorhabdus Luciferase (laboratory)	6	Gain
SAL_IC0886AA_AS	G25	ΔSPI-4	6	Loss
SAL_IC0886AA_AS	G26	Tn5:ΔphoN (laboratory)	2	Gain
SAL_HC8776AA_AS	G27	tet (laboratory)	3	Gain
SAL_HC4865AA_AS	G28	ΔpSV IncFII(S)	88	Loss
SAL_HC4866AA_AS	G28	ΔpSV IncFII(S)	88	Loss
SAL_HC4867AA_AS	G28	ΔpSV IncFII(S)	88	Loss
SAL_HC4868AA_AS	G28	ΔpSV IncFII(S)	88	Loss
SAL_HC8831AA_AS	G28	ΔpSV IncFII(S)	88	Loss
SAL_IC0886AA_AS	G28	ΔpSV IncFII(S)	88	Loss
SAL_IC0770AA_AS	G29A	IncI1-I plasmid [E. coli pRKI3099a NZ_MN124285.1]	79	Gain
SAL_IC0870AA_AS	G29B	IncI1-I plasmid [S. flexneri pC32_2 CP041621.1]	80	Gain
SAL_IC0886AA_AS	G29C	IncI1-I plasmid [E. coli P14 CP063971.1]	80	Gain
SAL_HC8819AA_AS	G29D	IncI1-I plasmid [E. coli pWI2-incI1 LT838204.1]	76	Gain
SAL_IC0844AA_AS	G29E	IncI1-I plasmid [E. coli pWP5-W18-ESBL-11_2 AP022122.1]	76	Gain
SAL_IC0901AA_AS	G29F	IncI1-I plasmid [E. coli EcPF20 p2 CP071443.1]	76	Gain
SAL_IC0962AA_AS	G29G	IncI1-I plasmid [S. enterica Heidelberg pCE-R2-11-0435_92 CP016520.1]	79	Gain
SAL_IC0913AA_AS	G29H	IncI1-I plasmid [E. coli p266917_2_03 CP026726.1]	75	Gain
SAL_IC0955AA_AS	G29I	IncI1-I plasmid [E. coli 580 RCS49_p LT985256.1]	68	Gain
SAL_HC8756AA_AS	G30A	lambda-like prophage [E. coli Lambda NC_001416]	47	Gain
SAL_HC8757AA_AS	G30A	lambda-like prophage [E. coli Lambda NC_001416]	47	Gain
SAL_HC8618AA_AS	G30B	lambda-like prophage [E. coli N15 NC_001901]	56	Gain
SAL_HC8618AA_AS	G31A	IncI2 plasmid [E. coli pChi7122 NC_019039.1]	60	Gain
SAL_HC7733AA_AS	G31B	IncI2 plasmid [E. coli p51008369SK1_D CP029977.1]	60	Gain
SAL_HC8770AA_AS	G31C	IncI2 plasmid [S. enterica Senftenberg p34514-1 CP051327.1]	51	Gain
SAL_DC1807AA_AS	G32	epsilon-like prophage [Enterobacter Tyrion NC_031077]	43	Gain
SAL_HC8814AA_AS	G33	IncP-1 plasmid [P. aeruginosa plasmid pBS228 NC_008357.1]	23	Gain
SAL_IC0980AA_AS	G33	IncP-1 plasmid [P. aeruginosa plasmid pBS228 NC_008357.1]	23	Gain
SAL_HC8614AA_AS	G34	plasmid [A. nosocomialis pWM98B MT742183.1]	10	Gain
SAL_IC0870AA_AS	G35	ColRNAI plasmid [E. coli FDAARGOS_1249 plasmid CP069469.1]	10	Gain
SAL_HC8582AA_AS	G36	plasmid [M. osloensis pNP7-2 CP024445.1]	6	Gain
SAL_IC0978AA_AS	G37	aph-gfp genes (laboratory)	3	Gain
SAL_HC8616AA_AS	G38	plasmid [L. monocytogenes pLmN12-0935 CP038643.1]	3	Gain
SAL_IC2621AA_AS	G39	plasmid [E. coli pAPEC-O2-211B CP030792.1]	3	Gain
SAL_OB5921AA_AS	G40	plasmid [E. coli FDAARGOS_1287 plasmid CP070075.1]	2	Gain
SAL_IC2616AA_AS	G41	plasmid [E. coli pTHO-008-3 AP022539.1]	2	Gain
